# Supplementary material for: A network-based transcriptomic landscape of HepG2 cells uncovering causal gene-cytotoxicity interactions underlying drug-induced liver injury
Source: Toxicol Sci. 2023 Nov 28;198(1):14–30. doi: 10.1093/toxsci/kfad121 (PMC10901150; doi:10.1093/toxsci/kfad121)
Supplement: kfad121_Supplementary_Data [file kfad121_supplementary_data.zip]

Archive with 3 entries (2 files):
- kfad121_Supplementary_Data/
- kfad121_Supplementary_Data/toxsci-23-0257-File007.docx
- kfad121_Supplementary_Data/toxsci-23-0257-File008.xlsx
