# Supplementary material for: A network-based transcriptomic landscape of HepG2 cells uncovering causal gene-cytotoxicity interactions underlying drug-induced liver injury
Source: Toxicol Sci. 2023 Nov 28;198(1):14–30. doi: 10.1093/toxsci/kfad121 (PMC10901150; doi:10.1093/toxsci/kfad121)
Supplement: kfad121_Supplementary_Data [file kfad121_supplementary_data.zip › kfad121_Supplementary_Data/toxsci-23-0257-File008.xlsx]

## Sheet: Title pageA Network-based Trans
A Network-based Transcriptomic Landscape of HepG2 cells to Uncover Causal Gene Cytotoxicity Interactions Underlying Drug-Induced Liver Injury
Lukas S. Wijaya1, Attila Gabor2, Iris E. Pot1, Luca van de Have1, Julio Saez-Rodriguez2, James L. Stevens1, Sylvia E. Le Dévédec1, Giulia Callegaro1, Bob van de Water1#
1Leiden Academic Centre for Drug Research (LACDR), Leiden University, Leiden, The Netherlands 2Heidelberg University, Faculty of Medicine, and Heidelberg University Hospital. Institute for Computational Biomedicine, 69120 Heidelberg, Germany
# Corresponding author: Bob van de Water (b.water@lacdr.leidenuniv.nl), Leiden Academic Centre for Drug Research, Leiden University, Einsteinweg 55, 2333 CC Leiden, The Netherlands
Supplementary table
Supplementary table – tab 1. List of the module memberships for each module
Supplementary table – tab 2. Matrix containing the module scores of each experiment
Supplementary table – tab 3. Annotations of the modules
Supplementary table – tab 4. SiRNA applied for gene silencing
Supplementary table – tab 5. Correlation values of the modules towards cell death
Supplementary table – tab 6. List of the high upregulated gene memberships of the high cell death-correlated modules
Supplementary table – tab 7. List of genes subjected to the RNAi experimentation with the description from the http://www.genecards.org . These genes pass the threshold of adjusted p-val < 0.1 and log2 fold change > 2 at least in one condition.
Supplementary table – tab 8. Z-scores value of the cell death upon perturbation of the target genes

## Sheet: 1.Module membership
module_number	GeneSymbol	Entrez_ID	corEgs
HepG2:1	A2ML1	144568	0.843395
HepG2:1	A4GNT	51146	0.609321
HepG2:1	AANAT	15	0.56751
HepG2:1	AAR2	25980	0.371974
HepG2:1	AARD	441376	0.638976
HepG2:1	ABCA10	10349	0.647729
HepG2:1	ABCA12	26154	0.739156
HepG2:1	ABCA4	24	0.43783
HepG2:1	ABCG4	64137	0.827378
HepG2:1	ABHD16B	140701	0.731337
HepG2:1	ABI3	51225	0.482855
HepG2:1	ABO	28	0.491475
HepG2:1	ACKR3	57007	0.744931
HepG2:1	ACOT4	122970	0.685761
HepG2:1	ACR	49	0.466734
HepG2:1	ACRV1	56	0.850958
HepG2:1	ACSM1	116285	0.439606
HepG2:1	ACSM4	341392	0.803883
HepG2:1	ACSM6	142827	0.770856
HepG2:1	ACTL10	170487	0.631964
HepG2:1	ACTL7A	10881	0.82848
HepG2:1	ACTL7B	10880	0.613024
HepG2:1	ACTN3	89	0.59096
HepG2:1	ACTR2	10097	0.36696
HepG2:1	ACVR1C	130399	0.482416
HepG2:1	ACY1	95	0.366419
HepG2:1	ADAD2	161931	0.713995
HepG2:1	ADAL	161823	0.481615
HepG2:1	ADAM18	8749	0.64747
HepG2:1	ADAM20	8748	0.554031
HepG2:1	ADAM28	10863	0.578104
HepG2:1	ADAMTS1	9510	0.548958
HepG2:1	ADAMTS12	81792	0.889939
HepG2:1	ADAMTS15	170689	0.743551
HepG2:1	ADAMTS18	170692	0.52412
HepG2:1	ADAP2	55803	0.455624
HepG2:1	ADCY1	107	0.282281
HepG2:1	ADCY3	109	0.687997
HepG2:1	ADCY5	111	0.723661
HepG2:1	ADCY7	113	0.36732
HepG2:1	ADGRA1	84435	0.424554
HepG2:1	ADGRE2	30817	0.544369
HepG2:1	ADGRF1	266977	0.851787
HepG2:1	ADGRF2	222611	0.77261
HepG2:1	ADGRF3	165082	0.531233
HepG2:1	ADGRF4	221393	0.738486
HepG2:1	ADGRG7	84873	0.796195
HepG2:1	ADGRL3	23284	0.361327
HepG2:1	ADH1A	124	0.553145
HepG2:1	ADH1B	125	0.531658
HepG2:1	ADHFE1	137872	0.430642
HepG2:1	ADIG	149685	0.51216
HepG2:1	ADIPOQ	9370	0.63106
HepG2:1	ADIRF	10974	0.677122
HepG2:1	ADM2	79924	0.438286
HepG2:1	ADPRH	141	0.391556
HepG2:1	ADRA1D	146	0.381083
HepG2:1	ADRA2A	150	0.579701
HepG2:1	ADRA2B	151	0.69641
HepG2:1	AEBP1	165	0.652858
HepG2:1	AFAP1L1	134265	0.702163
HepG2:1	AFM	173	0.442686
HepG2:1	AGAP5	729092	0.533247
HepG2:1	AGRP	181	0.398921
HepG2:1	AHNAK2	113146	0.448322
HepG2:1	AHSP	51327	0.701996
HepG2:1	AK7	122481	0.534956
HepG2:1	AKAP6	9472	0.413389
HepG2:1	AKT3	10000	0.428487
HepG2:1	ALDH1L1	10840	0.377799
HepG2:1	ALDH8A1	64577	0.431237
HepG2:1	ALG1L	200810	0.520511
HepG2:1	ALG1L2	644974	0.621671
HepG2:1	ALLC	55821	0.606353
HepG2:1	ALOX12	239	0.547355
HepG2:1	ALOX12B	242	0.516664
HepG2:1	ALOX5	240	0.693932
HepG2:1	ALOXE3	59344	0.718241
HepG2:1	ALPI	248	0.828134
HepG2:1	ALPK2	115701	0.400585
HepG2:1	ALPK3	57538	0.521193
HepG2:1	AMACR	23600	0.367346
HepG2:1	AMER2	219287	0.763425
HepG2:1	AMOTL1	154810	0.594292
HepG2:1	AMTN	401138	0.635081
HepG2:1	AMY1A	276	0.415635
HepG2:1	AMY1B	277	0.621171
HepG2:1	AMY1C	278	0.69853
HepG2:1	AMY2A	279	0.57955
HepG2:1	AMY2B	280	0.418349
HepG2:1	AMZ2P1	201283	0.534251
HepG2:1	ANGPT2	285	0.571899
HepG2:1	ANGPTL3	27329	0.369553
HepG2:1	ANGPTL5	253935	0.572953
HepG2:1	ANGPTL7	10218	0.788618
HepG2:1	ANKDD1B	728780	0.423541
HepG2:1	ANKK1	255239	0.800607
HepG2:1	ANKLE1	126549	0.368003
HepG2:1	ANKRD20A8P	729171	0.596105
HepG2:1	ANKRD20A9P	284232	0.463789
HepG2:1	ANKRD22	118932	0.558776
HepG2:1	ANKRD31	256006	0.512395
HepG2:1	ANKRD34A	284615	0.517703
HepG2:1	ANKRD34B	340120	0.676351
HepG2:1	ANKRD36BP2	645784	0.680594
HepG2:1	ANKRD42	338699	0.531927
HepG2:1	ANKRD45	339416	0.586558
HepG2:1	ANKRD53	79998	0.451091
HepG2:1	ANKRD6	22881	0.706284
HepG2:1	ANKRD60	140731	0.84996
HepG2:1	ANO2	57101	0.809337
HepG2:1	ANO4	121601	0.862961
HepG2:1	ANP32D	23519	0.742334
HepG2:1	ANXA8L1	728113	0.396024
HepG2:1	AP4S1	11154	0.356856
HepG2:1	APBA1	320	0.600133
HepG2:1	APCS	325	0.849093
HepG2:1	APELA	100506013	0.802159
HepG2:1	APOBEC1	339	0.820263
HepG2:1	APOBEC2	10930	0.583709
HepG2:1	APOBEC3D	140564	0.472343
HepG2:1	APOBEC4	403314	0.693686
HepG2:1	APOL3	80833	0.644223
HepG2:1	APOL4	80832	0.527483
HepG2:1	APOL5	80831	0.851671
HepG2:1	AQP1	358	0.610961
HepG2:1	AQP10	89872	0.690738
HepG2:1	AQP12A	375318	0.814563
HepG2:1	AQP12B	653437	0.677665
HepG2:1	AQP4	361	0.730742
HepG2:1	AQP6	363	0.372951
HepG2:1	AQP8	343	0.572512
HepG2:1	AQP9	366	0.462431
HepG2:1	ARHGAP23	57636	0.740987
HepG2:1	ARHGAP30	257106	0.70723
HepG2:1	ARHGAP9	64333	0.460405
HepG2:1	ARHGEF25	115557	0.575428
HepG2:1	ARHGEF35	445328	0.491301
HepG2:1	ARHGEF4	50649	0.66352
HepG2:1	ARHGEF5	7984	0.368047
HepG2:1	ARID3B	10620	0.449739
HepG2:1	ARL10	285598	0.630993
HepG2:1	ARL11	115761	0.575761
HepG2:1	ARL14	80117	0.59778
HepG2:1	ARL9	132946	0.630414
HepG2:1	ARMC2	84071	0.677679
HepG2:1	ARMCX4	100131755	0.791512
HepG2:1	ARNT2	9915	0.350743
HepG2:1	ARPP21	10777	0.750658
HepG2:1	ARRDC5	645432	0.703082
HepG2:1	ARSJ	79642	0.816177
HepG2:1	ARTN	9048	0.421413
HepG2:1	ASB16	92591	0.552804
HepG2:1	ASCC2	84164	0.441023
HepG2:1	ASCL1	429	0.660382
HepG2:1	ASMT	438	0.707416
HepG2:1	ASPN	54829	0.775437
HepG2:1	ASTL	431705	0.829549
HepG2:1	ATAD3C	219293	0.780361
HepG2:1	ATF2	1386	0.351553
HepG2:1	ATG9B	285973	0.701073
HepG2:1	ATL2	64225	0.456056
HepG2:1	ATL3	25923	0.426248
HepG2:1	ATP1A3	478	0.694946
HepG2:1	ATP6V1B1	525	0.592864
HepG2:1	ATP6V1C2	245973	0.588927
HepG2:1	ATP6V1E2	90423	0.418147
HepG2:1	AVIL	10677	0.371556
HepG2:1	AVPR2	554	0.684063
HepG2:1	AXDND1	126859	0.48407
HepG2:1	B3GALT1	8708	0.495507
HepG2:1	B3GNT2	10678	0.467105
HepG2:1	B3GNT5	84002	0.634637
HepG2:1	B3GNT6	192134	0.674448
HepG2:1	BACH2	60468	0.813876
HepG2:1	BARHL2	343472	0.648914
HepG2:1	BBOX1	8424	0.64929
HepG2:1	BCAN	63827	0.768116
HepG2:1	BCDIN3D	144233	0.387973
HepG2:1	BCHE	590	0.708623
HepG2:1	BCL11A	53335	0.832369
HepG2:1	BCL2A1	597	0.757292
HepG2:1	BCL2L14	79370	0.483892
HepG2:1	BCL2L15	440603	0.669887
HepG2:1	BCO1	53630	0.762339
HepG2:1	BCO2	83875	0.552176
HepG2:1	BECN2	441925	0.741059
HepG2:1	BEND4	389206	0.578647
HepG2:1	BEND6	221336	0.455784
HepG2:1	BEST4	266675	0.430715
HepG2:1	BFSP1	631	0.466501
HepG2:1	BHLHE41	79365	0.415144
HepG2:1	BHMG1	388553	0.49766
HepG2:1	BHMT	635	0.517608
HepG2:1	BIRC8	112401	0.789332
HepG2:1	BLOC1S3	388552	0.544362
HepG2:1	BMP10	27302	0.767212
HepG2:1	BMP2	650	0.625274
HepG2:1	BMP5	653	0.850022
HepG2:1	BMP7	655	0.811191
HepG2:1	BMP8A	353500	0.347951
HepG2:1	BMPER	168667	0.802085
HepG2:1	BMPR1B	658	0.442935
HepG2:1	BNC2	54796	0.899835
HepG2:1	BNIPL	149428	0.641511
HepG2:1	BOC	91653	0.787937
HepG2:1	BOD1L2	284257	0.493919
HepG2:1	BOLA2	552900	0.395886
HepG2:1	BPIFA3	128861	0.878257
HepG2:1	BPIFB4	149954	0.777735
HepG2:1	BPIFB6	128859	0.502278
HepG2:1	BPIFC	254240	0.818133
HepG2:1	BRD8	10902	0.358427
HepG2:1	BRINP2	57795	0.756198
HepG2:1	BST1	683	0.556789
HepG2:1	BTBD17	388419	0.725136
HepG2:1	BTBD18	643376	0.704209
HepG2:1	BTK	695	0.420599
HepG2:1	BTLA	151888	0.722444
HepG2:1	BTNL8	79908	0.828012
HepG2:1	C10orf71	118461	0.807255
HepG2:1	C11orf42	160298	0.467373
HepG2:1	C11orf86	254439	0.739046
HepG2:1	C11orf87	399947	0.690154
HepG2:1	C12orf40	283461	0.522387
HepG2:1	C12orf60	144608	0.489989
HepG2:1	C15orf62	643338	0.564107
HepG2:1	C15orf65	145788	0.641281
HepG2:1	C16orf46	123775	0.388676
HepG2:1	C16orf54	283897	0.68147
HepG2:1	C16orf82	162083	0.838141
HepG2:1	C16orf89	146556	0.4979
HepG2:1	C16orf95	100506581	0.381863
HepG2:1	C16orf96	342346	0.542301
HepG2:1	C17orf64	124773	0.822824
HepG2:1	C17orf67	339210	0.365093
HepG2:1	C17orf78	284099	0.880762
HepG2:1	C17orf98	388381	0.819462
HepG2:1	C18orf63	644041	0.819794
HepG2:1	C19orf71	100128569	0.396754
HepG2:1	C19orf84	147646	0.611003
HepG2:1	C1orf137	388667	0.658251
HepG2:1	C1orf158	93190	0.849534
HepG2:1	C1orf162	128346	0.368063
HepG2:1	C1orf185	284546	0.825732
HepG2:1	C1orf189	388701	0.693023
HepG2:1	C1orf210	149466	0.464805
HepG2:1	C1orf54	79630	0.518041
HepG2:1	C1QB	713	0.339475
HepG2:1	C1QL1	10882	0.596342
HepG2:1	C1QL2	165257	0.751403
HepG2:1	C1QL4	338761	0.492102
HepG2:1	C1QTNF2	114898	0.680136
HepG2:1	C1QTNF9B	387911	0.738855
HepG2:1	C20orf173	140873	0.864055
HepG2:1	C20orf197	284756	0.800326
HepG2:1	C20orf202	400831	0.710232
HepG2:1	C20orf203	284805	0.713692
HepG2:1	C20orf27	54976	0.354197
HepG2:1	C21orf62	56245	0.820878
HepG2:1	C22orf31	25770	0.66369
HepG2:1	C22orf34	348645	0.711429
HepG2:1	C22orf39	128977	0.463511
HepG2:1	C2CD4A	145741	0.672561
HepG2:1	C2CD4B	388125	0.808216
HepG2:1	C2CD4C	126567	0.445012
HepG2:1	C2orf16	84226	0.508343
HepG2:1	C2orf50	130813	0.633816
HepG2:1	C2orf66	401027	0.800374
HepG2:1	C2orf73	129852	0.775716
HepG2:1	C2orf81	388963	0.502123
HepG2:1	C2orf91	400950	0.750215
HepG2:1	C5orf47	133491	0.413043
HepG2:1	C5orf60	285679	0.706352
HepG2:1	C6orf141	135398	0.797848
HepG2:1	C6orf201	404220	0.802646
HepG2:1	C6orf223	221416	0.52
HepG2:1	C6orf52	347744	0.432511
HepG2:1	C6orf58	352999	0.596911
HepG2:1	C7orf65	401335	0.843907
HepG2:1	C7orf66	154907	0.857776
HepG2:1	C7orf71	285941	0.529772
HepG2:1	C8orf48	157773	0.568614
HepG2:1	C9orf131	138724	0.800474
HepG2:1	C9orf152	401546	0.669057
HepG2:1	C9orf163	158055	0.401818
HepG2:1	C9orf43	257169	0.644459
HepG2:1	C9orf50	375759	0.577034
HepG2:1	C9orf57	138240	0.609225
HepG2:1	C9orf85	138241	0.402046
HepG2:1	CA2	760	0.437893
HepG2:1	CA6	765	0.471082
HepG2:1	CA7	766	0.818446
HepG2:1	CABP1	9478	0.555773
HepG2:1	CACHD1	57685	0.357545
HepG2:1	CACNA1B	774	0.707901
HepG2:1	CACNA1D	776	0.558063
HepG2:1	CACNA1I	8911	0.806737
HepG2:1	CACNA1S	779	0.818788
HepG2:1	CACNB2	783	0.833666
HepG2:1	CAD	790	0.398094
HepG2:1	CAGE1	285782	0.836317
HepG2:1	CALB2	794	0.479898
HepG2:1	CALCA	796	0.607904
HepG2:1	CALHM1	255022	0.440781
HepG2:1	CALHM2	51063	0.648906
HepG2:1	CALHM3	119395	0.582331
HepG2:1	CALML3	810	0.77075
HepG2:1	CALML5	51806	0.751979
HepG2:1	CALML6	163688	0.427754
HepG2:1	CALR3	125972	0.50902
HepG2:1	CAMK1G	57172	0.83555
HepG2:1	CAMK2A	815	0.479941
HepG2:1	CAMK2B	816	0.423593
HepG2:1	CAMK2N2	94032	0.466502
HepG2:1	CAPN9	10753	0.614982
HepG2:1	CARD11	84433	0.40763
HepG2:1	CARNS1	57571	0.583279
HepG2:1	CASC1	55259	0.560845
HepG2:1	CASP14	23581	0.716865
HepG2:1	CASP5	838	0.503905
HepG2:1	CASR	846	0.85033
HepG2:1	CASS4	57091	0.625177
HepG2:1	CATSPER3	347732	0.537327
HepG2:1	CATSPERG	57828	0.56158
HepG2:1	CAV2	858	0.345309
HepG2:1	CBLN1	869	0.645893
HepG2:1	CBLN4	140689	0.689868
HepG2:1	CBR3	874	0.591297
HepG2:1	CBWD3	445571	0.369301
HepG2:1	CBWD5	220869	0.441615
HepG2:1	CBY1	25776	0.336776
HepG2:1	CBY3	646019	0.735835
HepG2:1	CC2D2A	57545	0.754061
HepG2:1	CCDC113	29070	0.505366
HepG2:1	CCDC114	93233	0.569901
HepG2:1	CCDC116	164592	0.468805
HepG2:1	CCDC121	79635	0.39987
HepG2:1	CCDC13	152206	0.551225
HepG2:1	CCDC141	285025	0.639208
HepG2:1	CCDC144A	9720	0.780972
HepG2:1	CCDC154	645811	0.499927
HepG2:1	CCDC173	129881	0.382522
HepG2:1	CCDC177	56936	0.608064
HepG2:1	CCDC179	100500938	0.626532
HepG2:1	CCDC181	57821	0.890372
HepG2:1	CCDC186	55088	0.320957
HepG2:1	CCDC24	149473	0.460621
HepG2:1	CCDC3	83643	0.805383
HepG2:1	CCDC30	728621	0.7505
HepG2:1	CCDC36	339834	0.825359
HepG2:1	CCDC38	120935	0.54399
HepG2:1	CCDC65	85478	0.538626
HepG2:1	CCDC70	83446	0.612505
HepG2:1	CCDC78	124093	0.382043
HepG2:1	CCDC8	83987	0.664665
HepG2:1	CCDC80	151887	0.754836
HepG2:1	CCDC81	60494	0.465625
HepG2:1	CCDC88B	283234	0.360238
HepG2:1	CCDC89	220388	0.580124
HepG2:1	CCIN	881	0.627982
HepG2:1	CCL2	6347	0.707962
HepG2:1	CCL22	6367	0.608418
HepG2:1	CCL24	6369	0.806086
HepG2:1	CCL27	10850	0.691747
HepG2:1	CCL28	56477	0.64929
HepG2:1	CCL4L2	9560	0.804807
HepG2:1	CCL8	6355	0.872459
HepG2:1	CCNA1	8900	0.688508
HepG2:1	CCNB3	85417	0.360556
HepG2:1	CCND3	896	0.388942
HepG2:1	CCNH	902	0.464204
HepG2:1	CCNI2	645121	0.582479
HepG2:1	CCR3	1232	0.766028
HepG2:1	CCR4	1233	0.649605
HepG2:1	CCR9	10803	0.840144
HepG2:1	CD101	9398	0.723707
HepG2:1	CD160	11126	0.583671
HepG2:1	CD180	4064	0.604141
HepG2:1	CD2	914	0.823051
HepG2:1	CD27	939	0.768658
HepG2:1	CD300A	11314	0.80428
HepG2:1	CD300C	10871	0.754439
HepG2:1	CD300E	342510	0.78981
HepG2:1	CD300LB	124599	0.835743
HepG2:1	CD300LD	100131439	0.869281
HepG2:1	CD33	945	0.564822
HepG2:1	CD36	948	0.525484
HepG2:1	CD4	920	0.391683
HepG2:1	CD44	960	0.678846
HepG2:1	CD72	971	0.36954
HepG2:1	CD8B	926	0.794894
HepG2:1	CDC20	991	0.498248
HepG2:1	CDC42EP3	10602	0.878998
HepG2:1	CDC42EP5	148170	0.385481
HepG2:1	CDCP1	64866	0.539323
HepG2:1	CDCP2	200008	0.771342
HepG2:1	CDH16	1014	0.444708
HepG2:1	CDH24	64403	0.40174
HepG2:1	CDH26	60437	0.51794
HepG2:1	CDH9	1007	0.712125
HepG2:1	CDHR4	389118	0.662014
HepG2:1	CDHR5	53841	0.342494
HepG2:1	CDK5R2	8941	0.612365
HepG2:1	CDKL4	344387	0.516143
HepG2:1	CDKN2A	1029	0.586633
HepG2:1	CDKN2AIPNL	91368	0.373641
HepG2:1	CEACAM18	729767	0.757681
HepG2:1	CEACAM20	125931	0.64557
HepG2:1	CEACAM6	4680	0.748534
HepG2:1	CEBPE	1053	0.783869
HepG2:1	CELA3A	10136	0.562442
HepG2:1	CELF2	10659	0.848437
HepG2:1	CELF6	60677	0.544312
HepG2:1	CEMP1	752014	0.448394
HepG2:1	CEP295NL	100653515	0.468081
HepG2:1	CEP63	80254	0.53964
HepG2:1	CER1	9350	0.664998
HepG2:1	CERCAM	51148	0.50453
HepG2:1	CFAP100	348807	0.398944
HepG2:1	CFAP126	257177	0.61436
HepG2:1	CFAP206	154313	0.696219
HepG2:1	CFAP52	146845	0.783715
HepG2:1	CFAP57	149465	0.800246
HepG2:1	CFAP61	26074	0.841527
HepG2:1	CFAP74	85452	0.766339
HepG2:1	CFHR2	3080	0.788724
HepG2:1	CFHR3	10878	0.860935
HepG2:1	CFP	5199	0.528185
HepG2:1	CGB3	1082	0.70983
HepG2:1	CHD5	26038	0.626857
HepG2:1	CHGB	1114	0.465826
HepG2:1	CHIC1	53344	0.671453
HepG2:1	CHP2	63928	0.739858
HepG2:1	CHRFAM7A	89832	0.504654
HepG2:1	CHRM1	1128	0.818723
HepG2:1	CHRM5	1133	0.892128
HepG2:1	CHRNA2	1135	0.71436
HepG2:1	CHRNA4	1137	0.749127
HepG2:1	CHRNA6	8973	0.812119
HepG2:1	CHRNA9	55584	0.701216
HepG2:1	CHRNB2	1141	0.40395
HepG2:1	CHRNB4	1143	0.834293
HepG2:1	CHST1	8534	0.673792
HepG2:1	CHST5	23563	0.665159
HepG2:1	CHST8	64377	0.346107
HepG2:1	CIART	148523	0.739529
HepG2:1	CILP2	148113	0.48755
HepG2:1	CIR1	9541	0.576981
HepG2:1	CITED4	163732	0.459603
HepG2:1	CLCNKA	1187	0.406314
HepG2:1	CLCNKB	1188	0.546138
HepG2:1	CLDN14	23562	0.4134
HepG2:1	CLDN16	10686	0.619696
HepG2:1	CLDN22	53842	0.822965
HepG2:1	CLDN25	644672	0.875279
HepG2:1	CLDN5	7122	0.814557
HepG2:1	CLEC10A	10462	0.549787
HepG2:1	CLEC11A	6320	0.407531
HepG2:1	CLEC4F	165530	0.446603
HepG2:1	CLEC4M	10332	0.837715
HepG2:1	CLLU1OS	574016	0.873075
HepG2:1	CLPB	81570	0.425549
HepG2:1	CLPSL1	340204	0.790246
HepG2:1	CLRN1	7401	0.58313
HepG2:1	CLRN3	119467	0.439128
HepG2:1	CLUL1	27098	0.853207
HepG2:1	CMA1	1215	0.845181
HepG2:1	CMKLR1	1240	0.595906
HepG2:1	CMPK2	129607	0.441812
HepG2:1	CNBD2	140894	0.796248
HepG2:1	CNDP2	55748	0.542239
HepG2:1	CNFN	84518	0.580055
HepG2:1	CNGA1	1259	0.581722
HepG2:1	CNIH3	149111	0.685267
HepG2:1	CNPY1	285888	0.659543
HepG2:1	CNTD1	124817	0.758827
HepG2:1	CNTN4	152330	0.599868
HepG2:1	CNTNAP4	85445	0.849615
HepG2:1	COL11A1	1301	0.62817
HepG2:1	COL11A2	1302	0.488826
HepG2:1	COL12A1	1303	0.74768
HepG2:1	COL1A2	1278	0.474017
HepG2:1	COL21A1	81578	0.533649
HepG2:1	COL25A1	84570	0.746793
HepG2:1	COL28A1	340267	0.448439
HepG2:1	COL4A1	1282	0.753968
HepG2:1	COL4A3	1285	0.784301
HepG2:1	COL5A1	1289	0.431718
HepG2:1	COL5A3	50509	0.740962
HepG2:1	COL6A2	1292	0.664226
HepG2:1	COL6A3	1293	0.764905
HepG2:1	COLEC12	81035	0.440509
HepG2:1	COLQ	8292	0.563648
HepG2:1	CORO2B	10391	0.711762
HepG2:1	CORO6	84940	0.379165
HepG2:1	CORT	1325	0.481654
HepG2:1	COX6A2	1339	0.692239
HepG2:1	COX6B2	125965	0.478563
HepG2:1	COX8C	341947	0.707891
HepG2:1	CPA1	1357	0.508228
HepG2:1	CPA2	1358	0.730107
HepG2:1	CPAMD8	27151	0.699423
HepG2:1	CPNE4	131034	0.576679
HepG2:1	CPT1C	126129	0.589751
HepG2:1	CR1L	1379	0.900775
HepG2:1	CRACR2A	84766	0.549647
HepG2:1	CRB2	286204	0.429778
HepG2:1	CREB3L4	148327	0.462255
HepG2:1	CRISPLD2	83716	0.389228
HepG2:1	CRLF2	64109	0.759871
HepG2:1	CROT	54677	0.347365
HepG2:1	CRX	1406	0.807262
HepG2:1	CRYBB1	1414	0.823095
HepG2:1	CRYGB	1419	0.79356
HepG2:1	CRYGN	155051	0.726274
HepG2:1	CRYM	1428	0.560763
HepG2:1	CSAG2	102723547	0.622871
HepG2:1	CSF2RA	1438	0.691867
HepG2:1	CSGALNACT1	55790	0.375398
HepG2:1	CSH1	1442	0.819567
HepG2:1	CSH2	1443	0.775812
HepG2:1	CSMD2	114784	0.536131
HepG2:1	CSMD3	114788	0.72631
HepG2:1	CSN2	1447	0.672234
HepG2:1	CSPG4	1464	0.593651
HepG2:1	CSPG5	10675	0.447208
HepG2:1	CSRNP3	80034	0.525048
HepG2:1	CST1	1469	0.803299
HepG2:1	CST2	1470	0.477073
HepG2:1	CST4	1472	0.707027
HepG2:1	CST9L	128821	0.725803
HepG2:1	CSTL1	128817	0.551879
HepG2:1	CT45A2	728911	0.480338
HepG2:1	CT45A8	102723737	0.658391
HepG2:1	CT47A1	728096	0.598718
HepG2:1	CT47A2	728090	0.542639
HepG2:1	CT47A4	728075	0.464387
HepG2:1	CT47A8	728049	0.688868
HepG2:1	CT62	196993	0.762622
HepG2:1	CTAGE4	100128553	0.42349
HepG2:1	CTAGE8	100142659	0.814661
HepG2:1	CTAGE9	643854	0.746074
HepG2:1	CTLA4	1493	0.429142
HepG2:1	CTNNA3	29119	0.799348
HepG2:1	CTSE	1510	0.3776
HepG2:1	CTSW	1521	0.59329
HepG2:1	CTSZ	1522	0.484425
HepG2:1	CXCL10	3627	0.797463
HepG2:1	CXCL14	9547	0.660903
HepG2:1	CXCL6	6372	0.868447
HepG2:1	CXCR1	3577	0.811913
HepG2:1	CXCR3	2833	0.577099
HepG2:1	CXorf49	100130361	0.497735
HepG2:1	CXorf56	63932	0.425581
HepG2:1	CYB5R2	51700	0.382276
HepG2:1	CYB5RL	606495	0.475008
HepG2:1	CYP17A1	1586	0.379895
HepG2:1	CYP1A2	1544	0.476755
HepG2:1	CYP1B1	1545	0.700322
HepG2:1	CYP26A1	1592	0.461765
HepG2:1	CYP27C1	339761	0.837721
HepG2:1	CYP2B6	1555	0.790206
HepG2:1	CYP2C9	1559	0.769132
HepG2:1	CYP39A1	51302	0.503404
HepG2:1	CYP3A4	1576	0.571603
HepG2:1	CYP46A1	10858	0.571424
HepG2:1	CYP4B1	1580	0.75564
HepG2:1	CYP4F12	66002	0.365788
HepG2:1	CYP4F22	126410	0.720123
HepG2:1	CYP4X1	260293	0.86801
HepG2:1	CYP4Z1	199974	0.819837
HepG2:1	CYP7B1	9420	0.300731
HepG2:1	CYSRT1	375791	0.448877
HepG2:1	DACT2	168002	0.497639
HepG2:1	DCAF12L2	340578	0.70022
HepG2:1	DCDC1	341019	0.630006
HepG2:1	DCDC2B	149069	0.755129
HepG2:1	DCDC2C	728597	0.857836
HepG2:1	DCHS2	54798	0.660943
HepG2:1	DCLK3	85443	0.662012
HepG2:1	DCST2	127579	0.573562
HepG2:1	DDI1	414301	0.876654
HepG2:1	DDR2	4921	0.65834
HepG2:1	DDX27	55661	0.384407
HepG2:1	DDX43	55510	0.794247
HepG2:1	DEFA3	1668	0.882717
HepG2:1	DEFB103A	414325	0.836998
HepG2:1	DEFB104B	503618	0.872919
HepG2:1	DEFB108B	245911	0.837325
HepG2:1	DEFB119	245932	0.853084
HepG2:1	DEFB121	245934	0.84098
HepG2:1	DEFB124	245937	0.760338
HepG2:1	DEFB126	81623	0.874398
HepG2:1	DEFB129	140881	0.901092
HepG2:1	DENND2D	79961	0.628394
HepG2:1	DGKA	1606	0.450024
HepG2:1	DHDH	27294	0.638533
HepG2:1	DHH	50846	0.795662
HepG2:1	DHODH	1723	0.333414
HepG2:1	DHRS4L1	728635	0.507519
HepG2:1	DHRS9	10170	0.780811
HepG2:1	DIO1	1733	0.328783
HepG2:1	DIO2	1734	0.794867
HepG2:1	DIRAS3	9077	0.701001
HepG2:1	DISP2	85455	0.418768
HepG2:1	DKK3	27122	0.653795
HepG2:1	DLC1	10395	0.351242
HepG2:1	DLEC1	9940	0.454528
HepG2:1	DLEU7	220107	0.704368
HepG2:1	DLL1	28514	0.668399
HepG2:1	DLL4	54567	0.5765
HepG2:1	DMBX1	127343	0.796576
HepG2:1	DMP1	1758	0.760971
HepG2:1	DNAAF1	123872	0.599266
HepG2:1	DNAH10	196385	0.738898
HepG2:1	DNAH14	127602	0.39045
HepG2:1	DNAH3	55567	0.604931
HepG2:1	DNAJA4	55466	0.737718
HepG2:1	DNAJB13	374407	0.796471
HepG2:1	DNAJB2	3300	0.259482
HepG2:1	DNAJB3	414061	0.842932
HepG2:1	DNAJC5G	285126	0.653807
HepG2:1	DNAJC6	9829	0.401988
HepG2:1	DNASE1L2	1775	0.367775
HepG2:1	DNASE2	1777	0.326095
HepG2:1	DND1	373863	0.492681
HepG2:1	DNM3	26052	0.728027
HepG2:1	DOCK11	139818	0.567315
HepG2:1	DOCK2	1794	0.681698
HepG2:1	DOK7	285489	0.394764
HepG2:1	DPEP2	64174	0.648202
HepG2:1	DPEP3	64180	0.809537
HepG2:1	DPH3	285381	0.41365
HepG2:1	DPH3P1	100132911	0.670922
HepG2:1	DPP10	57628	0.477029
HepG2:1	DPPA5	340168	0.713215
HepG2:1	DPRX	503834	0.380443
HepG2:1	DPY19L2	283417	0.858147
HepG2:1	DPYSL3	1809	0.713781
HepG2:1	DPYSL4	10570	0.539067
HepG2:1	DRC1	92749	0.517963
HepG2:1	DRC3	83450	0.449439
HepG2:1	DRC7	84229	0.450439
HepG2:1	DRGX	644168	0.837525
HepG2:1	DSE	29940	0.399739
HepG2:1	DSG4	147409	0.840064
HepG2:1	DSPP	1834	0.667727
HepG2:1	DTHD1	401124	0.632675
HepG2:1	DUSP13	51207	0.457856
HepG2:1	DUX4	100288687	0.663302
HepG2:1	DYDC1	143241	0.827896
HepG2:1	DYDC2	84332	0.640108
HepG2:1	DYNAP	284254	0.822191
HepG2:1	DYRK4	8798	0.410446
HepG2:1	DYTN	391475	0.90502
HepG2:1	DZANK1	55184	0.379218
HepG2:1	E2F2	1870	0.485812
HepG2:1	EBF4	57593	0.54385
HepG2:1	EBLN1	340900	0.788426
HepG2:1	ECEL1	9427	0.3721
HepG2:1	ECM2	1842	0.718912
HepG2:1	EDAR	10913	0.798122
HepG2:1	EDIL3	10085	0.7741
HepG2:1	EFCAB12	90288	0.441553
HepG2:1	EFCAB13	124989	0.559795
HepG2:1	EFCAB14	9813	0.348977
HepG2:1	EFCAB8	388795	0.762764
HepG2:1	EFCAB9	285588	0.833268
HepG2:1	EFCC1	79825	0.692353
HepG2:1	EFEMP1	2202	0.651544
HepG2:1	EFHB	151651	0.772882
HepG2:1	EFNB3	1949	0.482274
HepG2:1	EGF	1950	0.640665
HepG2:1	EGR4	1961	0.569916
HepG2:1	EHD2	30846	0.761773
HepG2:1	EHD3	30845	0.676894
HepG2:1	EID2B	126272	0.590376
HepG2:1	EIF3K	27335	0.402363
HepG2:1	EIF5AL1	143244	0.814771
HepG2:1	ELFN2	114794	0.659068
HepG2:1	ELMOD3	84173	0.402065
HepG2:1	ELOVL4	6785	0.616249
HepG2:1	ELP3	55140	0.338944
HepG2:1	EMB	133418	0.698644
HepG2:1	EMC10	284361	0.660821
HepG2:1	EML1	2009	0.335465
HepG2:1	EML5	161436	0.574085
HepG2:1	ENAM	10117	0.673234
HepG2:1	ENDOD1	23052	0.381587
HepG2:1	ENHO	375704	0.590245
HepG2:1	ENOX1	55068	0.871319
HepG2:1	ENPP4	22875	0.364587
HepG2:1	ENPP5	59084	0.810987
HepG2:1	ENTPD1	953	0.612192
HepG2:1	EPB41L3	23136	0.43645
HepG2:1	EPGN	255324	0.659317
HepG2:1	EPHA10	284656	0.600305
HepG2:1	EPHB6	2051	0.430231
HepG2:1	EPX	8288	0.66251
HepG2:1	ERAS	3266	0.513105
HepG2:1	ERBB4	2066	0.774122
HepG2:1	ERICH2	285141	0.341453
HepG2:1	ERICH6	131831	0.856321
HepG2:1	ERMARD	55780	0.434134
HepG2:1	ERVFRD-1	405754	0.870885
HepG2:1	ESRP1	54845	0.51057
HepG2:1	ETFBKMT	254013	0.469867
HepG2:1	ETV7	51513	0.75432
HepG2:1	EVA1C	59271	0.51694
HepG2:1	EVI2A	2123	0.681228
HepG2:1	EVI2B	2124	0.824002
HepG2:1	EVPLL	645027	0.649812
HepG2:1	EVX1	2128	0.420737
HepG2:1	EXOC3L1	283849	0.587268
HepG2:1	EXOC3L2	90332	0.653805
HepG2:1	EXOG	9941	0.357013
HepG2:1	EXPH5	23086	0.725942
HepG2:1	F2R	2149	0.401318
HepG2:1	F2RL2	2151	0.726844
HepG2:1	F9	2158	0.788031
HepG2:1	FAAP24	91442	0.584466
HepG2:1	FABP3	2170	0.482176
HepG2:1	FAM120B	84498	0.416772
HepG2:1	FAM124B	79843	0.843435
HepG2:1	FAM133B	257415	0.353683
HepG2:1	FAM153A	285596	0.482826
HepG2:1	FAM157A	728262	0.819873
HepG2:1	FAM157B	100132403	0.800146
HepG2:1	FAM169B	283777	0.757708
HepG2:1	FAM170A	340069	0.475792
HepG2:1	FAM171B	165215	0.568237
HepG2:1	FAM174B	400451	0.50696
HepG2:1	FAM177B	400823	0.433527
HepG2:1	FAM186B	84070	0.624602
HepG2:1	FAM209A	200232	0.590404
HepG2:1	FAM209B	388799	0.517502
HepG2:1	FAM24A	118670	0.622849
HepG2:1	FAM43A	131583	0.35878
HepG2:1	FAM47E	100129583	0.599408
HepG2:1	FAM53A	152877	0.338309
HepG2:1	FAM78B	149297	0.34003
HepG2:1	FAM83C	128876	0.499332
HepG2:1	FAM89A	375061	0.621196
HepG2:1	FAM98C	147965	0.392638
HepG2:1	FANCD2OS	115795	0.788331
HepG2:1	FAR1	84188	0.54723
HepG2:1	FBLN2	2199	0.563667
HepG2:1	FBN2	2201	0.823413
HepG2:1	FBN3	84467	0.54287
HepG2:1	FBXL13	222235	0.442326
HepG2:1	FBXL22	283807	0.474127
HepG2:1	FBXO39	162517	0.628073
HepG2:1	FBXW10	10517	0.608941
HepG2:1	FCGR2C	9103	0.700993
HepG2:1	FCMR	9214	0.648187
HepG2:1	FCRL4	83417	0.580292
HepG2:1	FDX1	2230	0.436687
HepG2:1	FEV	54738	0.521694
HepG2:1	FEZ1	9638	0.75101
HepG2:1	FFAR4	338557	0.835913
HepG2:1	FGF18	8817	0.485971
HepG2:1	FGF19	9965	0.41584
HepG2:1	FGF20	26281	0.782576
HepG2:1	FGFBP2	83888	0.764304
HepG2:1	FGL2	10875	0.737998
HepG2:1	FIBCD1	84929	0.57819
HepG2:1	FILIP1	27145	0.759629
HepG2:1	FITM1	161247	0.389014
HepG2:1	FKBP6	8468	0.599889
HepG2:1	FLG	2312	0.741664
HepG2:1	FLJ45513	729220	0.721891
HepG2:1	FLRT1	23769	0.522682
HepG2:1	FLRT2	23768	0.597505
HepG2:1	FLT1	2321	0.821843
HepG2:1	FMO3	2328	0.794691
HepG2:1	FMO4	2329	0.734803
HepG2:1	FMR1NB	158521	0.615134
HepG2:1	FNDC11	79025	0.605638
HepG2:1	FOLR2	2350	0.519411
HepG2:1	FOLR3	2352	0.640589
HepG2:1	FOXB1	27023	0.542921
HepG2:1	FOXD4L4	349334	0.5779
HepG2:1	FOXD4L6	653404	0.366347
HepG2:1	FOXE3	2301	0.579381
HepG2:1	FOXF1	2294	0.639857
HepG2:1	FOXH1	8928	0.45694
HepG2:1	FOXI2	399823	0.647012
HepG2:1	FOXL1	2300	0.74355
HepG2:1	FOXN1	8456	0.665244
HepG2:1	FOXN4	121643	0.711921
HepG2:1	FPR3	2359	0.751569
HepG2:1	FRG2C	100288801	0.848922
HepG2:1	FRMD1	79981	0.747702
HepG2:1	FRMD4A	55691	0.738999
HepG2:1	FRZB	2487	0.469572
HepG2:1	FSCB	84075	0.618758
HepG2:1	FSCN3	29999	0.737122
HepG2:1	FSHR	2492	0.626744
HepG2:1	FSIP1	161835	0.602624
HepG2:1	FSIP2	401024	0.741736
HepG2:1	FSTL1	11167	0.43157
HepG2:1	FSTL5	56884	0.587198
HepG2:1	FTH1P18	441490	0.636802
HepG2:1	FUT3	2525	0.696881
HepG2:1	FZD2	2535	0.534449
HepG2:1	FZD7	8324	0.634663
HepG2:1	FZD8	8325	0.480984
HepG2:1	GABRA1	2554	0.585379
HepG2:1	GABRB3	2562	0.815964
HepG2:1	GABRQ	55879	0.448616
HepG2:1	GABRR2	2570	0.524298
HepG2:1	GABRR3	200959	0.305237
HepG2:1	GAGE12E	729431	0.75469
HepG2:1	GAGE2A	729447	0.768444
HepG2:1	GALNT15	117248	0.617976
HepG2:1	GALNT6	11226	0.38666
HepG2:1	GALNT8	26290	0.578207
HepG2:1	GALNT9	50614	0.613899
HepG2:1	GALNTL6	442117	0.862669
HepG2:1	GAS2L2	246176	0.803884
HepG2:1	GATA5	140628	0.73658
HepG2:1	GBA	2629	0.461001
HepG2:1	GBA3	57733	0.720102
HepG2:1	GBGT1	26301	0.634302
HepG2:1	GBX1	2636	0.668565
HepG2:1	GCGR	2642	0.661651
HepG2:1	GCM1	8521	0.764476
HepG2:1	GDF10	2662	0.401998
HepG2:1	GDF5	8200	0.486237
HepG2:1	GDF6	392255	0.699501
HepG2:1	GDF9	2661	0.774581
HepG2:1	GDNF-AS1	100861519	0.70244
HepG2:1	GFI1B	8328	0.638871
HepG2:1	GFRA3	2676	0.445146
HepG2:1	GFRA4	64096	0.479027
HepG2:1	GGT1	2678	0.490397
HepG2:1	GGT6	124975	0.661045
HepG2:1	GGTLC1	92086	0.596229
HepG2:1	GGTLC2	91227	0.548631
HepG2:1	GH2	2689	0.624275
HepG2:1	GHRH	2691	0.863017
HepG2:1	GHRL	51738	0.624865
HepG2:1	GIMAP1-GIMAP5	100527949	0.640447
HepG2:1	GIMAP4	55303	0.817552
HepG2:1	GIMAP7	168537	0.810676
HepG2:1	GIMAP8	155038	0.746171
HepG2:1	GIP	2695	0.478315
HepG2:1	GIPC3	126326	0.639527
HepG2:1	GIPR	2696	0.428625
HepG2:1	GJA3	2700	0.484406
HepG2:1	GJA4	2701	0.660132
HepG2:1	GJA5	2702	0.700412
HepG2:1	GJB7	375519	0.822616
HepG2:1	GJC1	10052	0.675221
HepG2:1	GJC3	349149	0.636288
HepG2:1	GKN1	56287	0.852669
HepG2:1	GKN2	200504	0.829477
HepG2:1	GLB1L2	89944	0.457264
HepG2:1	GLB1L3	112937	0.696999
HepG2:1	GLDN	342035	0.374436
HepG2:1	GLIS2	84662	0.368314
HepG2:1	GLT6D1	360203	0.70936
HepG2:1	GLT8D2	83468	0.837515
HepG2:1	GLYATL3	389396	0.749541
HepG2:1	GNAL	2774	0.711031
HepG2:1	GNAT2	2780	0.653345
HepG2:1	GNB4	59345	0.55377
HepG2:1	GNG10	2790	0.329843
HepG2:1	GOLGA6C	653641	0.54178
HepG2:1	GOLGA6D	653643	0.468312
HepG2:1	GOLGA6L1	283767	0.729672
HepG2:1	GOLGA6L10	647042	0.454766
HepG2:1	GOLGA6L2	283685	0.32243
HepG2:1	GOLGA6L22	440243	0.499402
HepG2:1	GOLGA6L4	643707	0.691848
HepG2:1	GOLGA6L6	727832	0.486396
HepG2:1	GOLGA7B	401647	0.58453
HepG2:1	GOLGA8R	101059918	0.402771
HepG2:1	GOT1L1	137362	0.835036
HepG2:1	GP2	2813	0.415959
HepG2:1	GP5	2814	0.707989
HepG2:1	GP6	51206	0.676139
HepG2:1	GPBAR1	151306	0.656158
HepG2:1	GPC4	2239	0.365047
HepG2:1	GPLD1	2822	0.432711
HepG2:1	GPN2	54707	0.57443
HepG2:1	GPR132	29933	0.728582
HepG2:1	GPR137B	7107	0.463259
HepG2:1	GPR148	344561	0.782133
HepG2:1	GPR152	390212	0.708868
HepG2:1	GPR156	165829	0.57706
HepG2:1	GPR171	29909	0.453628
HepG2:1	GPR176	11245	0.616566
HepG2:1	GPR180	160897	0.612136
HepG2:1	GPR182	11318	0.497635
HepG2:1	GPR183	1880	0.736543
HepG2:1	GPR19	2842	0.551393
HepG2:1	GPR31	2853	0.852537
HepG2:1	GPR37	2861	0.801726
HepG2:1	GPR42	2866	0.811697
HepG2:1	GPR45	11250	0.767454
HepG2:1	GPR61	83873	0.805133
HepG2:1	GPR62	118442	0.451423
HepG2:1	GPR63	81491	0.519953
HepG2:1	GPR87	53836	0.713095
HepG2:1	GPR88	54112	0.702816
HepG2:1	GPR89A	653519	0.339008
HepG2:1	GPRC5B	51704	0.762926
HepG2:1	GPRIN2	9721	0.638683
HepG2:1	GPX6	257202	0.797189
HepG2:1	GRAMD1C	54762	0.594564
HepG2:1	GRAPL	400581	0.741887
HepG2:1	GREB1L	80000	0.444571
HepG2:1	GREM1	26585	0.305923
HepG2:1	GRIA2	2891	0.547285
HepG2:1	GRID1	2894	0.494555
HepG2:1	GRIK4	2900	0.700231
HepG2:1	GRIN2A	2903	0.887712
HepG2:1	GRIN3B	116444	0.481412
HepG2:1	GRK1	6011	0.801397
HepG2:1	GRK7	131890	0.696013
HepG2:1	GRM2	2912	0.640819
HepG2:1	GRM3	2913	0.591269
HepG2:1	GRP	2922	0.694802
HepG2:1	GSC	145258	0.68887
HepG2:1	GSX2	170825	0.4548
HepG2:1	GTF2H1	2965	0.360778
HepG2:1	GTF2IRD2	84163	0.414366
HepG2:1	GTPBP10	85865	0.359121
HepG2:1	GUCA1A	2978	0.796405
HepG2:1	GUCY1A2	2977	0.671003
HepG2:1	GUCY2C	2984	0.759093
HepG2:1	GUCY2F	2986	0.770338
HepG2:1	GYPE	2996	0.865591
HepG2:1	GZMB	3002	0.851275
HepG2:1	H1FOO	132243	0.457594
HepG2:1	HAND1	9421	0.501347
HepG2:1	HAO1	54363	0.822141
HepG2:1	HAO2	51179	0.410197
HepG2:1	HAPLN2	60484	0.771758
HepG2:1	HAPLN3	145864	0.530884
HepG2:1	HAPLN4	404037	0.459054
HepG2:1	HAS3	3038	0.519416
HepG2:1	HBG1	3047	0.800805
HepG2:1	HBM	3042	0.465769
HepG2:1	HBQ1	3049	0.440893
HepG2:1	HCAR3	8843	0.428272
HepG2:1	HCK	3055	0.856569
HepG2:1	HCRT	3060	0.762622
HepG2:1	HDX	139324	0.528016
HepG2:1	HEATR4	399671	0.67667
HepG2:1	HEMGN	55363	0.710916
HepG2:1	HEPACAM2	253012	0.539572
HepG2:1	HEPHL1	341208	0.629684
HepG2:1	HEPN1	641654	0.68379
HepG2:1	HES7	84667	0.448958
HepG2:1	HEY2	23493	0.612
HepG2:1	HHATL	57467	0.727263
HepG2:1	HHLA2	11148	0.622063
HepG2:1	HIF3A	64344	0.527787
HepG2:1	HIGD1B	51751	0.790132
HepG2:1	HIGD1C	613227	0.743979
HepG2:1	HIST1H1T	3010	0.750209
HepG2:1	HIST1H2AA	221613	0.33394
HepG2:1	HIST1H2AH	85235	0.215836
HepG2:1	HIST1H2BI	8346	0.474151
HepG2:1	HIST3H2A	92815	0.519571
HepG2:1	HLA-DMA	3108	0.670234
HepG2:1	HLA-DQA1	3117	0.844958
HepG2:1	HLA-DQB2	3120	0.749169
HepG2:1	HLA-DRB4	3126	0.863693
HepG2:1	HLA-F	3134	0.745572
HepG2:1	HLA-G	3135	0.786731
HepG2:1	HMGN2	3151	0.616972
HepG2:1	HMX2	3167	0.509399
HepG2:1	HNRNPCL1	343069	0.415769
HepG2:1	HORMAD1	84072	0.77633
HepG2:1	HOXA1	3198	0.350285
HepG2:1	HOXA10	3206	0.391669
HepG2:1	HOXA13	3209	0.465045
HepG2:1	HOXB1	3211	0.646985
HepG2:1	HOXB2	3212	0.526278
HepG2:1	HOXB4	3214	0.558482
HepG2:1	HOXB5	3215	0.529015
HepG2:1	HOXB7	3217	0.462121
HepG2:1	HOXC5	3222	0.721581
HepG2:1	HOXD11	3237	0.645429
HepG2:1	HOXD12	3238	0.681755
HepG2:1	HOXD13	3239	0.532559
HepG2:1	HOXD9	3235	0.472805
HepG2:1	HPSE2	60495	0.725732
HepG2:1	HRG	3273	0.688001
HepG2:1	HS3ST2	9956	0.73961
HepG2:1	HS3ST4	9951	0.815995
HepG2:1	HS6ST3	266722	0.810311
HepG2:1	HSD17B1	3292	0.457442
HepG2:1	HSD17B6	8630	0.71784
HepG2:1	HSFX2	100130086	0.431755
HepG2:1	HSFY2	159119	0.875605
HepG2:1	HSPA1L	3305	0.434146
HepG2:1	HSPB2	3316	0.57133
HepG2:1	HSPB6	126393	0.383214
HepG2:1	HSPB9	94086	0.368996
HepG2:1	HTATIP2	10553	0.676043
HepG2:1	HTR7	3363	0.579791
HepG2:1	HTRA1	5654	0.333754
HepG2:1	HTRA4	203100	0.40779
HepG2:1	HYAL4	23553	0.401241
HepG2:1	HYDIN	54768	0.713575
HepG2:1	HYKK	123688	0.381437
HepG2:1	ICA1	3382	0.520064
HepG2:1	ICAM3	3385	0.802881
HepG2:1	ID4	3400	0.411803
HepG2:1	IDI2	91734	0.719768
HepG2:1	IDNK	414328	0.355149
HepG2:1	IFI16	3428	0.774101
HepG2:1	IFI27	3429	0.448555
HepG2:1	IFI27L1	122509	0.39189
HepG2:1	IFI44L	10964	0.734356
HepG2:1	IFIT1B	439996	0.855732
HepG2:1	IFITM2	10581	0.432781
HepG2:1	IFNA17	3451	0.846218
HepG2:1	IFNL1	282618	0.843255
HepG2:1	IFNL2	282616	0.774847
HepG2:1	IFT27	11020	0.625505
HepG2:1	IGBP1	3476	0.37516
HepG2:1	IGFALS	3483	0.305111
HepG2:1	IGFBP5	3488	0.417641
HepG2:1	IGFBPL1	347252	0.541616
HepG2:1	IGLL1	3543	0.394921
HepG2:1	IGLON5	402665	0.782611
HepG2:1	IGLV2	28816	0.35937
HepG2:1	IGSF11	152404	0.633303
HepG2:1	IGSF3	3321	0.578135
HepG2:1	IGSF9	57549	0.600994
HepG2:1	IHH	3549	0.410702
HepG2:1	IL10	3586	0.670665
HepG2:1	IL11RA	3590	0.374665
HepG2:1	IL12B	3593	0.875659
HepG2:1	IL12RB2	3595	0.812486
HepG2:1	IL15	3600	0.454782
HepG2:1	IL17RE	132014	0.454117
HepG2:1	IL18	3606	0.533794
HepG2:1	IL18R1	8809	0.425557
HepG2:1	IL18RAP	8807	0.863723
HepG2:1	IL1RL1	9173	0.631692
HepG2:1	IL1RL2	8808	0.593028
HepG2:1	IL20RA	53832	0.851036
HepG2:1	IL22RA2	116379	0.858079
HepG2:1	IL25	64806	0.756603
HepG2:1	IL27	246778	0.517183
HepG2:1	IL31RA	133396	0.774584
HepG2:1	IL36G	56300	0.784081
HepG2:1	IL37	27178	0.567442
HepG2:1	IL5	3567	0.741369
HepG2:1	IL9	3578	0.800817
HepG2:1	IL9R	3581	0.662577
HepG2:1	ILDR2	387597	0.628825
HepG2:1	INMT	11185	0.844456
HepG2:1	INPP5B	3633	0.476914
HepG2:1	INSM1	3642	0.721662
HepG2:1	INSM2	84684	0.647363
HepG2:1	IPCEF1	26034	0.65422
HepG2:1	IQCF5	389124	0.852605
HepG2:1	IQCH	64799	0.426842
HepG2:1	IQCK	124152	0.400899
HepG2:1	IQSEC3	440073	0.48845
HepG2:1	IRAK3	11213	0.789823
HepG2:1	IRGM	345611	0.731627
HepG2:1	IRX5	10265	0.356114
HepG2:1	ISLR2	57611	0.572136
HepG2:1	ITGAM	3684	0.413706
HepG2:1	ITGB3	3690	0.504938
HepG2:1	ITGB8	3696	0.595067
HepG2:1	ITIH4	3700	0.388759
HepG2:1	ITLN2	142683	0.7073
HepG2:1	ITPRIPL2	162073	0.35191
HepG2:1	IVL	3713	0.813996
HepG2:1	IYD	389434	0.376694
HepG2:1	JADE1	79960	0.470322
HepG2:1	JAM2	58494	0.814297
HepG2:1	JAML	120425	0.418594
HepG2:1	JCHAIN	3512	0.37784
HepG2:1	KANK3	256949	0.700185
HepG2:1	KBTBD11	9920	0.561694
HepG2:1	KCNA1	3736	0.579917
HepG2:1	KCNA4	3739	0.835054
HepG2:1	KCNA5	3741	0.767153
HepG2:1	KCNA6	3742	0.599471
HepG2:1	KCNAB3	9196	0.516661
HepG2:1	KCNB1	3745	0.79072
HepG2:1	KCND1	3750	0.303685
HepG2:1	KCNE3	10008	0.518652
HepG2:1	KCNH2	3757	0.380928
HepG2:1	KCNH4	23415	0.776156
HepG2:1	KCNH6	81033	0.559269
HepG2:1	KCNH7	90134	0.872297
HepG2:1	KCNJ14	3770	0.402982
HepG2:1	KCNJ2	3759	0.804321
HepG2:1	KCNK1	3775	0.654467
HepG2:1	KCNK17	89822	0.834699
HepG2:1	KCNK9	51305	0.58667
HepG2:1	KCNN2	3781	0.629168
HepG2:1	KCNQ2	3785	0.636434
HepG2:1	KCNQ4	9132	0.533735
HepG2:1	KCNQ5	56479	0.321133
HepG2:1	KCNS3	3790	0.804749
HepG2:1	KCNV2	169522	0.798112
HepG2:1	KCP	375616	0.477796
HepG2:1	KCTD12	115207	0.732515
HepG2:1	KCTD16	57528	0.348345
HepG2:1	KEL	3792	0.512023
HepG2:1	KIAA0040	9674	0.514201
HepG2:1	KIAA0408	9729	0.7581
HepG2:1	KIAA1191	57179	0.363882
HepG2:1	KIAA1324	57535	0.613728
HepG2:1	KIAA1549L	25758	0.724436
HepG2:1	KIAA1614	57710	0.454476
HepG2:1	KIF16B	55614	0.362545
HepG2:1	KIF1A	547	0.776143
HepG2:1	KIF21B	23046	0.500077
HepG2:1	KIF25	3834	0.406149
HepG2:1	KIF26A	26153	0.351681
HepG2:1	KIF4B	285643	0.764602
HepG2:1	KIF9	64147	0.680605
HepG2:1	KIR2DL1	3802	0.85339
HepG2:1	KIR3DL1	3811	0.872429
HepG2:1	KIRREL2	84063	0.603728
HepG2:1	KISS1	3814	0.344451
HepG2:1	KIT	3815	0.655647
HepG2:1	KLF1	10661	0.538655
HepG2:1	KLF14	136259	0.71435
HepG2:1	KLF7	8609	0.465372
HepG2:1	KLHDC1	122773	0.393165
HepG2:1	KLHL10	317719	0.593657
HepG2:1	KLHL3	26249	0.367856
HepG2:1	KLHL30	377007	0.540899
HepG2:1	KLHL31	401265	0.739325
HepG2:1	KLHL33	123103	0.740713
HepG2:1	KLHL4	56062	0.487661
HepG2:1	KLK13	26085	0.703031
HepG2:1	KLK2	3817	0.563065
HepG2:1	KRT16	3868	0.617259
HepG2:1	KRT2	3849	0.799518
HepG2:1	KRT20	54474	0.498065
HepG2:1	KRT222	125113	0.805504
HepG2:1	KRT24	192666	0.906424
HepG2:1	KRT28	162605	0.781312
HepG2:1	KRT3	3850	0.658286
HepG2:1	KRT31	3881	0.822169
HepG2:1	KRT32	3882	0.623211
HepG2:1	KRT33A	3883	0.641834
HepG2:1	KRT33B	3884	0.430109
HepG2:1	KRT34	3885	0.775468
HepG2:1	KRT35	3886	0.85672
HepG2:1	KRT37	8688	0.396032
HepG2:1	KRT38	8687	0.818951
HepG2:1	KRT6A	3853	0.850711
HepG2:1	KRT6C	286887	0.816905
HepG2:1	KRT7	3855	0.351648
HepG2:1	KRT74	121391	0.768879
HepG2:1	KRT78	196374	0.681488
HepG2:1	KRT79	338785	0.789034
HepG2:1	KRT82	3888	0.865235
HepG2:1	KRTAP1-1	81851	0.695076
HepG2:1	KRTAP10-1	386677	0.508556
HepG2:1	KRTAP10-3	386682	0.718114
HepG2:1	KRTAP10-4	386672	0.771375
HepG2:1	KRTAP10-5	386680	0.697085
HepG2:1	KRTAP10-6	386674	0.785636
HepG2:1	KRTAP10-9	386676	0.797558
HepG2:1	KRTAP12-1	353332	0.648662
HepG2:1	KRTAP12-3	386683	0.830783
HepG2:1	KRTAP13-3	337960	0.882753
HepG2:1	KRTAP15-1	254950	0.77096
HepG2:1	KRTAP16-1	100505753	0.914136
HepG2:1	KRTAP2-1	81872	0.775405
HepG2:1	KRTAP2-3	730755	0.849001
HepG2:1	KRTAP20-1	337975	0.874154
HepG2:1	KRTAP21-1	337977	0.79241
HepG2:1	KRTAP21-3	100288323	0.783844
HepG2:1	KRTAP26-1	388818	0.829562
HepG2:1	KRTAP29-1	100533177	0.87243
HepG2:1	KRTAP3-1	83896	0.489628
HepG2:1	KRTAP3-3	85293	0.861317
HepG2:1	KRTAP4-11	653240	0.81943
HepG2:1	KRTAP4-2	85291	0.852751
HepG2:1	KRTAP4-4	84616	0.553266
HepG2:1	KRTAP4-7	100132476	0.642954
HepG2:1	KRTAP5-1	387264	0.593498
HepG2:1	KRTAP5-11	440051	0.603062
HepG2:1	KRTAP5-2	440021	0.592162
HepG2:1	KRTAP5-4	387267	0.805123
HepG2:1	KRTAP5-5	439915	0.796872
HepG2:1	KRTAP5-6	440023	0.538831
HepG2:1	KRTAP5-8	57830	0.610183
HepG2:1	KRTAP6-2	337967	0.650393
HepG2:1	KRTAP9-2	83899	0.771318
HepG2:1	KRTAP9-4	85280	0.832446
HepG2:1	KRTAP9-7	100505724	0.801725
HepG2:1	KRTCAP3	200634	0.381545
HepG2:1	KRTDAP	388533	0.567328
HepG2:1	L1TD1	54596	0.731364
HepG2:1	L2HGDH	79944	0.346359
HepG2:1	LAIR1	3903	0.767281
HepG2:1	LAMA2	3908	0.582121
HepG2:1	LAMC3	10319	0.69239
HepG2:1	LAT2	7462	0.698555
HepG2:1	LAYN	143903	0.849293
HepG2:1	LBH	81606	0.84504
HepG2:1	LBP	3929	0.625772
HepG2:1	LBX1	10660	0.662556
HepG2:1	LCE1A	353131	0.822336
HepG2:1	LCE3E	353145	0.490204
HepG2:1	LCN8	138307	0.527764
HepG2:1	LDB3	11155	0.708712
HepG2:1	LDHB	3945	0.290937
HepG2:1	LDHC	3948	0.399183
HepG2:1	LENEP	55891	0.399756
HepG2:1	LEP	3952	0.803703
HepG2:1	LGALS13	29124	0.824184
HepG2:1	LGALS9B	284194	0.567858
HepG2:1	LGI1	9211	0.737971
HepG2:1	LGR6	59352	0.770407
HepG2:1	LHB	3972	0.447559
HepG2:1	LHX4	89884	0.673132
HepG2:1	LILRA3	11026	0.640451
HepG2:1	LILRA5	353514	0.801797
HepG2:1	LILRA6	79168	0.717338
HepG2:1	LILRB1	10859	0.852392
HepG2:1	LILRB4	11006	0.800284
HepG2:1	LIM2	3982	0.371785
HepG2:1	LIMCH1	22998	0.64559
HepG2:1	LIMS4	100288695	0.438117
HepG2:1	LIN28A	79727	0.617638
HepG2:1	LINC00672	100505576	0.557662
HepG2:1	LINGO1	84894	0.423642
HepG2:1	LINGO4	339398	0.828156
HepG2:1	LIPE	3991	0.574969
HepG2:1	LIPJ	142910	0.759917
HepG2:1	LMNTD1	160492	0.861764
HepG2:1	LMNTD2	256329	0.37829
HepG2:1	LMO7DN	729420	0.637567
HepG2:1	LMX1B	4010	0.528358
HepG2:1	LNX1	84708	0.349775
HepG2:1	LOC100129083	100129083	0.524188
HepG2:1	LOC100289333	100289333	0.580872
HepG2:1	LOC79999	79999	0.701403
HepG2:1	LONRF2	164832	0.668609
HepG2:1	LOR	4014	0.835526
HepG2:1	LPAR1	1902	0.700952
HepG2:1	LPCAT2	54947	0.381606
HepG2:1	LPO	4025	0.696891
HepG2:1	LRAT	9227	0.781561
HepG2:1	LRFN1	57622	0.440355
HepG2:1	LRFN2	57497	0.864475
HepG2:1	LRFN5	145581	0.837268
HepG2:1	LRIT3	345193	0.526294
HepG2:1	LRMP	4033	0.788036
HepG2:1	LRP2	4036	0.801861
HepG2:1	LRRC10B	390205	0.429999
HepG2:1	LRRC15	131578	0.654444
HepG2:1	LRRC25	126364	0.588141
HepG2:1	LRRC26	389816	0.651597
HepG2:1	LRRC29	26231	0.453507
HepG2:1	LRRC30	339291	0.842234
HepG2:1	LRRC31	79782	0.717772
HepG2:1	LRRC36	55282	0.630461
HepG2:1	LRRC3C	100505591	0.811726
HepG2:1	LRRC43	254050	0.519127
HepG2:1	LRRC71	149499	0.799243
HepG2:1	LRRC74A	145497	0.837237
HepG2:1	LRRC74B	400891	0.655697
HepG2:1	LRRD1	401387	0.608643
HepG2:1	LRRIQ1	84125	0.438541
HepG2:1	LRRK1	79705	0.785161
HepG2:1	LRRK2	120892	0.710098
HepG2:1	LRRTM3	347731	0.831531
HepG2:1	LSM3	27258	0.705623
HepG2:1	LSMEM2	132228	0.772268
HepG2:1	LTA	4049	0.739529
HepG2:1	LTBP1	4052	0.396694
HepG2:1	LUZP2	338645	0.457421
HepG2:1	LXN	56925	0.833018
HepG2:1	LY6G5C	80741	0.353106
HepG2:1	LY96	23643	0.531659
HepG2:1	LYG2	254773	0.78693
HepG2:1	LYN	4067	0.21051
HepG2:1	LYPD2	137797	0.562602
HepG2:1	LYPD3	27076	0.448268
HepG2:1	LYSMD2	256586	0.71582
HepG2:1	LYSMD3	116068	0.514551
HepG2:1	LYZL2	119180	0.584074
HepG2:1	LZTS1	11178	0.750396
HepG2:1	M1AP	130951	0.858732
HepG2:1	MADCAM1	8174	0.690424
HepG2:1	MAFA	389692	0.576319
HepG2:1	MAG	4099	0.611935
HepG2:1	MAGEA1	4100	0.523793
HepG2:1	MAGEA12	4111	0.661923
HepG2:1	MAGEA2B	266740	0.659979
HepG2:1	MAGEA3	4102	0.71628
HepG2:1	MAGEA4	4103	0.694664
HepG2:1	MAGEL2	54551	0.505886
HepG2:1	MAML3	55534	0.434681
HepG2:1	MANSC4	100287284	0.846087
HepG2:1	MAP1A	4130	0.505661
HepG2:1	MAP2	4133	0.71111
HepG2:1	MAP3K5	4217	0.855165
HepG2:1	MAP6	4135	0.642949
HepG2:1	MAP7	9053	0.562733
HepG2:1	MARCH4	57574	0.710598
HepG2:1	MARVELD1	83742	0.56966
HepG2:1	MAS1	4142	0.759682
HepG2:1	MATN1	4146	0.564699
HepG2:1	MATN2	4147	0.302507
HepG2:1	MATN4	8785	0.494653
HepG2:1	MB21D2	151963	0.521018
HepG2:1	MBD2	8932	0.349419
HepG2:1	MBD3L2	125997	0.720051
HepG2:1	MBD3L3	653657	0.797291
HepG2:1	MBD3L5	284428	0.818451
HepG2:1	MC4R	4160	0.854546
HepG2:1	MCHR2	84539	0.623787
HepG2:1	MCIDAS	345643	0.415388
HepG2:1	MCMDC2	157777	0.48676
HepG2:1	MCTP1	79772	0.361313
HepG2:1	MDFIC	29969	0.485998
HepG2:1	ME1	4199	0.754772
HepG2:1	MECOM	2122	0.500812
HepG2:1	MEGF11	84465	0.576392
HepG2:1	MEGF6	1953	0.42141
HepG2:1	MEIG1	644890	0.395171
HepG2:1	MEIOC	284071	0.793139
HepG2:1	MEIS1	4211	0.428265
HepG2:1	MEOX1	4222	0.796952
HepG2:1	MEP1B	4225	0.628434
HepG2:1	MESP1	55897	0.724416
HepG2:1	MESP2	145873	0.591639
HepG2:1	METTL11B	149281	0.810978
HepG2:1	METTL24	728464	0.601718
HepG2:1	MFAP3L	9848	0.390078
HepG2:1	MFSD2A	84879	0.819314
HepG2:1	MFSD2B	388931	0.585055
HepG2:1	MGA	23269	0.480394
HepG2:1	MGAM	8972	0.366852
HepG2:1	MGAM2	93432	0.438781
HepG2:1	MGC70870	403340	0.83282
HepG2:1	MIIP	60672	0.522905
HepG2:1	MILR1	284021	0.386909
HepG2:1	MIP	4284	0.831458
HepG2:1	MKRN1	23608	0.392457
HepG2:1	MKRN2OS	100129480	0.758042
HepG2:1	MKRN3	7681	0.4054
HepG2:1	MKX	283078	0.564869
HepG2:1	MLANA	2315	0.440384
HepG2:1	MLF1	4291	0.409196
HepG2:1	MME	4311	0.517006
HepG2:1	MMEL1	79258	0.408613
HepG2:1	MMP10	4319	0.648101
HepG2:1	MMP19	4327	0.620959
HepG2:1	MMP20	9313	0.638292
HepG2:1	MMP21	118856	0.600818
HepG2:1	MMP7	4316	0.611952
HepG2:1	MMP9	4318	0.573933
HepG2:1	MMRN1	22915	0.823456
HepG2:1	MMRN2	79812	0.64288
HepG2:1	MOB3B	79817	0.604378
HepG2:1	MOB3C	148932	0.411423
HepG2:1	MORN3	283385	0.352401
HepG2:1	MOV10L1	54456	0.437047
HepG2:1	MPP4	58538	0.665052
HepG2:1	MPRIP	23164	0.390274
HepG2:1	MRC2	9902	0.662279
HepG2:1	MRGPRE	116534	0.614184
HepG2:1	MRGPRX3	117195	0.617968
HepG2:1	MRGPRX4	117196	0.83726
HepG2:1	MRM2	29960	0.446165
HepG2:1	MRPS24	64951	0.700881
HepG2:1	MRPS7	51081	0.343616
HepG2:1	MRVI1	10335	0.705359
HepG2:1	MSANTD1	345222	0.353467
HepG2:1	MSGN1	343930	0.722135
HepG2:1	MSN	4478	0.695747
HepG2:1	MST1R	4486	0.407843
HepG2:1	MSTN	2660	0.700466
HepG2:1	MTCL1	23255	0.394792
HepG2:1	MTNR1A	4543	0.770717
HepG2:1	MTRNR2L13	100463500	0.487527
HepG2:1	MTRNR2L4	100463285	0.513666
HepG2:1	MTRNR2L7	100288485	0.655623
HepG2:1	MUC13	56667	0.6991
HepG2:1	MUC22	100507679	0.764015
HepG2:1	MUC3A	4584	0.524364
HepG2:1	MUC5B	727897	0.435209
HepG2:1	MUC7	4589	0.818642
HepG2:1	MYADML2	255275	0.697817
HepG2:1	MYB	4602	0.547474
HepG2:1	MYBPC1	4604	0.561919
HepG2:1	MYBPC2	4606	0.712771
HepG2:1	MYBPH	4608	0.575047
HepG2:1	MYCT1	80177	0.801004
HepG2:1	MYF6	4618	0.869507
HepG2:1	MYH7B	57644	0.577863
HepG2:1	MYL10	93408	0.621451
HepG2:1	MYL12A	10627	0.38906
HepG2:1	MYLK3	91807	0.632436
HepG2:1	MYLPF	29895	0.736022
HepG2:1	MYO10	4651	0.690224
HepG2:1	MYO15B	80022	0.488113
HepG2:1	MYO1A	4640	0.33544
HepG2:1	MYO3B	140469	0.639818
HepG2:1	MYOM2	9172	0.761335
HepG2:1	MYOZ1	58529	0.741936
HepG2:1	MYOZ3	91977	0.66483
HepG2:1	MYT1	4661	0.376054
HepG2:1	MZB1	51237	0.599778
HepG2:1	NAA38	84316	0.355943
HepG2:1	NACAD	23148	0.574051
HepG2:1	NANOG	79923	0.618005
HepG2:1	NANOGNB	360030	0.860216
HepG2:1	NANOS3	342977	0.419912
HepG2:1	NAP1L2	4674	0.377278
HepG2:1	NAT16	375607	0.541456
HepG2:1	NATD1	256302	0.652001
HepG2:1	NBPF1	55672	0.492533
HepG2:1	NBPF10	100132406	0.394761
HepG2:1	NBPF3	84224	0.529267
HepG2:1	NCAN	1463	0.615113
HepG2:1	NCF1	653361	0.673062
HepG2:1	NCF4	4689	0.75738
HepG2:1	NCKAP5	344148	0.737832
HepG2:1	NCR2	9436	0.863367
HepG2:1	NCR3	259197	0.676836
HepG2:1	NDC80	10403	0.5901
HepG2:1	NDFIP1	80762	0.448011
HepG2:1	NDUFAF4	29078	0.382668
HepG2:1	NEFH	4744	0.679827
HepG2:1	NETO1	81832	0.528304
HepG2:1	NEURL3	93082	0.469585
HepG2:1	NEUROD6	63974	0.876595
HepG2:1	NFATC1	4772	0.616611
HepG2:1	NFATC4	4776	0.64315
HepG2:1	NHLH1	4807	0.374214
HepG2:1	NHLRC1	378884	0.466132
HepG2:1	NIPAL2	79815	0.582101
HepG2:1	NIPAL3	57185	0.439951
HepG2:1	NKAIN4	128414	0.625451
HepG2:1	NKG7	4818	0.588505
HepG2:1	NKPD1	284353	0.550605
HepG2:1	NKX1-2	390010	0.737267
HepG2:1	NKX2-5	1482	0.505165
HepG2:1	NKX2-8	26257	0.829151
HepG2:1	NLGN3	54413	0.477773
HepG2:1	NLRC3	197358	0.760583
HepG2:1	NLRC4	58484	0.617718
HepG2:1	NLRP1	22861	0.560815
HepG2:1	NLRP10	338322	0.807559
HepG2:1	NLRP11	204801	0.617544
HepG2:1	NLRP12	91662	0.600866
HepG2:1	NLRP2	55655	0.805924
HepG2:1	NLRP9	338321	0.873957
HepG2:1	NMBR	4829	0.747201
HepG2:1	NME7	29922	0.495596
HepG2:1	NME9	347736	0.583766
HepG2:1	NMNAT2	23057	0.715797
HepG2:1	NMRK2	27231	0.772803
HepG2:1	NMUR1	10316	0.788482
HepG2:1	NNAT	4826	0.73069
HepG2:1	NNMT	4837	0.82966
HepG2:1	NOD2	64127	0.719364
HepG2:1	NOL4	8715	0.39479
HepG2:1	NOVA1	4857	0.705256
HepG2:1	NOX3	50508	0.442847
HepG2:1	NOXRED1	122945	0.366539
HepG2:1	NPAP1	23742	0.81397
HepG2:1	NPFFR2	10886	0.710053
HepG2:1	NPHS1	4868	0.540247
HepG2:1	NPHS2	7827	0.824247
HepG2:1	NPIPB9	100507607	0.645371
HepG2:1	NPPA	4878	0.822874
HepG2:1	NPPB	4879	0.454096
HepG2:1	NPS	594857	0.87764
HepG2:1	NPTN	27020	0.559277
HepG2:1	NPY4R	5540	0.814104
HepG2:1	NR4A2	4929	0.635021
HepG2:1	NR4A3	8013	0.542478
HepG2:1	NRAP	4892	0.837064
HepG2:1	NRG2	9542	0.594949
HepG2:1	NRROS	375387	0.705065
HepG2:1	NRXN1	9378	0.78319
HepG2:1	NSD1	64324	0.762269
HepG2:1	NSUN7	79730	0.837225
HepG2:1	NTF4	4909	0.590165
HepG2:1	NTM	50863	0.711696
HepG2:1	NTN1	9423	0.715535
HepG2:1	NUDT10	170685	0.355941
HepG2:1	NUMBL	9253	0.521239
HepG2:1	NUTM1	256646	0.684854
HepG2:1	NUTM2F	54754	0.766177
HepG2:1	NUTM2G	441457	0.712173
HepG2:1	NXNL2	158046	0.637314
HepG2:1	NXPE2	120406	0.823102
HepG2:1	NXPE4	54827	0.715132
HepG2:1	NYAP2	57624	0.852999
HepG2:1	OASL	8638	0.614855
HepG2:1	OCA2	4948	0.597555
HepG2:1	OCSTAMP	128506	0.792637
HepG2:1	ODF4	146852	0.881024
HepG2:1	OLFM2	93145	0.392807
HepG2:1	OLFM4	10562	0.8167
HepG2:1	OLFML2A	169611	0.497566
HepG2:1	OMG	4974	0.805901
HepG2:1	OMP	4975	0.432641
HepG2:1	OPRL1	4987	0.485084
HepG2:1	OPTC	26254	0.777707
HepG2:1	OR10A2	341276	0.853136
HepG2:1	OR10AD1	121275	0.685541
HepG2:1	OR10G9	219870	0.773232
HepG2:1	OR10H1	26539	0.757266
HepG2:1	OR10H2	26538	0.807542
HepG2:1	OR10H4	126541	0.888437
HepG2:1	OR10J5	127385	0.843555
HepG2:1	OR10Q1	219960	0.778489
HepG2:1	OR10S1	219873	0.71125
HepG2:1	OR11A1	26531	0.830449
HepG2:1	OR11H12	440153	0.661894
HepG2:1	OR11H2	79334	0.629276
HepG2:1	OR13C2	392376	0.844432
HepG2:1	OR13C7	81377	0.860677
HepG2:1	OR14J1	442191	0.391978
HepG2:1	OR1A2	26189	0.836701
HepG2:1	OR1J2	26740	0.54638
HepG2:1	OR1J4	26219	0.738493
HepG2:1	OR1Q1	158131	0.69868
HepG2:1	OR1S2	219958	0.834843
HepG2:1	OR2A14	135941	0.392748
HepG2:1	OR2A4	79541	0.866745
HepG2:1	OR2A42	402317	0.42724
HepG2:1	OR2AE1	81392	0.630064
HepG2:1	OR2B6	26212	0.851116
HepG2:1	OR2C1	4993	0.85283
HepG2:1	OR2F1	26211	0.792581
HepG2:1	OR2F2	135948	0.559007
HepG2:1	OR2J1	442185	0.606276
HepG2:1	OR2K2	26248	0.717687
HepG2:1	OR2L5	81466	0.59081
HepG2:1	OR2M7	391196	0.786441
HepG2:1	OR2T3	343173	0.680047
HepG2:1	OR2T35	403244	0.81081
HepG2:1	OR2T4	127074	0.755075
HepG2:1	OR2V2	285659	0.742618
HepG2:1	OR2W3	343171	0.859819
HepG2:1	OR2W5	441932	0.63001
HepG2:1	OR3A1	4994	0.820689
HepG2:1	OR4D1	26689	0.804861
HepG2:1	OR4D2	124538	0.809285
HepG2:1	OR4F15	390649	0.81602
HepG2:1	OR4F5	79501	0.596085
HepG2:1	OR4K17	390436	0.883383
HepG2:1	OR4K3	283617	0.80236
HepG2:1	OR4N2	390429	0.839481
HepG2:1	OR4X2	119764	0.806915
HepG2:1	OR51B4	79339	0.656588
HepG2:1	OR51B5	282763	0.732383
HepG2:1	OR51I1	390063	0.764598
HepG2:1	OR51S1	119692	0.836589
HepG2:1	OR51V1	283111	0.418543
HepG2:1	OR52B2	255725	0.834837
HepG2:1	OR52L1	338751	0.614988
HepG2:1	OR5AC1	81431	0.866071
HepG2:1	OR5AU1	390445	0.817875
HepG2:1	OR5D13	390142	0.817181
HepG2:1	OR5D16	390144	0.873324
HepG2:1	OR5H1	26341	0.656144
HepG2:1	OR5K1	26339	0.858173
HepG2:1	OR5K2	402135	0.841823
HepG2:1	OR5L2	26338	0.853587
HepG2:1	OR5M1	390168	0.851105
HepG2:1	OR5V1	81696	0.88626
HepG2:1	OR6B2	389090	0.86551
HepG2:1	OR6B3	150681	0.772671
HepG2:1	OR6J1	79549	0.775913
HepG2:1	OR6N1	128372	0.731254
HepG2:1	OR6S1	341799	0.710192
HepG2:1	OR6T1	219874	0.775986
HepG2:1	OR7A10	390892	0.640776
HepG2:1	OR7D4	125958	0.900635
HepG2:1	OR7G2	390882	0.777439
HepG2:1	OR8B2	26595	0.861783
HepG2:1	OR8G1	26494	0.791842
HepG2:1	OR8I2	120586	0.853573
HepG2:1	OR9A4	130075	0.59662
HepG2:1	OR9I1	219954	0.684913
HepG2:1	OSBPL1A	114876	0.387631
HepG2:1	OSBPL5	114879	0.50832
HepG2:1	OSBPL6	114880	0.635855
HepG2:1	OSM	5008	0.498988
HepG2:1	OTOA	146183	0.690628
HepG2:1	OTOGL	283310	0.584215
HepG2:1	OTOS	150677	0.669609
HepG2:1	OTP	23440	0.707595
HepG2:1	OTUD3	23252	0.414643
HepG2:1	P2RX5	5026	0.568257
HepG2:1	P2RX7	5027	0.709007
HepG2:1	P2RY4	5030	0.396289
HepG2:1	PACRG	135138	0.849946
HepG2:1	PACSIN1	29993	0.646478
HepG2:1	PADI1	29943	0.846564
HepG2:1	PAGE2	203569	0.501539
HepG2:1	PAK5	57144	0.842453
HepG2:1	PAK6	56924	0.552173
HepG2:1	PAPOLB	56903	0.504519
HepG2:1	PAPPA2	60676	0.730073
HepG2:1	PARM1	25849	0.724631
HepG2:1	PARP6	56965	0.547631
HepG2:1	PARVB	29780	0.735179
HepG2:1	PASD1	139135	0.530375
HepG2:1	PATL2	197135	0.790192
HepG2:1	PAX1	5075	0.753642
HepG2:1	PAX3	5077	0.581494
HepG2:1	PAX9	5083	0.783872
HepG2:1	PCDH11X	27328	0.677051
HepG2:1	PCDH12	51294	0.82539
HepG2:1	PCDH19	57526	0.507603
HepG2:1	PCDH8	5100	0.775961
HepG2:1	PCDHA1	56147	0.551611
HepG2:1	PCDHA10	56139	0.530516
HepG2:1	PCDHA9	9752	0.656447
HepG2:1	PCDHAC2	56134	0.639185
HepG2:1	PCDHB1	29930	0.816455
HepG2:1	PCDHB10	56126	0.548188
HepG2:1	PCDHB11	56125	0.543523
HepG2:1	PCDHB14	56122	0.365804
HepG2:1	PCDHB4	56131	0.467946
HepG2:1	PCDHB6	56130	0.50009
HepG2:1	PCDHB7	56129	0.694298
HepG2:1	PCDHGA1	56114	0.389856
HepG2:1	PCDHGA12	26025	0.510522
HepG2:1	PCDHGA2	56113	0.658652
HepG2:1	PCDHGA3	56112	0.510892
HepG2:1	PCDHGA4	56111	0.44606
HepG2:1	PCDHGA5	56110	0.727394
HepG2:1	PCDHGA7	56108	0.41491
HepG2:1	PCDHGA8	9708	0.395576
HepG2:1	PCDHGB7	56099	0.350108
HepG2:1	PCED1B	91523	0.530281
HepG2:1	PCLO	27445	0.485026
HepG2:1	PDCD1	5133	0.551351
HepG2:1	PDCL3	79031	0.348729
HepG2:1	PDE1C	5137	0.772638
HepG2:1	PDE2A	5138	0.63386
HepG2:1	PDE4C	5143	0.658514
HepG2:1	PDE4DIP	9659	0.695099
HepG2:1	PDE6C	5146	0.742186
HepG2:1	PDE8B	8622	0.641162
HepG2:1	PDGFA	5154	0.471343
HepG2:1	PDILT	204474	0.78988
HepG2:1	PDK4	5166	0.482684
HepG2:1	PDX1	3651	0.659035
HepG2:1	PDXP	57026	0.482398
HepG2:1	PDYN	5173	0.856993
HepG2:1	PDZD3	79849	0.670782
HepG2:1	PDZD9	255762	0.586515
HepG2:1	PDZRN3	23024	0.477903
HepG2:1	PELI2	57161	0.442017
HepG2:1	PEX5L	51555	0.766968
HepG2:1	PF4V1	5197	0.411079
HepG2:1	PFKFB2	5208	0.427361
HepG2:1	PFKM	5213	0.37327
HepG2:1	PFN4	375189	0.688674
HepG2:1	PGAM2	5224	0.440915
HepG2:1	PGBD5	79605	0.521206
HepG2:1	PGLYRP2	114770	0.396136
HepG2:1	PHYHIP	9796	0.42954
HepG2:1	PI16	221476	0.692298
HepG2:1	PILRA	29992	0.402566
HepG2:1	PINLYP	390940	0.643591
HepG2:1	PIP5KL1	138429	0.614003
HepG2:1	PITX3	5309	0.370251
HepG2:1	PKD1L1	168507	0.765901
HepG2:1	PKD1L2	114780	0.494535
HepG2:1	PKD2L1	9033	0.575826
HepG2:1	PKHD1	5314	0.659444
HepG2:1	PKIA	5569	0.772375
HepG2:1	PKLR	5313	0.39256
HepG2:1	PKP1	5317	0.808046
HepG2:1	PLA2G10	8399	0.605906
HepG2:1	PLA2G1B	5319	0.304603
HepG2:1	PLA2G2C	391013	0.666742
HepG2:1	PLA2G4C	8605	0.413632
HepG2:1	PLA2G4D	283748	0.557456
HepG2:1	PLA2G5	5322	0.68317
HepG2:1	PLA2G7	7941	0.667452
HepG2:1	PLAC8L1	153770	0.665134
HepG2:1	PLAC9	219348	0.581582
HepG2:1	PLCB4	5332	0.767967
HepG2:1	PLCG2	5336	0.663114
HepG2:1	PLEKHG1	57480	0.525995
HepG2:1	PLIN1	5346	0.735126
HepG2:1	PLPP7	84814	0.54686
HepG2:1	PLXDC1	57125	0.77946
HepG2:1	PMCH	5367	0.80959
HepG2:1	PMP22	5376	0.19522
HepG2:1	PNLDC1	154197	0.423044
HepG2:1	PNLIPRP2	5408	0.532967
HepG2:1	PNMT	5409	0.617597
HepG2:1	PNO1	56902	0.522057
HepG2:1	PNPLA1	285848	0.762916
HepG2:1	PNPT1	87178	0.488139
HepG2:1	PODXL	5420	0.647161
HepG2:1	POLD4	57804	0.454303
HepG2:1	POLR2J	5439	0.317616
HepG2:1	POLR3B	55703	0.398991
HepG2:1	POM121L2	94026	0.62072
HepG2:1	POMC	5443	0.660168
HepG2:1	POMZP3	22932	0.41941
HepG2:1	POP1	10940	0.357375
HepG2:1	POPDC2	64091	0.498161
HepG2:1	POPDC3	64208	0.678683
HepG2:1	POTEB	100996331	0.558476
HepG2:1	POTEB2	100287399	0.481784
HepG2:1	POTEB3	102724631	0.470234
HepG2:1	POTED	317754	0.539263
HepG2:1	POU1F1	5449	0.81623
HepG2:1	POU5F1	5460	0.558838
HepG2:1	PPM1L	151742	0.41689
HepG2:1	PPM1M	132160	0.394148
HepG2:1	PPM1N	147699	0.58543
HepG2:1	PPP1R14D	54866	0.554055
HepG2:1	PPP1R1A	5502	0.573213
HepG2:1	PPP1R27	116729	0.533473
HepG2:1	PPP1R3B	79660	0.605295
HepG2:1	PPP2R2C	5522	0.656891
HepG2:1	PPP3CC	5533	0.320843
HepG2:1	PPY	5539	0.715307
HepG2:1	PRAMEF10	343071	0.84656
HepG2:1	PRAMEF15	653619	0.722054
HepG2:1	PRAMEF26	645359	0.885772
HepG2:1	PRAMEF7	441871	0.83007
HepG2:1	PRB2	653247	0.659828
HepG2:1	PRB3	5544	0.782743
HepG2:1	PRCD	768206	0.464958
HepG2:1	PRDM14	63978	0.647015
HepG2:1	PRDM5	11107	0.540312
HepG2:1	PRDM6	93166	0.703489
HepG2:1	PRDM7	11105	0.87174
HepG2:1	PRDM9	56979	0.739626
HepG2:1	PRG2	5553	0.736865
HepG2:1	PRG4	10216	0.799104
HepG2:1	PRH2	5555	0.730362
HepG2:1	PRICKLE1	144165	0.713595
HepG2:1	PRKCB	5579	0.430421
HepG2:1	PRKCG	5582	0.735198
HepG2:1	PRKCH	5583	0.483055
HepG2:1	PRKCQ	5588	0.49877
HepG2:1	PRKG2	5593	0.705751
HepG2:1	PRKX	5613	0.742632
HepG2:1	PRLH	51052	0.7086
HepG2:1	PRLHR	2834	0.387229
HepG2:1	PRM1	5619	0.48983
HepG2:1	PRM3	58531	0.571992
HepG2:1	PROB1	389333	0.442254
HepG2:1	PRODH	5625	0.469636
HepG2:1	PRPS1L1	221823	0.672117
HepG2:1	PRR15L	79170	0.372108
HepG2:1	PRR19	284338	0.645023
HepG2:1	PRR20A	122183	0.608595
HepG2:1	PRR20B	729233	0.783429
HepG2:1	PRR20D	729246	0.794045
HepG2:1	PRR23B	389151	0.704098
HepG2:1	PRR23D2	100133251	0.819258
HepG2:1	PRR27	401137	0.720776
HepG2:1	PRR33	102724536	0.544717
HepG2:1	PRR34	55267	0.492823
HepG2:1	PRR35	146325	0.415312
HepG2:1	PRR36	80164	0.454532
HepG2:1	PRR9	574414	0.870276
HepG2:1	PRRG4	79056	0.500154
HepG2:1	PRSS12	8492	0.808367
HepG2:1	PRSS2	5645	0.745084
HepG2:1	PRSS22	64063	0.543543
HepG2:1	PRSS27	83886	0.426992
HepG2:1	PRSS53	339105	0.362139
HepG2:1	PRSS54	221191	0.863201
HepG2:1	PRSS56	646960	0.604535
HepG2:1	PRSS57	400668	0.533826
HepG2:1	PRUNE2	158471	0.774014
HepG2:1	PSAPL1	768239	0.450967
HepG2:1	PSCA	8000	0.692161
HepG2:1	PSD2	84249	0.623787
HepG2:1	PSKH2	85481	0.826638
HepG2:1	PSMB11	122706	0.728407
HepG2:1	PSMD9	5715	0.405533
HepG2:1	PSPN	5623	0.412647
HepG2:1	PSTPIP2	9050	0.672541
HepG2:1	PTCD1	26024	0.589221
HepG2:1	PTCRA	171558	0.704618
HepG2:1	PTGER1	5731	0.465654
HepG2:1	PTGIR	5739	0.696012
HepG2:1	PTGS2	5743	0.86786
HepG2:1	PTH2R	5746	0.845603
HepG2:1	PTMS	5763	0.571637
HepG2:1	PTPRB	5787	0.759443
HepG2:1	PTPRCAP	5790	0.348847
HepG2:1	PTPRO	5800	0.86537
HepG2:1	PTTG2	10744	0.420734
HepG2:1	PVRIG	79037	0.553381
HepG2:1	PXK	54899	0.363356
HepG2:1	PXMP4	11264	0.760968
HepG2:1	PXT1	222659	0.713418
HepG2:1	PYDC2	152138	0.436579
HepG2:1	PYGO1	26108	0.360959
HepG2:1	PYY	5697	0.542988
HepG2:1	PZP	5858	0.615044
HepG2:1	RAB11FIP1	80223	0.373344
HepG2:1	RAB15	376267	0.445279
HepG2:1	RAB27B	5874	0.37838
HepG2:1	RAB33A	9363	0.559079
HepG2:1	RAB36	9609	0.347091
HepG2:1	RAB3A	5864	0.432431
HepG2:1	RAB3C	115827	0.448562
HepG2:1	RAB40A	142684	0.325262
HepG2:1	RAB9B	51209	0.413932
HepG2:1	RAC1	5879	0.490195
HepG2:1	RAD21L1	642636	0.551155
HepG2:1	RAD9B	144715	0.480785
HepG2:1	RAET1L	154064	0.809792
HepG2:1	RAMP1	10267	0.547007
HepG2:1	RANBP3L	202151	0.652062
HepG2:1	RARG	5916	0.403491
HepG2:1	RASA4	10156	0.510808
HepG2:1	RASA4B	100271927	0.43062
HepG2:1	RASGRP3	25780	0.699754
HepG2:1	RASIP1	54922	0.322219
HepG2:1	RASL11B	65997	0.455772
HepG2:1	RASSF10	644943	0.695438
HepG2:1	RASSF2	9770	0.621904
HepG2:1	RBAKDN	389458	0.443838
HepG2:1	RBM11	54033	0.416383
HepG2:1	RBM23	55147	0.716056
HepG2:1	RBM4	5936	0.444227
HepG2:1	RBM44	375316	0.719778
HepG2:1	RBMXL3	139804	0.667659
HepG2:1	RBMY1B	378948	0.816277
HepG2:1	RBMY1E	378950	0.792038
HepG2:1	RBMY1F	159163	0.762373
HepG2:1	RCBTB2	1102	0.42664
HepG2:1	RCSD1	92241	0.859383
HepG2:1	RD3	343035	0.564812
HepG2:1	RDH12	145226	0.525498
HepG2:1	RDH8	50700	0.735863
HepG2:1	RDM1	201299	0.417757
HepG2:1	REEP1	65055	0.399265
HepG2:1	REG3G	130120	0.822466
HepG2:1	REM1	28954	0.634549
HepG2:1	REP15	387849	0.365832
HepG2:1	RERG	85004	0.707435
HepG2:1	RFK	55312	0.678792
HepG2:1	RFPL1	5988	0.758383
HepG2:1	RFPL3	10738	0.801989
HepG2:1	RFPL4A	342931	0.752947
HepG2:1	RFPL4AL1	729974	0.74084
HepG2:1	RGPD3	653489	0.724067
HepG2:1	RGR	5995	0.379915
HepG2:1	RGS17	26575	0.697619
HepG2:1	RGS20	8601	0.446134
HepG2:1	RGS5	8490	0.770705
HepG2:1	RGS6	9628	0.848556
HepG2:1	RHBDL3	162494	0.778968
HepG2:1	RHCE	6006	0.732532
HepG2:1	RHOH	399	0.575529
HepG2:1	RHOV	171177	0.418385
HepG2:1	RIMBP3	85376	0.609865
HepG2:1	RIMBP3B	440804	0.57305
HepG2:1	RIMKLB	57494	0.594367
HepG2:1	RIN2	54453	0.658942
HepG2:1	RIPK3	11035	0.820908
HepG2:1	RIPPLY1	92129	0.299952
HepG2:1	RIPPLY2	134701	0.770131
HepG2:1	RMND5A	64795	0.503284
HepG2:1	RNASE13	440163	0.504438
HepG2:1	RNASE6	6039	0.876806
HepG2:1	RNASE7	84659	0.579023
HepG2:1	RNASE8	122665	0.704672
HepG2:1	RNASEL	6041	0.572793
HepG2:1	RNF150	57484	0.384836
HepG2:1	RNF182	221687	0.698177
HepG2:1	RNF183	138065	0.415705
HepG2:1	RNF186	54546	0.583464
HepG2:1	RNF212B	100507650	0.625146
HepG2:1	RNF222	643904	0.841766
HepG2:1	RNF225	646862	0.490708
HepG2:1	RNF39	80352	0.633902
HepG2:1	RNGTT	8732	0.336047
HepG2:1	RNLS	55328	0.695593
HepG2:1	ROM1	6094	0.434147
HepG2:1	RPA4	29935	0.384643
HepG2:1	RPGRIP1	57096	0.659007
HepG2:1	RPGRIP1L	23322	0.42044
HepG2:1	RPH3AL	9501	0.377171
HepG2:1	RPL10A	4736	0.529223
HepG2:1	RPL24	6152	0.438559
HepG2:1	RPL3L	6123	0.677796
HepG2:1	RPP25	54913	0.498998
HepG2:1	RPRML	388394	0.610748
HepG2:1	RPS6KA2	6196	0.39813
HepG2:1	RPS6KB1	6198	0.436884
HepG2:1	RRP7A	27341	0.684805
HepG2:1	RSPH4A	345895	0.595131
HepG2:1	RSPH6A	81492	0.76898
HepG2:1	RSPO1	284654	0.804585
HepG2:1	RTN1	6252	0.468164
HepG2:1	RTN4RL1	146760	0.49341
HepG2:1	RTP2	344892	0.830638
HepG2:1	RTP5	285093	0.613349
HepG2:1	RXFP4	339403	0.696496
HepG2:1	RXRG	6258	0.712537
HepG2:1	S100A7L2	645922	0.876241
HepG2:1	S100Z	170591	0.780429
HepG2:1	SAA2	6289	0.360652
HepG2:1	SAG	6295	0.785999
HepG2:1	SALL2	6297	0.407816
HepG2:1	SAMD12	401474	0.687295
HepG2:1	SAMD14	201191	0.488046
HepG2:1	SAMD3	154075	0.878102
HepG2:1	SAMD9L	219285	0.86644
HepG2:1	SAP25	100316904	0.335109
HepG2:1	SASH3	54440	0.555491
HepG2:1	SAXO1	158297	0.780047
HepG2:1	SBF2	81846	0.440236
HepG2:1	SBK2	646643	0.698134
HepG2:1	SBK3	100130827	0.439762
HepG2:1	SBSN	374897	0.628047
HepG2:1	SCARF1	8578	0.742432
HepG2:1	SCD5	79966	0.671621
HepG2:1	SCG2	7857	0.538109
HepG2:1	SCG3	29106	0.348523
HepG2:1	SCGB2A2	4250	0.377554
HepG2:1	SCGB3A1	92304	0.645865
HepG2:1	SCHIP1	29970	0.38775
HepG2:1	SCIMP	388325	0.833914
HepG2:1	SCIN	85477	0.471593
HepG2:1	SCN10A	6336	0.730508
HepG2:1	SCN11A	11280	0.566954
HepG2:1	SCN2A	6326	0.755894
HepG2:1	SCN2B	6327	0.592118
HepG2:1	SCN4B	6330	0.640663
HepG2:1	SCUBE2	57758	0.605764
HepG2:1	SCUBE3	222663	0.7784
HepG2:1	SDCBP2	27111	0.418024
HepG2:1	SDHAF1	644096	0.374197
HepG2:1	SDHC	6391	0.361274
HepG2:1	SDHD	6392	0.392883
HepG2:1	SDR42E1	93517	0.844094
HepG2:1	SDR9C7	121214	0.727423
HepG2:1	SDS	10993	0.727648
HepG2:1	SDSL	113675	0.417852
HepG2:1	SEC14L5	9717	0.428594
HepG2:1	SEC14L6	730005	0.421027
HepG2:1	SEC31B	25956	0.417257
HepG2:1	SEL1L2	80343	0.864775
HepG2:1	SELPLG	6404	0.717391
HepG2:1	SEMG2	6407	0.867904
HepG2:1	SERPINA2	390502	0.7062
HepG2:1	SERPINA9	327657	0.551636
HepG2:1	SERPINB13	5275	0.852255
HepG2:1	SERPINB5	5268	0.758246
HepG2:1	SERPINI2	5276	0.775834
HepG2:1	SETSIP	646817	0.435788
HepG2:1	SF3B6	51639	0.544721
HepG2:1	SFTPA1	653509	0.355613
HepG2:1	SGIP1	84251	0.752533
HepG2:1	SH2B2	10603	0.401763
HepG2:1	SH2D3A	10045	0.672768
HepG2:1	SH2D3C	10044	0.725275
HepG2:1	SH2D4B	387694	0.813948
HepG2:1	SH2D6	284948	0.661478
HepG2:1	SH3BGR	6450	0.396665
HepG2:1	SH3RF3	344558	0.553307
HepG2:1	SHBG	6462	0.364639
HepG2:1	SHD	56961	0.701123
HepG2:1	SHISA7	729956	0.599391
HepG2:1	SHISA8	440829	0.448841
HepG2:1	SHISA9	729993	0.751218
HepG2:1	SHROOM4	57477	0.509952
HepG2:1	SIAH3	283514	0.894337
HepG2:1	SIDT1	54847	0.516163
HepG2:1	SIGLEC1	6614	0.782532
HepG2:1	SIGLEC10	89790	0.780954
HepG2:1	SIM2	6493	0.472557
HepG2:1	SIPA1L2	57568	0.689877
HepG2:1	SIRPD	128646	0.882934
HepG2:1	SIRPG	55423	0.874044
HepG2:1	SIRT4	23409	0.413857
HepG2:1	SKA2	348235	0.478821
HepG2:1	SKAP2	8935	0.462006
HepG2:1	SLA	6503	0.817505
[truncated: 12,361 more rows]

## Sheet: 2.Module score
meanID	module	eigengene score	TIMEPOINT	CONCENTRATION	TREATMENT	dose_level
TempOseq2_ActA_conc0.2_TP24	HepG2:9	0.112131	24	0.2	ActA	1
TempOseq2_ActA_conc0.2_TP24	HepG2:27	0.868028	24	0.2	ActA	1
TempOseq2_ActA_conc0.2_TP24	HepG2:11	-0.517458	24	0.2	ActA	1
TempOseq2_ActA_conc0.2_TP24	HepG2:262	-0.2551	24	0.2	ActA	1
TempOseq2_ActA_conc0.2_TP24	HepG2:76	0.676584	24	0.2	ActA	1
TempOseq2_ActA_conc0.2_TP24	HepG2:225	-0.10988	24	0.2	ActA	1
TempOseq2_ActA_conc0.2_TP24	HepG2:8	0.855258	24	0.2	ActA	1
TempOseq2_ActA_conc0.2_TP24	HepG2:107	0.100059	24	0.2	ActA	1
TempOseq2_ActA_conc0.2_TP24	HepG2:4	0.67338	24	0.2	ActA	1
TempOseq2_ActA_conc0.2_TP24	HepG2:141	0.447646	24	0.2	ActA	1
TempOseq2_ActA_conc0.2_TP24	HepG2:41	0.183363	24	0.2	ActA	1
TempOseq2_ActA_conc0.2_TP24	HepG2:172	-0.487012	24	0.2	ActA	1
TempOseq2_ActA_conc0.2_TP24	HepG2:173	-0.178213	24	0.2	ActA	1
TempOseq2_ActA_conc0.2_TP24	HepG2:142	0.407581	24	0.2	ActA	1
TempOseq2_ActA_conc0.2_TP24	HepG2:143	0.166448	24	0.2	ActA	1
TempOseq2_ActA_conc0.2_TP24	HepG2:125	-0.265283	24	0.2	ActA	1
TempOseq2_ActA_conc0.2_TP24	HepG2:108	0.653642	24	0.2	ActA	1
TempOseq2_ActA_conc0.2_TP24	HepG2:93	0.711447	24	0.2	ActA	1
TempOseq2_ActA_conc0.2_TP24	HepG2:34	1.89639	24	0.2	ActA	1
TempOseq2_ActA_conc0.2_TP24	HepG2:37	0.855589	24	0.2	ActA	1
TempOseq2_ActA_conc0.2_TP24	HepG2:226	-0.287083	24	0.2	ActA	1
TempOseq2_ActA_conc0.2_TP24	HepG2:13	0.301075	24	0.2	ActA	1
TempOseq2_ActA_conc0.2_TP24	HepG2:73	0.331583	24	0.2	ActA	1
TempOseq2_ActA_conc0.2_TP24	HepG2:195	-0.466262	24	0.2	ActA	1
TempOseq2_ActA_conc0.2_TP24	HepG2:227	-0.831041	24	0.2	ActA	1
TempOseq2_ActA_conc0.2_TP24	HepG2:263	-0.484924	24	0.2	ActA	1
TempOseq2_ActA_conc0.2_TP24	HepG2:264	-0.0285093	24	0.2	ActA	1
TempOseq2_ActA_conc0.2_TP24	HepG2:196	0.0349833	24	0.2	ActA	1
TempOseq2_ActA_conc0.2_TP24	HepG2:59	-0.0578559	24	0.2	ActA	1
TempOseq2_ActA_conc0.2_TP24	HepG2:6	0.751244	24	0.2	ActA	1
TempOseq2_ActA_conc0.2_TP24	HepG2:228	-0.452805	24	0.2	ActA	1
TempOseq2_ActA_conc0.2_TP24	HepG2:68	-0.263832	24	0.2	ActA	1
TempOseq2_ActA_conc0.2_TP24	HepG2:229	-0.021293	24	0.2	ActA	1
TempOseq2_ActA_conc0.2_TP24	HepG2:22	0.610617	24	0.2	ActA	1
TempOseq2_ActA_conc0.2_TP24	HepG2:44	-0.537482	24	0.2	ActA	1
TempOseq2_ActA_conc0.2_TP24	HepG2:94	0.844418	24	0.2	ActA	1
TempOseq2_ActA_conc0.2_TP24	HepG2:109	-0.339473	24	0.2	ActA	1
TempOseq2_ActA_conc0.2_TP24	HepG2:10	0.693081	24	0.2	ActA	1
TempOseq2_ActA_conc0.2_TP24	HepG2:144	-0.599947	24	0.2	ActA	1
TempOseq2_ActA_conc0.2_TP24	HepG2:174	1.33955	24	0.2	ActA	1
TempOseq2_ActA_conc0.2_TP24	HepG2:7	0.530991	24	0.2	ActA	1
TempOseq2_ActA_conc0.2_TP24	HepG2:145	-0.431603	24	0.2	ActA	1
TempOseq2_ActA_conc0.2_TP24	HepG2:126	0.764226	24	0.2	ActA	1
TempOseq2_ActA_conc0.2_TP24	HepG2:53	0.238055	24	0.2	ActA	1
TempOseq2_ActA_conc0.2_TP24	HepG2:77	1.23215	24	0.2	ActA	1
TempOseq2_ActA_conc0.2_TP24	HepG2:17	0.0259429	24	0.2	ActA	1
TempOseq2_ActA_conc0.2_TP24	HepG2:230	0.390663	24	0.2	ActA	1
TempOseq2_ActA_conc0.2_TP24	HepG2:42	0.124744	24	0.2	ActA	1
TempOseq2_ActA_conc0.2_TP24	HepG2:265	-0.0774734	24	0.2	ActA	1
TempOseq2_ActA_conc0.2_TP24	HepG2:55	-0.0327386	24	0.2	ActA	1
TempOseq2_ActA_conc0.2_TP24	HepG2:49	-0.389705	24	0.2	ActA	1
TempOseq2_ActA_conc0.2_TP24	HepG2:28	0.879542	24	0.2	ActA	1
TempOseq2_ActA_conc0.2_TP24	HepG2:146	-0.254843	24	0.2	ActA	1
TempOseq2_ActA_conc0.2_TP24	HepG2:147	-0.246079	24	0.2	ActA	1
TempOseq2_ActA_conc0.2_TP24	HepG2:197	1.05058	24	0.2	ActA	1
TempOseq2_ActA_conc0.2_TP24	HepG2:110	-0.50224	24	0.2	ActA	1
TempOseq2_ActA_conc0.2_TP24	HepG2:95	-0.0408998	24	0.2	ActA	1
TempOseq2_ActA_conc0.2_TP24	HepG2:96	0.965418	24	0.2	ActA	1
TempOseq2_ActA_conc0.2_TP24	HepG2:3	-0.119514	24	0.2	ActA	1
TempOseq2_ActA_conc0.2_TP24	HepG2:12	0.873172	24	0.2	ActA	1
TempOseq2_ActA_conc0.2_TP24	HepG2:5	0.00493694	24	0.2	ActA	1
TempOseq2_ActA_conc0.2_TP24	HepG2:38	-0.411311	24	0.2	ActA	1
TempOseq2_ActA_conc0.2_TP24	HepG2:198	-0.488229	24	0.2	ActA	1
TempOseq2_ActA_conc0.2_TP24	HepG2:199	1.27501	24	0.2	ActA	1
TempOseq2_ActA_conc0.2_TP24	HepG2:15	0.102796	24	0.2	ActA	1
TempOseq2_ActA_conc0.2_TP24	HepG2:19	0.490584	24	0.2	ActA	1
TempOseq2_ActA_conc0.2_TP24	HepG2:200	0.430886	24	0.2	ActA	1
TempOseq2_ActA_conc0.2_TP24	HepG2:201	-1.18293	24	0.2	ActA	1
TempOseq2_ActA_conc0.2_TP24	HepG2:266	-0.413705	24	0.2	ActA	1
TempOseq2_ActA_conc0.2_TP24	HepG2:148	0.38089	24	0.2	ActA	1
TempOseq2_ActA_conc0.2_TP24	HepG2:231	0.606047	24	0.2	ActA	1
TempOseq2_ActA_conc0.2_TP24	HepG2:175	1.34515	24	0.2	ActA	1
TempOseq2_ActA_conc0.2_TP24	HepG2:232	-0.253295	24	0.2	ActA	1
TempOseq2_ActA_conc0.2_TP24	HepG2:176	0.156458	24	0.2	ActA	1
TempOseq2_ActA_conc0.2_TP24	HepG2:56	-0.0437655	24	0.2	ActA	1
TempOseq2_ActA_conc0.2_TP24	HepG2:111	0.442836	24	0.2	ActA	1
TempOseq2_ActA_conc0.2_TP24	HepG2:97	-0.0149561	24	0.2	ActA	1
TempOseq2_ActA_conc0.2_TP24	HepG2:88	-0.304609	24	0.2	ActA	1
TempOseq2_ActA_conc0.2_TP24	HepG2:16	-0.118113	24	0.2	ActA	1
TempOseq2_ActA_conc0.2_TP24	HepG2:30	0.571275	24	0.2	ActA	1
TempOseq2_ActA_conc0.2_TP24	HepG2:267	-0.169617	24	0.2	ActA	1
TempOseq2_ActA_conc0.2_TP24	HepG2:233	1.30161	24	0.2	ActA	1
TempOseq2_ActA_conc0.2_TP24	HepG2:234	0.0292374	24	0.2	ActA	1
TempOseq2_ActA_conc0.2_TP24	HepG2:202	-0.213093	24	0.2	ActA	1
TempOseq2_ActA_conc0.2_TP24	HepG2:235	-0.680467	24	0.2	ActA	1
TempOseq2_ActA_conc0.2_TP24	HepG2:268	0.656422	24	0.2	ActA	1
TempOseq2_ActA_conc0.2_TP24	HepG2:60	0.523661	24	0.2	ActA	1
TempOseq2_ActA_conc0.2_TP24	HepG2:177	0.714474	24	0.2	ActA	1
TempOseq2_ActA_conc0.2_TP24	HepG2:149	1.0701	24	0.2	ActA	1
TempOseq2_ActA_conc0.2_TP24	HepG2:150	0.595832	24	0.2	ActA	1
TempOseq2_ActA_conc0.2_TP24	HepG2:112	-0.344528	24	0.2	ActA	1
TempOseq2_ActA_conc0.2_TP24	HepG2:78	0.0425015	24	0.2	ActA	1
TempOseq2_ActA_conc0.2_TP24	HepG2:89	0.759092	24	0.2	ActA	1
TempOseq2_ActA_conc0.2_TP24	HepG2:98	0.819213	24	0.2	ActA	1
TempOseq2_ActA_conc0.2_TP24	HepG2:69	1.49503	24	0.2	ActA	1
TempOseq2_ActA_conc0.2_TP24	HepG2:26	0.425413	24	0.2	ActA	1
TempOseq2_ActA_conc0.2_TP24	HepG2:269	-0.974458	24	0.2	ActA	1
TempOseq2_ActA_conc0.2_TP24	HepG2:236	0.615871	24	0.2	ActA	1
TempOseq2_ActA_conc0.2_TP24	HepG2:113	0.303905	24	0.2	ActA	1
TempOseq2_ActA_conc0.2_TP24	HepG2:151	-0.0319902	24	0.2	ActA	1
TempOseq2_ActA_conc0.2_TP24	HepG2:152	-0.282214	24	0.2	ActA	1
TempOseq2_ActA_conc0.2_TP24	HepG2:178	0.123068	24	0.2	ActA	1
TempOseq2_ActA_conc0.2_TP24	HepG2:153	0.417225	24	0.2	ActA	1
TempOseq2_ActA_conc0.2_TP24	HepG2:127	-0.239222	24	0.2	ActA	1
TempOseq2_ActA_conc0.2_TP24	HepG2:128	1.26559	24	0.2	ActA	1
TempOseq2_ActA_conc0.2_TP24	HepG2:2	0.726312	24	0.2	ActA	1
TempOseq2_ActA_conc0.2_TP24	HepG2:99	0.622402	24	0.2	ActA	1
TempOseq2_ActA_conc0.2_TP24	HepG2:50	0.47803	24	0.2	ActA	1
TempOseq2_ActA_conc0.2_TP24	HepG2:61	-0.0742314	24	0.2	ActA	1
TempOseq2_ActA_conc0.2_TP24	HepG2:grey	1.2671	24	0.2	ActA	1
TempOseq2_ActA_conc0.2_TP24	HepG2:203	0.405044	24	0.2	ActA	1
TempOseq2_ActA_conc0.2_TP24	HepG2:270	-0.183204	24	0.2	ActA	1
TempOseq2_ActA_conc0.2_TP24	HepG2:237	0.748832	24	0.2	ActA	1
TempOseq2_ActA_conc0.2_TP24	HepG2:40	-0.321368	24	0.2	ActA	1
TempOseq2_ActA_conc0.2_TP24	HepG2:154	0.540362	24	0.2	ActA	1
TempOseq2_ActA_conc0.2_TP24	HepG2:35	0.423798	24	0.2	ActA	1
TempOseq2_ActA_conc0.2_TP24	HepG2:39	0.527921	24	0.2	ActA	1
TempOseq2_ActA_conc0.2_TP24	HepG2:271	1.08741	24	0.2	ActA	1
TempOseq2_ActA_conc0.2_TP24	HepG2:238	0.213206	24	0.2	ActA	1
TempOseq2_ActA_conc0.2_TP24	HepG2:179	0.582545	24	0.2	ActA	1
TempOseq2_ActA_conc0.2_TP24	HepG2:155	1.65706	24	0.2	ActA	1
TempOseq2_ActA_conc0.2_TP24	HepG2:129	0.151951	24	0.2	ActA	1
TempOseq2_ActA_conc0.2_TP24	HepG2:114	-0.392016	24	0.2	ActA	1
TempOseq2_ActA_conc0.2_TP24	HepG2:90	0.534933	24	0.2	ActA	1
TempOseq2_ActA_conc0.2_TP24	HepG2:79	0.129174	24	0.2	ActA	1
TempOseq2_ActA_conc0.2_TP24	HepG2:33	-0.143671	24	0.2	ActA	1
TempOseq2_ActA_conc0.2_TP24	HepG2:272	-0.32839	24	0.2	ActA	1
TempOseq2_ActA_conc0.2_TP24	HepG2:51	-0.130334	24	0.2	ActA	1
TempOseq2_ActA_conc0.2_TP24	HepG2:29	0.0909098	24	0.2	ActA	1
TempOseq2_ActA_conc0.2_TP24	HepG2:180	-0.715966	24	0.2	ActA	1
TempOseq2_ActA_conc0.2_TP24	HepG2:156	0.118614	24	0.2	ActA	1
TempOseq2_ActA_conc0.2_TP24	HepG2:157	0.834493	24	0.2	ActA	1
TempOseq2_ActA_conc0.2_TP24	HepG2:130	-0.957304	24	0.2	ActA	1
TempOseq2_ActA_conc0.2_TP24	HepG2:100	0.554479	24	0.2	ActA	1
TempOseq2_ActA_conc0.2_TP24	HepG2:80	1.18347	24	0.2	ActA	1
TempOseq2_ActA_conc0.2_TP24	HepG2:71	0.493317	24	0.2	ActA	1
TempOseq2_ActA_conc0.2_TP24	HepG2:45	1.26123	24	0.2	ActA	1
TempOseq2_ActA_conc0.2_TP24	HepG2:273	-0.254276	24	0.2	ActA	1
TempOseq2_ActA_conc0.2_TP24	HepG2:20	0.262004	24	0.2	ActA	1
TempOseq2_ActA_conc0.2_TP24	HepG2:239	-0.562169	24	0.2	ActA	1
TempOseq2_ActA_conc0.2_TP24	HepG2:240	0.994594	24	0.2	ActA	1
TempOseq2_ActA_conc0.2_TP24	HepG2:181	-0.844439	24	0.2	ActA	1
TempOseq2_ActA_conc0.2_TP24	HepG2:131	0.303961	24	0.2	ActA	1
TempOseq2_ActA_conc0.2_TP24	HepG2:101	0.341696	24	0.2	ActA	1
TempOseq2_ActA_conc0.2_TP24	HepG2:204	0.370681	24	0.2	ActA	1
TempOseq2_ActA_conc0.2_TP24	HepG2:14	0.0741547	24	0.2	ActA	1
TempOseq2_ActA_conc0.2_TP24	HepG2:274	0.919744	24	0.2	ActA	1
TempOseq2_ActA_conc0.2_TP24	HepG2:241	0.194438	24	0.2	ActA	1
TempOseq2_ActA_conc0.2_TP24	HepG2:182	0.428197	24	0.2	ActA	1
TempOseq2_ActA_conc0.2_TP24	HepG2:47	-0.0699027	24	0.2	ActA	1
TempOseq2_ActA_conc0.2_TP24	HepG2:158	-0.529624	24	0.2	ActA	1
TempOseq2_ActA_conc0.2_TP24	HepG2:132	0.0587944	24	0.2	ActA	1
TempOseq2_ActA_conc0.2_TP24	HepG2:81	0.446165	24	0.2	ActA	1
TempOseq2_ActA_conc0.2_TP24	HepG2:72	0.35641	24	0.2	ActA	1
TempOseq2_ActA_conc0.2_TP24	HepG2:21	0.403572	24	0.2	ActA	1
TempOseq2_ActA_conc0.2_TP24	HepG2:275	0.0438129	24	0.2	ActA	1
TempOseq2_ActA_conc0.2_TP24	HepG2:242	1.16951	24	0.2	ActA	1
TempOseq2_ActA_conc0.2_TP24	HepG2:243	0.30081	24	0.2	ActA	1
TempOseq2_ActA_conc0.2_TP24	HepG2:205	0.197528	24	0.2	ActA	1
TempOseq2_ActA_conc0.2_TP24	HepG2:183	0.50775	24	0.2	ActA	1
TempOseq2_ActA_conc0.2_TP24	HepG2:159	0.33403	24	0.2	ActA	1
TempOseq2_ActA_conc0.2_TP24	HepG2:82	-0.0615195	24	0.2	ActA	1
TempOseq2_ActA_conc0.2_TP24	HepG2:206	-0.136798	24	0.2	ActA	1
TempOseq2_ActA_conc0.2_TP24	HepG2:276	0.42603	24	0.2	ActA	1
TempOseq2_ActA_conc0.2_TP24	HepG2:36	0.817325	24	0.2	ActA	1
TempOseq2_ActA_conc0.2_TP24	HepG2:244	0.164596	24	0.2	ActA	1
TempOseq2_ActA_conc0.2_TP24	HepG2:245	1.44309	24	0.2	ActA	1
TempOseq2_ActA_conc0.2_TP24	HepG2:184	0.372674	24	0.2	ActA	1
TempOseq2_ActA_conc0.2_TP24	HepG2:246	0.479977	24	0.2	ActA	1
TempOseq2_ActA_conc0.2_TP24	HepG2:23	0.0669193	24	0.2	ActA	1
TempOseq2_ActA_conc0.2_TP24	HepG2:83	0.336741	24	0.2	ActA	1
TempOseq2_ActA_conc0.2_TP24	HepG2:62	0.408342	24	0.2	ActA	1
TempOseq2_ActA_conc0.2_TP24	HepG2:277	0.142041	24	0.2	ActA	1
TempOseq2_ActA_conc0.2_TP24	HepG2:247	0.358486	24	0.2	ActA	1
TempOseq2_ActA_conc0.2_TP24	HepG2:278	0.758317	24	0.2	ActA	1
TempOseq2_ActA_conc0.2_TP24	HepG2:31	-0.233083	24	0.2	ActA	1
TempOseq2_ActA_conc0.2_TP24	HepG2:185	-0.227738	24	0.2	ActA	1
TempOseq2_ActA_conc0.2_TP24	HepG2:160	0.368194	24	0.2	ActA	1
TempOseq2_ActA_conc0.2_TP24	HepG2:133	-0.207288	24	0.2	ActA	1
TempOseq2_ActA_conc0.2_TP24	HepG2:46	-0.370119	24	0.2	ActA	1
TempOseq2_ActA_conc0.2_TP24	HepG2:24	0.650517	24	0.2	ActA	1
TempOseq2_ActA_conc0.2_TP24	HepG2:207	-0.162815	24	0.2	ActA	1
TempOseq2_ActA_conc0.2_TP24	HepG2:115	1.18802	24	0.2	ActA	1
TempOseq2_ActA_conc0.2_TP24	HepG2:57	0.561651	24	0.2	ActA	1
TempOseq2_ActA_conc0.2_TP24	HepG2:74	0.462953	24	0.2	ActA	1
TempOseq2_ActA_conc0.2_TP24	HepG2:279	0.253732	24	0.2	ActA	1
TempOseq2_ActA_conc0.2_TP24	HepG2:248	-0.194282	24	0.2	ActA	1
TempOseq2_ActA_conc0.2_TP24	HepG2:186	0.0623148	24	0.2	ActA	1
TempOseq2_ActA_conc0.2_TP24	HepG2:161	0.23789	24	0.2	ActA	1
TempOseq2_ActA_conc0.2_TP24	HepG2:162	0.278309	24	0.2	ActA	1
TempOseq2_ActA_conc0.2_TP24	HepG2:134	0.492734	24	0.2	ActA	1
TempOseq2_ActA_conc0.2_TP24	HepG2:116	0.734999	24	0.2	ActA	1
TempOseq2_ActA_conc0.2_TP24	HepG2:102	-0.0110633	24	0.2	ActA	1
TempOseq2_ActA_conc0.2_TP24	HepG2:208	0.36174	24	0.2	ActA	1
TempOseq2_ActA_conc0.2_TP24	HepG2:84	-0.155222	24	0.2	ActA	1
TempOseq2_ActA_conc0.2_TP24	HepG2:63	0.852279	24	0.2	ActA	1
TempOseq2_ActA_conc0.2_TP24	HepG2:280	2.31819	24	0.2	ActA	1
TempOseq2_ActA_conc0.2_TP24	HepG2:249	1.65721	24	0.2	ActA	1
TempOseq2_ActA_conc0.2_TP24	HepG2:250	-0.536408	24	0.2	ActA	1
TempOseq2_ActA_conc0.2_TP24	HepG2:117	0.162288	24	0.2	ActA	1
TempOseq2_ActA_conc0.2_TP24	HepG2:135	-0.369414	24	0.2	ActA	1
TempOseq2_ActA_conc0.2_TP24	HepG2:209	-0.0540498	24	0.2	ActA	1
TempOseq2_ActA_conc0.2_TP24	HepG2:187	0.0933817	24	0.2	ActA	1
TempOseq2_ActA_conc0.2_TP24	HepG2:136	-0.884976	24	0.2	ActA	1
TempOseq2_ActA_conc0.2_TP24	HepG2:1	1.74987	24	0.2	ActA	1
TempOseq2_ActA_conc0.2_TP24	HepG2:103	-0.572943	24	0.2	ActA	1
TempOseq2_ActA_conc0.2_TP24	HepG2:18	-0.267506	24	0.2	ActA	1
TempOseq2_ActA_conc0.2_TP24	HepG2:210	0.31061	24	0.2	ActA	1
TempOseq2_ActA_conc0.2_TP24	HepG2:43	-0.33829	24	0.2	ActA	1
TempOseq2_ActA_conc0.2_TP24	HepG2:58	0.559905	24	0.2	ActA	1
TempOseq2_ActA_conc0.2_TP24	HepG2:281	0.834135	24	0.2	ActA	1
TempOseq2_ActA_conc0.2_TP24	HepG2:251	0.851962	24	0.2	ActA	1
TempOseq2_ActA_conc0.2_TP24	HepG2:188	-0.119472	24	0.2	ActA	1
TempOseq2_ActA_conc0.2_TP24	HepG2:163	0.583928	24	0.2	ActA	1
TempOseq2_ActA_conc0.2_TP24	HepG2:164	0.678771	24	0.2	ActA	1
TempOseq2_ActA_conc0.2_TP24	HepG2:137	0.116185	24	0.2	ActA	1
TempOseq2_ActA_conc0.2_TP24	HepG2:211	0.847282	24	0.2	ActA	1
TempOseq2_ActA_conc0.2_TP24	HepG2:282	0.774073	24	0.2	ActA	1
TempOseq2_ActA_conc0.2_TP24	HepG2:252	1.24265	24	0.2	ActA	1
TempOseq2_ActA_conc0.2_TP24	HepG2:25	-0.501457	24	0.2	ActA	1
TempOseq2_ActA_conc0.2_TP24	HepG2:253	-0.570402	24	0.2	ActA	1
TempOseq2_ActA_conc0.2_TP24	HepG2:48	0.540526	24	0.2	ActA	1
TempOseq2_ActA_conc0.2_TP24	HepG2:254	0.0801535	24	0.2	ActA	1
TempOseq2_ActA_conc0.2_TP24	HepG2:283	-0.383401	24	0.2	ActA	1
TempOseq2_ActA_conc0.2_TP24	HepG2:64	-0.147035	24	0.2	ActA	1
TempOseq2_ActA_conc0.2_TP24	HepG2:212	0.450524	24	0.2	ActA	1
TempOseq2_ActA_conc0.2_TP24	HepG2:70	-0.313393	24	0.2	ActA	1
TempOseq2_ActA_conc0.2_TP24	HepG2:189	-0.435063	24	0.2	ActA	1
TempOseq2_ActA_conc0.2_TP24	HepG2:165	0.632697	24	0.2	ActA	1
TempOseq2_ActA_conc0.2_TP24	HepG2:213	0.360389	24	0.2	ActA	1
TempOseq2_ActA_conc0.2_TP24	HepG2:75	-0.246147	24	0.2	ActA	1
TempOseq2_ActA_conc0.2_TP24	HepG2:118	-0.217575	24	0.2	ActA	1
TempOseq2_ActA_conc0.2_TP24	HepG2:85	0.529118	24	0.2	ActA	1
TempOseq2_ActA_conc0.2_TP24	HepG2:104	-0.154419	24	0.2	ActA	1
TempOseq2_ActA_conc0.2_TP24	HepG2:214	-0.585244	24	0.2	ActA	1
TempOseq2_ActA_conc0.2_TP24	HepG2:119	-0.128344	24	0.2	ActA	1
TempOseq2_ActA_conc0.2_TP24	HepG2:65	0.116468	24	0.2	ActA	1
TempOseq2_ActA_conc0.2_TP24	HepG2:215	-0.0123185	24	0.2	ActA	1
TempOseq2_ActA_conc0.2_TP24	HepG2:216	1.00118	24	0.2	ActA	1
TempOseq2_ActA_conc0.2_TP24	HepG2:54	0.246356	24	0.2	ActA	1
TempOseq2_ActA_conc0.2_TP24	HepG2:284	-0.203538	24	0.2	ActA	1
TempOseq2_ActA_conc0.2_TP24	HepG2:255	0.44934	24	0.2	ActA	1
TempOseq2_ActA_conc0.2_TP24	HepG2:138	1.11711	24	0.2	ActA	1
TempOseq2_ActA_conc0.2_TP24	HepG2:256	-0.017203	24	0.2	ActA	1
TempOseq2_ActA_conc0.2_TP24	HepG2:52	-0.0655956	24	0.2	ActA	1
TempOseq2_ActA_conc0.2_TP24	HepG2:190	1.96026	24	0.2	ActA	1
TempOseq2_ActA_conc0.2_TP24	HepG2:120	0.202454	24	0.2	ActA	1
TempOseq2_ActA_conc0.2_TP24	HepG2:105	0.975654	24	0.2	ActA	1
TempOseq2_ActA_conc0.2_TP24	HepG2:217	0.0551491	24	0.2	ActA	1
TempOseq2_ActA_conc0.2_TP24	HepG2:218	0.185622	24	0.2	ActA	1
TempOseq2_ActA_conc0.2_TP24	HepG2:257	-0.588578	24	0.2	ActA	1
TempOseq2_ActA_conc0.2_TP24	HepG2:285	0.522689	24	0.2	ActA	1
TempOseq2_ActA_conc0.2_TP24	HepG2:66	0.0455516	24	0.2	ActA	1
TempOseq2_ActA_conc0.2_TP24	HepG2:91	0.38538	24	0.2	ActA	1
TempOseq2_ActA_conc0.2_TP24	HepG2:121	-0.423446	24	0.2	ActA	1
TempOseq2_ActA_conc0.2_TP24	HepG2:191	0.625372	24	0.2	ActA	1
TempOseq2_ActA_conc0.2_TP24	HepG2:139	-0.244294	24	0.2	ActA	1
TempOseq2_ActA_conc0.2_TP24	HepG2:166	1.56089	24	0.2	ActA	1
TempOseq2_ActA_conc0.2_TP24	HepG2:167	0.157963	24	0.2	ActA	1
TempOseq2_ActA_conc0.2_TP24	HepG2:122	0.296429	24	0.2	ActA	1
TempOseq2_ActA_conc0.2_TP24	HepG2:168	-0.162522	24	0.2	ActA	1
TempOseq2_ActA_conc0.2_TP24	HepG2:219	-0.0724335	24	0.2	ActA	1
TempOseq2_ActA_conc0.2_TP24	HepG2:192	-0.401134	24	0.2	ActA	1
TempOseq2_ActA_conc0.2_TP24	HepG2:106	-0.0948775	24	0.2	ActA	1
TempOseq2_ActA_conc0.2_TP24	HepG2:92	2.04007	24	0.2	ActA	1
TempOseq2_ActA_conc0.2_TP24	HepG2:220	0.663639	24	0.2	ActA	1
TempOseq2_ActA_conc0.2_TP24	HepG2:32	0.526435	24	0.2	ActA	1
TempOseq2_ActA_conc0.2_TP24	HepG2:286	0.960751	24	0.2	ActA	1
TempOseq2_ActA_conc0.2_TP24	HepG2:258	0.104474	24	0.2	ActA	1
TempOseq2_ActA_conc0.2_TP24	HepG2:259	-0.185052	24	0.2	ActA	1
TempOseq2_ActA_conc0.2_TP24	HepG2:260	0.858523	24	0.2	ActA	1
TempOseq2_ActA_conc0.2_TP24	HepG2:287	0.156393	24	0.2	ActA	1
TempOseq2_ActA_conc0.2_TP24	HepG2:67	0.0688453	24	0.2	ActA	1
TempOseq2_ActA_conc0.2_TP24	HepG2:193	1.1948	24	0.2	ActA	1
TempOseq2_ActA_conc0.2_TP24	HepG2:169	0.724107	24	0.2	ActA	1
TempOseq2_ActA_conc0.2_TP24	HepG2:221	0.175689	24	0.2	ActA	1
TempOseq2_ActA_conc0.2_TP24	HepG2:170	-0.836535	24	0.2	ActA	1
TempOseq2_ActA_conc0.2_TP24	HepG2:86	0.28739	24	0.2	ActA	1
TempOseq2_ActA_conc0.2_TP24	HepG2:140	-0.11184	24	0.2	ActA	1
TempOseq2_ActA_conc0.2_TP24	HepG2:222	1.27885	24	0.2	ActA	1
TempOseq2_ActA_conc0.2_TP24	HepG2:123	0.950945	24	0.2	ActA	1
TempOseq2_ActA_conc0.2_TP24	HepG2:124	0.838727	24	0.2	ActA	1
TempOseq2_ActA_conc0.2_TP24	HepG2:87	-0.135367	24	0.2	ActA	1
TempOseq2_ActA_conc0.2_TP24	HepG2:171	0.896418	24	0.2	ActA	1
TempOseq2_ActA_conc0.2_TP24	HepG2:194	0.271727	24	0.2	ActA	1
TempOseq2_ActA_conc0.2_TP24	HepG2:223	0.193524	24	0.2	ActA	1
TempOseq2_ActA_conc0.2_TP24	HepG2:288	-0.0383817	24	0.2	ActA	1
TempOseq2_ActA_conc0.2_TP24	HepG2:261	0.295972	24	0.2	ActA	1
TempOseq2_ActA_conc0.2_TP24	HepG2:224	-0.890727	24	0.2	ActA	1
TempOseq2_ActA_conc0.2_TP4	HepG2:9	0.546462	4	0.2	ActA	1
TempOseq2_ActA_conc0.2_TP4	HepG2:27	-0.251262	4	0.2	ActA	1
TempOseq2_ActA_conc0.2_TP4	HepG2:11	-0.14027	4	0.2	ActA	1
TempOseq2_ActA_conc0.2_TP4	HepG2:262	0.153299	4	0.2	ActA	1
TempOseq2_ActA_conc0.2_TP4	HepG2:76	-0.41704	4	0.2	ActA	1
TempOseq2_ActA_conc0.2_TP4	HepG2:225	-0.336269	4	0.2	ActA	1
TempOseq2_ActA_conc0.2_TP4	HepG2:8	0.112765	4	0.2	ActA	1
TempOseq2_ActA_conc0.2_TP4	HepG2:107	0.415903	4	0.2	ActA	1
TempOseq2_ActA_conc0.2_TP4	HepG2:4	0.530721	4	0.2	ActA	1
TempOseq2_ActA_conc0.2_TP4	HepG2:141	0.187698	4	0.2	ActA	1
TempOseq2_ActA_conc0.2_TP4	HepG2:41	-0.393479	4	0.2	ActA	1
TempOseq2_ActA_conc0.2_TP4	HepG2:172	-0.0761275	4	0.2	ActA	1
TempOseq2_ActA_conc0.2_TP4	HepG2:173	-0.0015034	4	0.2	ActA	1
TempOseq2_ActA_conc0.2_TP4	HepG2:142	0.378612	4	0.2	ActA	1
TempOseq2_ActA_conc0.2_TP4	HepG2:143	0.0482625	4	0.2	ActA	1
TempOseq2_ActA_conc0.2_TP4	HepG2:125	0.223891	4	0.2	ActA	1
TempOseq2_ActA_conc0.2_TP4	HepG2:108	-0.553078	4	0.2	ActA	1
TempOseq2_ActA_conc0.2_TP4	HepG2:93	-0.963557	4	0.2	ActA	1
TempOseq2_ActA_conc0.2_TP4	HepG2:34	-0.408977	4	0.2	ActA	1
TempOseq2_ActA_conc0.2_TP4	HepG2:37	0.101054	4	0.2	ActA	1
TempOseq2_ActA_conc0.2_TP4	HepG2:226	0.455341	4	0.2	ActA	1
TempOseq2_ActA_conc0.2_TP4	HepG2:13	0.558818	4	0.2	ActA	1
TempOseq2_ActA_conc0.2_TP4	HepG2:73	-0.0113059	4	0.2	ActA	1
TempOseq2_ActA_conc0.2_TP4	HepG2:195	-0.275786	4	0.2	ActA	1
TempOseq2_ActA_conc0.2_TP4	HepG2:227	-0.163463	4	0.2	ActA	1
TempOseq2_ActA_conc0.2_TP4	HepG2:263	-0.10596	4	0.2	ActA	1
TempOseq2_ActA_conc0.2_TP4	HepG2:264	-0.03557	4	0.2	ActA	1
TempOseq2_ActA_conc0.2_TP4	HepG2:196	-0.142	4	0.2	ActA	1
TempOseq2_ActA_conc0.2_TP4	HepG2:59	-0.581256	4	0.2	ActA	1
TempOseq2_ActA_conc0.2_TP4	HepG2:6	0.0891875	4	0.2	ActA	1
TempOseq2_ActA_conc0.2_TP4	HepG2:228	-0.17704	4	0.2	ActA	1
TempOseq2_ActA_conc0.2_TP4	HepG2:68	0.196698	4	0.2	ActA	1
TempOseq2_ActA_conc0.2_TP4	HepG2:229	0.0718428	4	0.2	ActA	1
TempOseq2_ActA_conc0.2_TP4	HepG2:22	-0.41784	4	0.2	ActA	1
TempOseq2_ActA_conc0.2_TP4	HepG2:44	1.04256	4	0.2	ActA	1
TempOseq2_ActA_conc0.2_TP4	HepG2:94	-0.0235837	4	0.2	ActA	1
TempOseq2_ActA_conc0.2_TP4	HepG2:109	-0.00788034	4	0.2	ActA	1
TempOseq2_ActA_conc0.2_TP4	HepG2:10	0.252685	4	0.2	ActA	1
TempOseq2_ActA_conc0.2_TP4	HepG2:144	0.273021	4	0.2	ActA	1
TempOseq2_ActA_conc0.2_TP4	HepG2:174	-0.660209	4	0.2	ActA	1
TempOseq2_ActA_conc0.2_TP4	HepG2:7	0.605947	4	0.2	ActA	1
TempOseq2_ActA_conc0.2_TP4	HepG2:145	-0.0170774	4	0.2	ActA	1
TempOseq2_ActA_conc0.2_TP4	HepG2:126	-0.339686	4	0.2	ActA	1
TempOseq2_ActA_conc0.2_TP4	HepG2:53	-0.459694	4	0.2	ActA	1
TempOseq2_ActA_conc0.2_TP4	HepG2:77	-0.797731	4	0.2	ActA	1
TempOseq2_ActA_conc0.2_TP4	HepG2:17	0.188838	4	0.2	ActA	1
TempOseq2_ActA_conc0.2_TP4	HepG2:230	0.554342	4	0.2	ActA	1
TempOseq2_ActA_conc0.2_TP4	HepG2:42	-0.130873	4	0.2	ActA	1
TempOseq2_ActA_conc0.2_TP4	HepG2:265	-0.524674	4	0.2	ActA	1
TempOseq2_ActA_conc0.2_TP4	HepG2:55	-0.233474	4	0.2	ActA	1
TempOseq2_ActA_conc0.2_TP4	HepG2:49	-0.275772	4	0.2	ActA	1
TempOseq2_ActA_conc0.2_TP4	HepG2:28	-0.26171	4	0.2	ActA	1
TempOseq2_ActA_conc0.2_TP4	HepG2:146	0.648435	4	0.2	ActA	1
TempOseq2_ActA_conc0.2_TP4	HepG2:147	0.400128	4	0.2	ActA	1
TempOseq2_ActA_conc0.2_TP4	HepG2:197	0.166086	4	0.2	ActA	1
TempOseq2_ActA_conc0.2_TP4	HepG2:110	0.415632	4	0.2	ActA	1
TempOseq2_ActA_conc0.2_TP4	HepG2:95	-0.128505	4	0.2	ActA	1
TempOseq2_ActA_conc0.2_TP4	HepG2:96	-0.306844	4	0.2	ActA	1
TempOseq2_ActA_conc0.2_TP4	HepG2:3	-0.776231	4	0.2	ActA	1
TempOseq2_ActA_conc0.2_TP4	HepG2:12	-0.0387481	4	0.2	ActA	1
TempOseq2_ActA_conc0.2_TP4	HepG2:5	-0.55124	4	0.2	ActA	1
TempOseq2_ActA_conc0.2_TP4	HepG2:38	-0.643029	4	0.2	ActA	1
TempOseq2_ActA_conc0.2_TP4	HepG2:198	0.132971	4	0.2	ActA	1
TempOseq2_ActA_conc0.2_TP4	HepG2:199	0.134356	4	0.2	ActA	1
TempOseq2_ActA_conc0.2_TP4	HepG2:15	0.421675	4	0.2	ActA	1
TempOseq2_ActA_conc0.2_TP4	HepG2:19	-0.123775	4	0.2	ActA	1
TempOseq2_ActA_conc0.2_TP4	HepG2:200	-0.10651	4	0.2	ActA	1
TempOseq2_ActA_conc0.2_TP4	HepG2:201	-0.0829544	4	0.2	ActA	1
TempOseq2_ActA_conc0.2_TP4	HepG2:266	-0.226295	4	0.2	ActA	1
TempOseq2_ActA_conc0.2_TP4	HepG2:148	-0.0685487	4	0.2	ActA	1
TempOseq2_ActA_conc0.2_TP4	HepG2:231	-0.0653119	4	0.2	ActA	1
TempOseq2_ActA_conc0.2_TP4	HepG2:175	-0.179642	4	0.2	ActA	1
TempOseq2_ActA_conc0.2_TP4	HepG2:232	0.473697	4	0.2	ActA	1
TempOseq2_ActA_conc0.2_TP4	HepG2:176	0.520029	4	0.2	ActA	1
TempOseq2_ActA_conc0.2_TP4	HepG2:56	-0.673972	4	0.2	ActA	1
TempOseq2_ActA_conc0.2_TP4	HepG2:111	0.0734761	4	0.2	ActA	1
TempOseq2_ActA_conc0.2_TP4	HepG2:97	-0.0803802	4	0.2	ActA	1
TempOseq2_ActA_conc0.2_TP4	HepG2:88	-0.102826	4	0.2	ActA	1
TempOseq2_ActA_conc0.2_TP4	HepG2:16	-0.693772	4	0.2	ActA	1
TempOseq2_ActA_conc0.2_TP4	HepG2:30	0.0909979	4	0.2	ActA	1
TempOseq2_ActA_conc0.2_TP4	HepG2:267	-0.348995	4	0.2	ActA	1
TempOseq2_ActA_conc0.2_TP4	HepG2:233	-1.02651	4	0.2	ActA	1
TempOseq2_ActA_conc0.2_TP4	HepG2:234	-0.532927	4	0.2	ActA	1
TempOseq2_ActA_conc0.2_TP4	HepG2:202	0.162838	4	0.2	ActA	1
TempOseq2_ActA_conc0.2_TP4	HepG2:235	-0.651105	4	0.2	ActA	1
TempOseq2_ActA_conc0.2_TP4	HepG2:268	-0.320506	4	0.2	ActA	1
TempOseq2_ActA_conc0.2_TP4	HepG2:60	-0.0943352	4	0.2	ActA	1
TempOseq2_ActA_conc0.2_TP4	HepG2:177	-1.27203	4	0.2	ActA	1
TempOseq2_ActA_conc0.2_TP4	HepG2:149	-0.41867	4	0.2	ActA	1
TempOseq2_ActA_conc0.2_TP4	HepG2:150	0.529531	4	0.2	ActA	1
TempOseq2_ActA_conc0.2_TP4	HepG2:112	-0.264277	4	0.2	ActA	1
TempOseq2_ActA_conc0.2_TP4	HepG2:78	0.659201	4	0.2	ActA	1
TempOseq2_ActA_conc0.2_TP4	HepG2:89	0.358686	4	0.2	ActA	1
TempOseq2_ActA_conc0.2_TP4	HepG2:98	0.00249863	4	0.2	ActA	1
TempOseq2_ActA_conc0.2_TP4	HepG2:69	0.578039	4	0.2	ActA	1
TempOseq2_ActA_conc0.2_TP4	HepG2:26	0.0753454	4	0.2	ActA	1
TempOseq2_ActA_conc0.2_TP4	HepG2:269	0.0191564	4	0.2	ActA	1
TempOseq2_ActA_conc0.2_TP4	HepG2:236	-0.243713	4	0.2	ActA	1
TempOseq2_ActA_conc0.2_TP4	HepG2:113	-0.501889	4	0.2	ActA	1
TempOseq2_ActA_conc0.2_TP4	HepG2:151	-0.0651978	4	0.2	ActA	1
TempOseq2_ActA_conc0.2_TP4	HepG2:152	0.639884	4	0.2	ActA	1
TempOseq2_ActA_conc0.2_TP4	HepG2:178	-0.341778	4	0.2	ActA	1
TempOseq2_ActA_conc0.2_TP4	HepG2:153	0.135465	4	0.2	ActA	1
TempOseq2_ActA_conc0.2_TP4	HepG2:127	0.08438	4	0.2	ActA	1
TempOseq2_ActA_conc0.2_TP4	HepG2:128	-0.626064	4	0.2	ActA	1
TempOseq2_ActA_conc0.2_TP4	HepG2:2	-0.675453	4	0.2	ActA	1
TempOseq2_ActA_conc0.2_TP4	HepG2:99	-0.0463658	4	0.2	ActA	1
TempOseq2_ActA_conc0.2_TP4	HepG2:50	-0.121254	4	0.2	ActA	1
TempOseq2_ActA_conc0.2_TP4	HepG2:61	-0.484564	4	0.2	ActA	1
TempOseq2_ActA_conc0.2_TP4	HepG2:grey	-0.218079	4	0.2	ActA	1
TempOseq2_ActA_conc0.2_TP4	HepG2:203	0.0795804	4	0.2	ActA	1
TempOseq2_ActA_conc0.2_TP4	HepG2:270	-0.351732	4	0.2	ActA	1
TempOseq2_ActA_conc0.2_TP4	HepG2:237	-0.19712	4	0.2	ActA	1
TempOseq2_ActA_conc0.2_TP4	HepG2:40	-0.20941	4	0.2	ActA	1
TempOseq2_ActA_conc0.2_TP4	HepG2:154	-0.0538592	4	0.2	ActA	1
TempOseq2_ActA_conc0.2_TP4	HepG2:35	-0.628428	4	0.2	ActA	1
TempOseq2_ActA_conc0.2_TP4	HepG2:39	-0.527003	4	0.2	ActA	1
TempOseq2_ActA_conc0.2_TP4	HepG2:271	-0.603066	4	0.2	ActA	1
TempOseq2_ActA_conc0.2_TP4	HepG2:238	-0.127305	4	0.2	ActA	1
TempOseq2_ActA_conc0.2_TP4	HepG2:179	-0.384162	4	0.2	ActA	1
TempOseq2_ActA_conc0.2_TP4	HepG2:155	-0.348546	4	0.2	ActA	1
TempOseq2_ActA_conc0.2_TP4	HepG2:129	0.560973	4	0.2	ActA	1
TempOseq2_ActA_conc0.2_TP4	HepG2:114	-0.280606	4	0.2	ActA	1
TempOseq2_ActA_conc0.2_TP4	HepG2:90	0.422582	4	0.2	ActA	1
TempOseq2_ActA_conc0.2_TP4	HepG2:79	0.519052	4	0.2	ActA	1
TempOseq2_ActA_conc0.2_TP4	HepG2:33	-0.50582	4	0.2	ActA	1
TempOseq2_ActA_conc0.2_TP4	HepG2:272	0.617356	4	0.2	ActA	1
TempOseq2_ActA_conc0.2_TP4	HepG2:51	-0.445124	4	0.2	ActA	1
TempOseq2_ActA_conc0.2_TP4	HepG2:29	-0.376835	4	0.2	ActA	1
TempOseq2_ActA_conc0.2_TP4	HepG2:180	-0.513799	4	0.2	ActA	1
TempOseq2_ActA_conc0.2_TP4	HepG2:156	0.132075	4	0.2	ActA	1
TempOseq2_ActA_conc0.2_TP4	HepG2:157	-0.549418	4	0.2	ActA	1
TempOseq2_ActA_conc0.2_TP4	HepG2:130	-0.151581	4	0.2	ActA	1
TempOseq2_ActA_conc0.2_TP4	HepG2:100	0.332201	4	0.2	ActA	1
TempOseq2_ActA_conc0.2_TP4	HepG2:80	-0.0135171	4	0.2	ActA	1
TempOseq2_ActA_conc0.2_TP4	HepG2:71	-0.0366769	4	0.2	ActA	1
TempOseq2_ActA_conc0.2_TP4	HepG2:45	-0.353358	4	0.2	ActA	1
TempOseq2_ActA_conc0.2_TP4	HepG2:273	-0.17534	4	0.2	ActA	1
TempOseq2_ActA_conc0.2_TP4	HepG2:20	-0.210363	4	0.2	ActA	1
TempOseq2_ActA_conc0.2_TP4	HepG2:239	0.199496	4	0.2	ActA	1
TempOseq2_ActA_conc0.2_TP4	HepG2:240	-0.316948	4	0.2	ActA	1
TempOseq2_ActA_conc0.2_TP4	HepG2:181	0.358105	4	0.2	ActA	1
TempOseq2_ActA_conc0.2_TP4	HepG2:131	0.247039	4	0.2	ActA	1
TempOseq2_ActA_conc0.2_TP4	HepG2:101	-0.569491	4	0.2	ActA	1
TempOseq2_ActA_conc0.2_TP4	HepG2:204	-0.891514	4	0.2	ActA	1
TempOseq2_ActA_conc0.2_TP4	HepG2:14	-0.0852282	4	0.2	ActA	1
TempOseq2_ActA_conc0.2_TP4	HepG2:274	-0.000441479	4	0.2	ActA	1
TempOseq2_ActA_conc0.2_TP4	HepG2:241	-0.577525	4	0.2	ActA	1
TempOseq2_ActA_conc0.2_TP4	HepG2:182	-0.348787	4	0.2	ActA	1
TempOseq2_ActA_conc0.2_TP4	HepG2:47	-0.0370656	4	0.2	ActA	1
TempOseq2_ActA_conc0.2_TP4	HepG2:158	-0.264214	4	0.2	ActA	1
TempOseq2_ActA_conc0.2_TP4	HepG2:132	-0.017529	4	0.2	ActA	1
TempOseq2_ActA_conc0.2_TP4	HepG2:81	-0.622054	4	0.2	ActA	1
TempOseq2_ActA_conc0.2_TP4	HepG2:72	-0.283379	4	0.2	ActA	1
TempOseq2_ActA_conc0.2_TP4	HepG2:21	-0.764351	4	0.2	ActA	1
TempOseq2_ActA_conc0.2_TP4	HepG2:275	-0.388707	4	0.2	ActA	1
TempOseq2_ActA_conc0.2_TP4	HepG2:242	-0.179414	4	0.2	ActA	1
TempOseq2_ActA_conc0.2_TP4	HepG2:243	0.443664	4	0.2	ActA	1
TempOseq2_ActA_conc0.2_TP4	HepG2:205	-0.265	4	0.2	ActA	1
TempOseq2_ActA_conc0.2_TP4	HepG2:183	-0.227147	4	0.2	ActA	1
TempOseq2_ActA_conc0.2_TP4	HepG2:159	0.435711	4	0.2	ActA	1
TempOseq2_ActA_conc0.2_TP4	HepG2:82	-0.405733	4	0.2	ActA	1
TempOseq2_ActA_conc0.2_TP4	HepG2:206	-0.488066	4	0.2	ActA	1
TempOseq2_ActA_conc0.2_TP4	HepG2:276	-0.422576	4	0.2	ActA	1
TempOseq2_ActA_conc0.2_TP4	HepG2:36	0.229085	4	0.2	ActA	1
TempOseq2_ActA_conc0.2_TP4	HepG2:244	0.0104888	4	0.2	ActA	1
TempOseq2_ActA_conc0.2_TP4	HepG2:245	-0.540156	4	0.2	ActA	1
TempOseq2_ActA_conc0.2_TP4	HepG2:184	-0.0541312	4	0.2	ActA	1
TempOseq2_ActA_conc0.2_TP4	HepG2:246	0.579854	4	0.2	ActA	1
TempOseq2_ActA_conc0.2_TP4	HepG2:23	-0.0945508	4	0.2	ActA	1
TempOseq2_ActA_conc0.2_TP4	HepG2:83	-0.522416	4	0.2	ActA	1
TempOseq2_ActA_conc0.2_TP4	HepG2:62	0.198665	4	0.2	ActA	1
TempOseq2_ActA_conc0.2_TP4	HepG2:277	-0.424741	4	0.2	ActA	1
TempOseq2_ActA_conc0.2_TP4	HepG2:247	-0.155372	4	0.2	ActA	1
TempOseq2_ActA_conc0.2_TP4	HepG2:278	-0.68363	4	0.2	ActA	1
TempOseq2_ActA_conc0.2_TP4	HepG2:31	0.133829	4	0.2	ActA	1
TempOseq2_ActA_conc0.2_TP4	HepG2:185	-0.192081	4	0.2	ActA	1
TempOseq2_ActA_conc0.2_TP4	HepG2:160	0.134683	4	0.2	ActA	1
TempOseq2_ActA_conc0.2_TP4	HepG2:133	-0.410881	4	0.2	ActA	1
TempOseq2_ActA_conc0.2_TP4	HepG2:46	-0.408157	4	0.2	ActA	1
TempOseq2_ActA_conc0.2_TP4	HepG2:24	0.521167	4	0.2	ActA	1
TempOseq2_ActA_conc0.2_TP4	HepG2:207	-0.78271	4	0.2	ActA	1
TempOseq2_ActA_conc0.2_TP4	HepG2:115	-0.556695	4	0.2	ActA	1
TempOseq2_ActA_conc0.2_TP4	HepG2:57	0.131069	4	0.2	ActA	1
TempOseq2_ActA_conc0.2_TP4	HepG2:74	0.109984	4	0.2	ActA	1
TempOseq2_ActA_conc0.2_TP4	HepG2:279	-0.356038	4	0.2	ActA	1
TempOseq2_ActA_conc0.2_TP4	HepG2:248	-0.0270025	4	0.2	ActA	1
TempOseq2_ActA_conc0.2_TP4	HepG2:186	0.924275	4	0.2	ActA	1
TempOseq2_ActA_conc0.2_TP4	HepG2:161	-0.00943765	4	0.2	ActA	1
TempOseq2_ActA_conc0.2_TP4	HepG2:162	-0.0465921	4	0.2	ActA	1
TempOseq2_ActA_conc0.2_TP4	HepG2:134	-0.532248	4	0.2	ActA	1
TempOseq2_ActA_conc0.2_TP4	HepG2:116	0.218348	4	0.2	ActA	1
TempOseq2_ActA_conc0.2_TP4	HepG2:102	0.285831	4	0.2	ActA	1
TempOseq2_ActA_conc0.2_TP4	HepG2:208	-0.00376939	4	0.2	ActA	1
TempOseq2_ActA_conc0.2_TP4	HepG2:84	-0.533345	4	0.2	ActA	1
TempOseq2_ActA_conc0.2_TP4	HepG2:63	-0.979624	4	0.2	ActA	1
TempOseq2_ActA_conc0.2_TP4	HepG2:280	0.328856	4	0.2	ActA	1
TempOseq2_ActA_conc0.2_TP4	HepG2:249	-0.481414	4	0.2	ActA	1
TempOseq2_ActA_conc0.2_TP4	HepG2:250	-0.159237	4	0.2	ActA	1
TempOseq2_ActA_conc0.2_TP4	HepG2:117	-0.38496	4	0.2	ActA	1
TempOseq2_ActA_conc0.2_TP4	HepG2:135	-0.403226	4	0.2	ActA	1
TempOseq2_ActA_conc0.2_TP4	HepG2:209	-0.433491	4	0.2	ActA	1
TempOseq2_ActA_conc0.2_TP4	HepG2:187	-0.0401536	4	0.2	ActA	1
TempOseq2_ActA_conc0.2_TP4	HepG2:136	-0.0821449	4	0.2	ActA	1
TempOseq2_ActA_conc0.2_TP4	HepG2:1	0.0892982	4	0.2	ActA	1
TempOseq2_ActA_conc0.2_TP4	HepG2:103	-0.034929	4	0.2	ActA	1
TempOseq2_ActA_conc0.2_TP4	HepG2:18	0.425422	4	0.2	ActA	1
TempOseq2_ActA_conc0.2_TP4	HepG2:210	-0.121094	4	0.2	ActA	1
TempOseq2_ActA_conc0.2_TP4	HepG2:43	-0.501701	4	0.2	ActA	1
TempOseq2_ActA_conc0.2_TP4	HepG2:58	-0.264383	4	0.2	ActA	1
TempOseq2_ActA_conc0.2_TP4	HepG2:281	-0.645765	4	0.2	ActA	1
TempOseq2_ActA_conc0.2_TP4	HepG2:251	-0.0208888	4	0.2	ActA	1
TempOseq2_ActA_conc0.2_TP4	HepG2:188	-0.477303	4	0.2	ActA	1
TempOseq2_ActA_conc0.2_TP4	HepG2:163	-0.282432	4	0.2	ActA	1
TempOseq2_ActA_conc0.2_TP4	HepG2:164	0.318529	4	0.2	ActA	1
TempOseq2_ActA_conc0.2_TP4	HepG2:137	0.0858145	4	0.2	ActA	1
TempOseq2_ActA_conc0.2_TP4	HepG2:211	-0.676364	4	0.2	ActA	1
TempOseq2_ActA_conc0.2_TP4	HepG2:282	-0.0285234	4	0.2	ActA	1
TempOseq2_ActA_conc0.2_TP4	HepG2:252	-0.390281	4	0.2	ActA	1
TempOseq2_ActA_conc0.2_TP4	HepG2:25	-0.00459871	4	0.2	ActA	1
TempOseq2_ActA_conc0.2_TP4	HepG2:253	-0.283957	4	0.2	ActA	1
TempOseq2_ActA_conc0.2_TP4	HepG2:48	0.355403	4	0.2	ActA	1
TempOseq2_ActA_conc0.2_TP4	HepG2:254	-0.0994569	4	0.2	ActA	1
TempOseq2_ActA_conc0.2_TP4	HepG2:283	-0.418779	4	0.2	ActA	1
TempOseq2_ActA_conc0.2_TP4	HepG2:64	-0.407111	4	0.2	ActA	1
TempOseq2_ActA_conc0.2_TP4	HepG2:212	0.346565	4	0.2	ActA	1
TempOseq2_ActA_conc0.2_TP4	HepG2:70	0.95405	4	0.2	ActA	1
TempOseq2_ActA_conc0.2_TP4	HepG2:189	0.159822	4	0.2	ActA	1
TempOseq2_ActA_conc0.2_TP4	HepG2:165	0.045098	4	0.2	ActA	1
TempOseq2_ActA_conc0.2_TP4	HepG2:213	-0.222741	4	0.2	ActA	1
TempOseq2_ActA_conc0.2_TP4	HepG2:75	-0.588836	4	0.2	ActA	1
TempOseq2_ActA_conc0.2_TP4	HepG2:118	-0.640837	4	0.2	ActA	1
TempOseq2_ActA_conc0.2_TP4	HepG2:85	-0.171086	4	0.2	ActA	1
TempOseq2_ActA_conc0.2_TP4	HepG2:104	-0.27525	4	0.2	ActA	1
TempOseq2_ActA_conc0.2_TP4	HepG2:214	-0.790416	4	0.2	ActA	1
TempOseq2_ActA_conc0.2_TP4	HepG2:119	0.554994	4	0.2	ActA	1
TempOseq2_ActA_conc0.2_TP4	HepG2:65	-0.426468	4	0.2	ActA	1
TempOseq2_ActA_conc0.2_TP4	HepG2:215	-1.1404	4	0.2	ActA	1
TempOseq2_ActA_conc0.2_TP4	HepG2:216	-0.55849	4	0.2	ActA	1
TempOseq2_ActA_conc0.2_TP4	HepG2:54	-0.144096	4	0.2	ActA	1
TempOseq2_ActA_conc0.2_TP4	HepG2:284	0.11584	4	0.2	ActA	1
TempOseq2_ActA_conc0.2_TP4	HepG2:255	0.286013	4	0.2	ActA	1
TempOseq2_ActA_conc0.2_TP4	HepG2:138	-0.196275	4	0.2	ActA	1
TempOseq2_ActA_conc0.2_TP4	HepG2:256	0.0697148	4	0.2	ActA	1
TempOseq2_ActA_conc0.2_TP4	HepG2:52	-0.761569	4	0.2	ActA	1
TempOseq2_ActA_conc0.2_TP4	HepG2:190	1.42154e-05	4	0.2	ActA	1
TempOseq2_ActA_conc0.2_TP4	HepG2:120	-0.152638	4	0.2	ActA	1
TempOseq2_ActA_conc0.2_TP4	HepG2:105	-0.837509	4	0.2	ActA	1
TempOseq2_ActA_conc0.2_TP4	HepG2:217	-0.0388596	4	0.2	ActA	1
TempOseq2_ActA_conc0.2_TP4	HepG2:218	-0.346358	4	0.2	ActA	1
TempOseq2_ActA_conc0.2_TP4	HepG2:257	-0.630838	4	0.2	ActA	1
TempOseq2_ActA_conc0.2_TP4	HepG2:285	-0.480281	4	0.2	ActA	1
TempOseq2_ActA_conc0.2_TP4	HepG2:66	0.293643	4	0.2	ActA	1
TempOseq2_ActA_conc0.2_TP4	HepG2:91	0.193203	4	0.2	ActA	1
TempOseq2_ActA_conc0.2_TP4	HepG2:121	-0.120131	4	0.2	ActA	1
TempOseq2_ActA_conc0.2_TP4	HepG2:191	0.255975	4	0.2	ActA	1
TempOseq2_ActA_conc0.2_TP4	HepG2:139	-0.164939	4	0.2	ActA	1
TempOseq2_ActA_conc0.2_TP4	HepG2:166	-0.682179	4	0.2	ActA	1
TempOseq2_ActA_conc0.2_TP4	HepG2:167	0.0778076	4	0.2	ActA	1
TempOseq2_ActA_conc0.2_TP4	HepG2:122	0.794505	4	0.2	ActA	1
TempOseq2_ActA_conc0.2_TP4	HepG2:168	-0.414695	4	0.2	ActA	1
TempOseq2_ActA_conc0.2_TP4	HepG2:219	-0.449376	4	0.2	ActA	1
TempOseq2_ActA_conc0.2_TP4	HepG2:192	0.052825	4	0.2	ActA	1
TempOseq2_ActA_conc0.2_TP4	HepG2:106	-0.0818045	4	0.2	ActA	1
TempOseq2_ActA_conc0.2_TP4	HepG2:92	0.265336	4	0.2	ActA	1
TempOseq2_ActA_conc0.2_TP4	HepG2:220	0.83826	4	0.2	ActA	1
TempOseq2_ActA_conc0.2_TP4	HepG2:32	0.294255	4	0.2	ActA	1
TempOseq2_ActA_conc0.2_TP4	HepG2:286	0.178012	4	0.2	ActA	1
TempOseq2_ActA_conc0.2_TP4	HepG2:258	0.657661	4	0.2	ActA	1
TempOseq2_ActA_conc0.2_TP4	HepG2:259	-0.283615	4	0.2	ActA	1
TempOseq2_ActA_conc0.2_TP4	HepG2:260	-0.089795	4	0.2	ActA	1
TempOseq2_ActA_conc0.2_TP4	HepG2:287	-0.0155443	4	0.2	ActA	1
TempOseq2_ActA_conc0.2_TP4	HepG2:67	0.281823	4	0.2	ActA	1
TempOseq2_ActA_conc0.2_TP4	HepG2:193	-0.0700519	4	0.2	ActA	1
TempOseq2_ActA_conc0.2_TP4	HepG2:169	-0.571065	4	0.2	ActA	1
TempOseq2_ActA_conc0.2_TP4	HepG2:221	-0.159489	4	0.2	ActA	1
TempOseq2_ActA_conc0.2_TP4	HepG2:170	-0.448246	4	0.2	ActA	1
TempOseq2_ActA_conc0.2_TP4	HepG2:86	-0.371579	4	0.2	ActA	1
TempOseq2_ActA_conc0.2_TP4	HepG2:140	-0.602295	4	0.2	ActA	1
TempOseq2_ActA_conc0.2_TP4	HepG2:222	-0.324303	4	0.2	ActA	1
TempOseq2_ActA_conc0.2_TP4	HepG2:123	-0.00227991	4	0.2	ActA	1
TempOseq2_ActA_conc0.2_TP4	HepG2:124	-0.42858	4	0.2	ActA	1
TempOseq2_ActA_conc0.2_TP4	HepG2:87	0.127801	4	0.2	ActA	1
TempOseq2_ActA_conc0.2_TP4	HepG2:171	-0.551334	4	0.2	ActA	1
TempOseq2_ActA_conc0.2_TP4	HepG2:194	0.0734661	4	0.2	ActA	1
TempOseq2_ActA_conc0.2_TP4	HepG2:223	0.186659	4	0.2	ActA	1
TempOseq2_ActA_conc0.2_TP4	HepG2:288	-0.0592584	4	0.2	ActA	1
TempOseq2_ActA_conc0.2_TP4	HepG2:261	-0.193849	4	0.2	ActA	1
TempOseq2_ActA_conc0.2_TP4	HepG2:224	-0.594559	4	0.2	ActA	1
TempOseq2_ActA_conc0.2_TP8	HepG2:9	-0.849671	8	0.2	ActA	1
TempOseq2_ActA_conc0.2_TP8	HepG2:27	-0.605433	8	0.2	ActA	1
TempOseq2_ActA_conc0.2_TP8	HepG2:11	1.56876	8	0.2	ActA	1
TempOseq2_ActA_conc0.2_TP8	HepG2:262	-0.948704	8	0.2	ActA	1
TempOseq2_ActA_conc0.2_TP8	HepG2:76	-0.276389	8	0.2	ActA	1
TempOseq2_ActA_conc0.2_TP8	HepG2:225	-0.19798	8	0.2	ActA	1
TempOseq2_ActA_conc0.2_TP8	HepG2:8	0.360162	8	0.2	ActA	1
TempOseq2_ActA_conc0.2_TP8	HepG2:107	-0.470683	8	0.2	ActA	1
TempOseq2_ActA_conc0.2_TP8	HepG2:4	0.485652	8	0.2	ActA	1
TempOseq2_ActA_conc0.2_TP8	HepG2:141	0.125812	8	0.2	ActA	1
TempOseq2_ActA_conc0.2_TP8	HepG2:41	-0.690273	8	0.2	ActA	1
TempOseq2_ActA_conc0.2_TP8	HepG2:172	0.358034	8	0.2	ActA	1
TempOseq2_ActA_conc0.2_TP8	HepG2:173	1.39154	8	0.2	ActA	1
TempOseq2_ActA_conc0.2_TP8	HepG2:142	-0.0751179	8	0.2	ActA	1
TempOseq2_ActA_conc0.2_TP8	HepG2:143	0.240618	8	0.2	ActA	1
TempOseq2_ActA_conc0.2_TP8	HepG2:125	-0.936536	8	0.2	ActA	1
TempOseq2_ActA_conc0.2_TP8	HepG2:108	0.165989	8	0.2	ActA	1
TempOseq2_ActA_conc0.2_TP8	HepG2:93	-1.36286	8	0.2	ActA	1
TempOseq2_ActA_conc0.2_TP8	HepG2:34	-1.35066	8	0.2	ActA	1
TempOseq2_ActA_conc0.2_TP8	HepG2:37	-0.602605	8	0.2	ActA	1
TempOseq2_ActA_conc0.2_TP8	HepG2:226	-0.692966	8	0.2	ActA	1
TempOseq2_ActA_conc0.2_TP8	HepG2:13	-0.403015	8	0.2	ActA	1
TempOseq2_ActA_conc0.2_TP8	HepG2:73	-0.641514	8	0.2	ActA	1
TempOseq2_ActA_conc0.2_TP8	HepG2:195	0.751636	8	0.2	ActA	1
TempOseq2_ActA_conc0.2_TP8	HepG2:227	1.00305	8	0.2	ActA	1
TempOseq2_ActA_conc0.2_TP8	HepG2:263	0.238427	8	0.2	ActA	1
TempOseq2_ActA_conc0.2_TP8	HepG2:264	1.9316	8	0.2	ActA	1
TempOseq2_ActA_conc0.2_TP8	HepG2:196	0.383007	8	0.2	ActA	1
TempOseq2_ActA_conc0.2_TP8	HepG2:59	-0.146093	8	0.2	ActA	1
TempOseq2_ActA_conc0.2_TP8	HepG2:6	0.281228	8	0.2	ActA	1
TempOseq2_ActA_conc0.2_TP8	HepG2:228	-1.14731	8	0.2	ActA	1
TempOseq2_ActA_conc0.2_TP8	HepG2:68	0.058977	8	0.2	ActA	1
TempOseq2_ActA_conc0.2_TP8	HepG2:229	-0.298609	8	0.2	ActA	1
TempOseq2_ActA_conc0.2_TP8	HepG2:22	1.13081	8	0.2	ActA	1
TempOseq2_ActA_conc0.2_TP8	HepG2:44	0.036361	8	0.2	ActA	1
TempOseq2_ActA_conc0.2_TP8	HepG2:94	-1.42514	8	0.2	ActA	1
TempOseq2_ActA_conc0.2_TP8	HepG2:109	-1.14493	8	0.2	ActA	1
TempOseq2_ActA_conc0.2_TP8	HepG2:10	1.24046	8	0.2	ActA	1
TempOseq2_ActA_conc0.2_TP8	HepG2:144	-0.0106165	8	0.2	ActA	1
TempOseq2_ActA_conc0.2_TP8	HepG2:174	0.464249	8	0.2	ActA	1
TempOseq2_ActA_conc0.2_TP8	HepG2:7	-0.326972	8	0.2	ActA	1
TempOseq2_ActA_conc0.2_TP8	HepG2:145	-0.946777	8	0.2	ActA	1
TempOseq2_ActA_conc0.2_TP8	HepG2:126	-0.930097	8	0.2	ActA	1
TempOseq2_ActA_conc0.2_TP8	HepG2:53	0.216903	8	0.2	ActA	1
TempOseq2_ActA_conc0.2_TP8	HepG2:77	0.0244587	8	0.2	ActA	1
TempOseq2_ActA_conc0.2_TP8	HepG2:17	1.2736	8	0.2	ActA	1
TempOseq2_ActA_conc0.2_TP8	HepG2:230	-0.132612	8	0.2	ActA	1
TempOseq2_ActA_conc0.2_TP8	HepG2:42	-1.11392	8	0.2	ActA	1
TempOseq2_ActA_conc0.2_TP8	HepG2:265	0.868229	8	0.2	ActA	1
TempOseq2_ActA_conc0.2_TP8	HepG2:55	-0.60745	8	0.2	ActA	1
TempOseq2_ActA_conc0.2_TP8	HepG2:49	0.204521	8	0.2	ActA	1
TempOseq2_ActA_conc0.2_TP8	HepG2:28	0.0128229	8	0.2	ActA	1
TempOseq2_ActA_conc0.2_TP8	HepG2:146	-0.592551	8	0.2	ActA	1
TempOseq2_ActA_conc0.2_TP8	HepG2:147	0.798435	8	0.2	ActA	1
TempOseq2_ActA_conc0.2_TP8	HepG2:197	0.347124	8	0.2	ActA	1
TempOseq2_ActA_conc0.2_TP8	HepG2:110	0.773436	8	0.2	ActA	1
TempOseq2_ActA_conc0.2_TP8	HepG2:95	0.409833	8	0.2	ActA	1
TempOseq2_ActA_conc0.2_TP8	HepG2:96	0.542116	8	0.2	ActA	1
TempOseq2_ActA_conc0.2_TP8	HepG2:3	-0.426483	8	0.2	ActA	1
TempOseq2_ActA_conc0.2_TP8	HepG2:12	1.40371	8	0.2	ActA	1
TempOseq2_ActA_conc0.2_TP8	HepG2:5	0.912954	8	0.2	ActA	1
TempOseq2_ActA_conc0.2_TP8	HepG2:38	-0.528771	8	0.2	ActA	1
TempOseq2_ActA_conc0.2_TP8	HepG2:198	0.936592	8	0.2	ActA	1
TempOseq2_ActA_conc0.2_TP8	HepG2:199	-0.804532	8	0.2	ActA	1
TempOseq2_ActA_conc0.2_TP8	HepG2:15	-0.988384	8	0.2	ActA	1
TempOseq2_ActA_conc0.2_TP8	HepG2:19	0.0494542	8	0.2	ActA	1
TempOseq2_ActA_conc0.2_TP8	HepG2:200	-1.05012	8	0.2	ActA	1
TempOseq2_ActA_conc0.2_TP8	HepG2:201	-0.493324	8	0.2	ActA	1
TempOseq2_ActA_conc0.2_TP8	HepG2:266	0.0477456	8	0.2	ActA	1
TempOseq2_ActA_conc0.2_TP8	HepG2:148	0.984165	8	0.2	ActA	1
TempOseq2_ActA_conc0.2_TP8	HepG2:231	-0.820255	8	0.2	ActA	1
TempOseq2_ActA_conc0.2_TP8	HepG2:175	0.288273	8	0.2	ActA	1
TempOseq2_ActA_conc0.2_TP8	HepG2:232	0.832509	8	0.2	ActA	1
TempOseq2_ActA_conc0.2_TP8	HepG2:176	-0.669117	8	0.2	ActA	1
TempOseq2_ActA_conc0.2_TP8	HepG2:56	-0.134892	8	0.2	ActA	1
TempOseq2_ActA_conc0.2_TP8	HepG2:111	0.689941	8	0.2	ActA	1
TempOseq2_ActA_conc0.2_TP8	HepG2:97	-0.985294	8	0.2	ActA	1
TempOseq2_ActA_conc0.2_TP8	HepG2:88	-1.16199	8	0.2	ActA	1
TempOseq2_ActA_conc0.2_TP8	HepG2:16	0.599918	8	0.2	ActA	1
TempOseq2_ActA_conc0.2_TP8	HepG2:30	-0.950571	8	0.2	ActA	1
TempOseq2_ActA_conc0.2_TP8	HepG2:267	0.859529	8	0.2	ActA	1
TempOseq2_ActA_conc0.2_TP8	HepG2:233	-0.700978	8	0.2	ActA	1
TempOseq2_ActA_conc0.2_TP8	HepG2:234	1.65351	8	0.2	ActA	1
TempOseq2_ActA_conc0.2_TP8	HepG2:202	-0.906907	8	0.2	ActA	1
TempOseq2_ActA_conc0.2_TP8	HepG2:235	-0.192501	8	0.2	ActA	1
TempOseq2_ActA_conc0.2_TP8	HepG2:268	0.0443171	8	0.2	ActA	1
TempOseq2_ActA_conc0.2_TP8	HepG2:60	-0.162205	8	0.2	ActA	1
TempOseq2_ActA_conc0.2_TP8	HepG2:177	-1.20547	8	0.2	ActA	1
TempOseq2_ActA_conc0.2_TP8	HepG2:149	0.266139	8	0.2	ActA	1
TempOseq2_ActA_conc0.2_TP8	HepG2:150	-0.555842	8	0.2	ActA	1
TempOseq2_ActA_conc0.2_TP8	HepG2:112	-0.558798	8	0.2	ActA	1
TempOseq2_ActA_conc0.2_TP8	HepG2:78	1.94107	8	0.2	ActA	1
TempOseq2_ActA_conc0.2_TP8	HepG2:89	1.07898	8	0.2	ActA	1
TempOseq2_ActA_conc0.2_TP8	HepG2:98	0.185735	8	0.2	ActA	1
TempOseq2_ActA_conc0.2_TP8	HepG2:69	-0.192539	8	0.2	ActA	1
TempOseq2_ActA_conc0.2_TP8	HepG2:26	-0.0609657	8	0.2	ActA	1
TempOseq2_ActA_conc0.2_TP8	HepG2:269	0.0190714	8	0.2	ActA	1
TempOseq2_ActA_conc0.2_TP8	HepG2:236	-0.0402663	8	0.2	ActA	1
TempOseq2_ActA_conc0.2_TP8	HepG2:113	-1.01371	8	0.2	ActA	1
TempOseq2_ActA_conc0.2_TP8	HepG2:151	-0.584001	8	0.2	ActA	1
TempOseq2_ActA_conc0.2_TP8	HepG2:152	0.67888	8	0.2	ActA	1
TempOseq2_ActA_conc0.2_TP8	HepG2:178	-0.129833	8	0.2	ActA	1
TempOseq2_ActA_conc0.2_TP8	HepG2:153	0.0360213	8	0.2	ActA	1
TempOseq2_ActA_conc0.2_TP8	HepG2:127	1.85138	8	0.2	ActA	1
TempOseq2_ActA_conc0.2_TP8	HepG2:128	0.884148	8	0.2	ActA	1
TempOseq2_ActA_conc0.2_TP8	HepG2:2	-0.488694	8	0.2	ActA	1
TempOseq2_ActA_conc0.2_TP8	HepG2:99	-0.67657	8	0.2	ActA	1
TempOseq2_ActA_conc0.2_TP8	HepG2:50	0.533131	8	0.2	ActA	1
TempOseq2_ActA_conc0.2_TP8	HepG2:61	-0.0125484	8	0.2	ActA	1
TempOseq2_ActA_conc0.2_TP8	HepG2:grey	-0.522761	8	0.2	ActA	1
TempOseq2_ActA_conc0.2_TP8	HepG2:203	-0.92442	8	0.2	ActA	1
TempOseq2_ActA_conc0.2_TP8	HepG2:270	-0.00719533	8	0.2	ActA	1
TempOseq2_ActA_conc0.2_TP8	HepG2:237	1.4149	8	0.2	ActA	1
TempOseq2_ActA_conc0.2_TP8	HepG2:40	-1.32225	8	0.2	ActA	1
TempOseq2_ActA_conc0.2_TP8	HepG2:154	0.364952	8	0.2	ActA	1
TempOseq2_ActA_conc0.2_TP8	HepG2:35	-0.101168	8	0.2	ActA	1
TempOseq2_ActA_conc0.2_TP8	HepG2:39	-0.292483	8	0.2	ActA	1
TempOseq2_ActA_conc0.2_TP8	HepG2:271	0.51455	8	0.2	ActA	1
TempOseq2_ActA_conc0.2_TP8	HepG2:238	-0.0727768	8	0.2	ActA	1
TempOseq2_ActA_conc0.2_TP8	HepG2:179	1.04418	8	0.2	ActA	1
TempOseq2_ActA_conc0.2_TP8	HepG2:155	-0.0482584	8	0.2	ActA	1
TempOseq2_ActA_conc0.2_TP8	HepG2:129	-0.404281	8	0.2	ActA	1
TempOseq2_ActA_conc0.2_TP8	HepG2:114	-0.0705624	8	0.2	ActA	1
TempOseq2_ActA_conc0.2_TP8	HepG2:90	-0.0779149	8	0.2	ActA	1
TempOseq2_ActA_conc0.2_TP8	HepG2:79	0.69892	8	0.2	ActA	1
TempOseq2_ActA_conc0.2_TP8	HepG2:33	-0.238855	8	0.2	ActA	1
TempOseq2_ActA_conc0.2_TP8	HepG2:272	0.351332	8	0.2	ActA	1
TempOseq2_ActA_conc0.2_TP8	HepG2:51	-0.0811567	8	0.2	ActA	1
TempOseq2_ActA_conc0.2_TP8	HepG2:29	0.410622	8	0.2	ActA	1
TempOseq2_ActA_conc0.2_TP8	HepG2:180	0.66039	8	0.2	ActA	1
TempOseq2_ActA_conc0.2_TP8	HepG2:156	1.25654	8	0.2	ActA	1
TempOseq2_ActA_conc0.2_TP8	HepG2:157	-0.624071	8	0.2	ActA	1
TempOseq2_ActA_conc0.2_TP8	HepG2:130	-0.119103	8	0.2	ActA	1
TempOseq2_ActA_conc0.2_TP8	HepG2:100	1.11252	8	0.2	ActA	1
TempOseq2_ActA_conc0.2_TP8	HepG2:80	0.289026	8	0.2	ActA	1
TempOseq2_ActA_conc0.2_TP8	HepG2:71	0.843643	8	0.2	ActA	1
TempOseq2_ActA_conc0.2_TP8	HepG2:45	-0.532723	8	0.2	ActA	1
TempOseq2_ActA_conc0.2_TP8	HepG2:273	1.16652	8	0.2	ActA	1
TempOseq2_ActA_conc0.2_TP8	HepG2:20	0.173033	8	0.2	ActA	1
TempOseq2_ActA_conc0.2_TP8	HepG2:239	0.142738	8	0.2	ActA	1
TempOseq2_ActA_conc0.2_TP8	HepG2:240	-1.1838	8	0.2	ActA	1
TempOseq2_ActA_conc0.2_TP8	HepG2:181	-0.652852	8	0.2	ActA	1
TempOseq2_ActA_conc0.2_TP8	HepG2:131	-0.516373	8	0.2	ActA	1
TempOseq2_ActA_conc0.2_TP8	HepG2:101	0.214232	8	0.2	ActA	1
TempOseq2_ActA_conc0.2_TP8	HepG2:204	-0.196778	8	0.2	ActA	1
TempOseq2_ActA_conc0.2_TP8	HepG2:14	1.33852	8	0.2	ActA	1
TempOseq2_ActA_conc0.2_TP8	HepG2:274	-0.319438	8	0.2	ActA	1
TempOseq2_ActA_conc0.2_TP8	HepG2:241	-0.579646	8	0.2	ActA	1
TempOseq2_ActA_conc0.2_TP8	HepG2:182	-0.512695	8	0.2	ActA	1
TempOseq2_ActA_conc0.2_TP8	HepG2:47	1.15132	8	0.2	ActA	1
TempOseq2_ActA_conc0.2_TP8	HepG2:158	0.00476161	8	0.2	ActA	1
TempOseq2_ActA_conc0.2_TP8	HepG2:132	0.393193	8	0.2	ActA	1
TempOseq2_ActA_conc0.2_TP8	HepG2:81	0.203716	8	0.2	ActA	1
TempOseq2_ActA_conc0.2_TP8	HepG2:72	-0.278452	8	0.2	ActA	1
TempOseq2_ActA_conc0.2_TP8	HepG2:21	-0.593271	8	0.2	ActA	1
TempOseq2_ActA_conc0.2_TP8	HepG2:275	0.247544	8	0.2	ActA	1
TempOseq2_ActA_conc0.2_TP8	HepG2:242	-1.20774	8	0.2	ActA	1
TempOseq2_ActA_conc0.2_TP8	HepG2:243	-0.018863	8	0.2	ActA	1
TempOseq2_ActA_conc0.2_TP8	HepG2:205	0.353397	8	0.2	ActA	1
TempOseq2_ActA_conc0.2_TP8	HepG2:183	-0.633723	8	0.2	ActA	1
TempOseq2_ActA_conc0.2_TP8	HepG2:159	0.775312	8	0.2	ActA	1
TempOseq2_ActA_conc0.2_TP8	HepG2:82	-0.150328	8	0.2	ActA	1
TempOseq2_ActA_conc0.2_TP8	HepG2:206	-1.10332	8	0.2	ActA	1
TempOseq2_ActA_conc0.2_TP8	HepG2:276	0.421782	8	0.2	ActA	1
TempOseq2_ActA_conc0.2_TP8	HepG2:36	-0.0524174	8	0.2	ActA	1
TempOseq2_ActA_conc0.2_TP8	HepG2:244	0.384868	8	0.2	ActA	1
TempOseq2_ActA_conc0.2_TP8	HepG2:245	-0.0371544	8	0.2	ActA	1
TempOseq2_ActA_conc0.2_TP8	HepG2:184	1.10909	8	0.2	ActA	1
TempOseq2_ActA_conc0.2_TP8	HepG2:246	0.874326	8	0.2	ActA	1
TempOseq2_ActA_conc0.2_TP8	HepG2:23	1.18037	8	0.2	ActA	1
TempOseq2_ActA_conc0.2_TP8	HepG2:83	-0.799204	8	0.2	ActA	1
TempOseq2_ActA_conc0.2_TP8	HepG2:62	0.0748839	8	0.2	ActA	1
TempOseq2_ActA_conc0.2_TP8	HepG2:277	-0.380804	8	0.2	ActA	1
TempOseq2_ActA_conc0.2_TP8	HepG2:247	-0.760928	8	0.2	ActA	1
TempOseq2_ActA_conc0.2_TP8	HepG2:278	-1.44741	8	0.2	ActA	1
TempOseq2_ActA_conc0.2_TP8	HepG2:31	-1.08526	8	0.2	ActA	1
TempOseq2_ActA_conc0.2_TP8	HepG2:185	1.07032	8	0.2	ActA	1
TempOseq2_ActA_conc0.2_TP8	HepG2:160	0.542551	8	0.2	ActA	1
TempOseq2_ActA_conc0.2_TP8	HepG2:133	-0.654785	8	0.2	ActA	1
TempOseq2_ActA_conc0.2_TP8	HepG2:46	-0.470134	8	0.2	ActA	1
TempOseq2_ActA_conc0.2_TP8	HepG2:24	1.25503	8	0.2	ActA	1
TempOseq2_ActA_conc0.2_TP8	HepG2:207	0.197171	8	0.2	ActA	1
TempOseq2_ActA_conc0.2_TP8	HepG2:115	-1.18834	8	0.2	ActA	1
TempOseq2_ActA_conc0.2_TP8	HepG2:57	0.44777	8	0.2	ActA	1
TempOseq2_ActA_conc0.2_TP8	HepG2:74	-0.3871	8	0.2	ActA	1
TempOseq2_ActA_conc0.2_TP8	HepG2:279	1.08264	8	0.2	ActA	1
TempOseq2_ActA_conc0.2_TP8	HepG2:248	1.13628	8	0.2	ActA	1
TempOseq2_ActA_conc0.2_TP8	HepG2:186	0.924057	8	0.2	ActA	1
TempOseq2_ActA_conc0.2_TP8	HepG2:161	-0.119228	8	0.2	ActA	1
TempOseq2_ActA_conc0.2_TP8	HepG2:162	0.375431	8	0.2	ActA	1
TempOseq2_ActA_conc0.2_TP8	HepG2:134	-0.360245	8	0.2	ActA	1
TempOseq2_ActA_conc0.2_TP8	HepG2:116	-0.410579	8	0.2	ActA	1
TempOseq2_ActA_conc0.2_TP8	HepG2:102	1.00408	8	0.2	ActA	1
TempOseq2_ActA_conc0.2_TP8	HepG2:208	0.352282	8	0.2	ActA	1
TempOseq2_ActA_conc0.2_TP8	HepG2:84	-0.797599	8	0.2	ActA	1
TempOseq2_ActA_conc0.2_TP8	HepG2:63	-0.211434	8	0.2	ActA	1
TempOseq2_ActA_conc0.2_TP8	HepG2:280	-2.85476	8	0.2	ActA	1
TempOseq2_ActA_conc0.2_TP8	HepG2:249	-1.30481	8	0.2	ActA	1
TempOseq2_ActA_conc0.2_TP8	HepG2:250	-0.790887	8	0.2	ActA	1
TempOseq2_ActA_conc0.2_TP8	HepG2:117	0.566118	8	0.2	ActA	1
TempOseq2_ActA_conc0.2_TP8	HepG2:135	-1.30118	8	0.2	ActA	1
TempOseq2_ActA_conc0.2_TP8	HepG2:209	1.07141	8	0.2	ActA	1
TempOseq2_ActA_conc0.2_TP8	HepG2:187	-0.596439	8	0.2	ActA	1
TempOseq2_ActA_conc0.2_TP8	HepG2:136	1.35416	8	0.2	ActA	1
TempOseq2_ActA_conc0.2_TP8	HepG2:1	-2.43609	8	0.2	ActA	1
TempOseq2_ActA_conc0.2_TP8	HepG2:103	-0.537341	8	0.2	ActA	1
TempOseq2_ActA_conc0.2_TP8	HepG2:18	1.88032	8	0.2	ActA	1
TempOseq2_ActA_conc0.2_TP8	HepG2:210	-0.85565	8	0.2	ActA	1
TempOseq2_ActA_conc0.2_TP8	HepG2:43	-0.740848	8	0.2	ActA	1
TempOseq2_ActA_conc0.2_TP8	HepG2:58	0.403424	8	0.2	ActA	1
TempOseq2_ActA_conc0.2_TP8	HepG2:281	-0.721906	8	0.2	ActA	1
TempOseq2_ActA_conc0.2_TP8	HepG2:251	0.274027	8	0.2	ActA	1
TempOseq2_ActA_conc0.2_TP8	HepG2:188	1.54819	8	0.2	ActA	1
TempOseq2_ActA_conc0.2_TP8	HepG2:163	1.03572	8	0.2	ActA	1
TempOseq2_ActA_conc0.2_TP8	HepG2:164	-0.969203	8	0.2	ActA	1
TempOseq2_ActA_conc0.2_TP8	HepG2:137	0.392349	8	0.2	ActA	1
TempOseq2_ActA_conc0.2_TP8	HepG2:211	-1.22095	8	0.2	ActA	1
TempOseq2_ActA_conc0.2_TP8	HepG2:282	0.727947	8	0.2	ActA	1
TempOseq2_ActA_conc0.2_TP8	HepG2:252	0.750457	8	0.2	ActA	1
TempOseq2_ActA_conc0.2_TP8	HepG2:25	1.23965	8	0.2	ActA	1
TempOseq2_ActA_conc0.2_TP8	HepG2:253	-1.4809	8	0.2	ActA	1
TempOseq2_ActA_conc0.2_TP8	HepG2:48	0.394276	8	0.2	ActA	1
TempOseq2_ActA_conc0.2_TP8	HepG2:254	0.503314	8	0.2	ActA	1
TempOseq2_ActA_conc0.2_TP8	HepG2:283	1.22023	8	0.2	ActA	1
TempOseq2_ActA_conc0.2_TP8	HepG2:64	-0.364882	8	0.2	ActA	1
TempOseq2_ActA_conc0.2_TP8	HepG2:212	-0.592	8	0.2	ActA	1
TempOseq2_ActA_conc0.2_TP8	HepG2:70	1.54252	8	0.2	ActA	1
TempOseq2_ActA_conc0.2_TP8	HepG2:189	-0.712309	8	0.2	ActA	1
TempOseq2_ActA_conc0.2_TP8	HepG2:165	0.591768	8	0.2	ActA	1
TempOseq2_ActA_conc0.2_TP8	HepG2:213	0.0398029	8	0.2	ActA	1
TempOseq2_ActA_conc0.2_TP8	HepG2:75	-0.272028	8	0.2	ActA	1
TempOseq2_ActA_conc0.2_TP8	HepG2:118	-1.18502	8	0.2	ActA	1
TempOseq2_ActA_conc0.2_TP8	HepG2:85	0.148122	8	0.2	ActA	1
TempOseq2_ActA_conc0.2_TP8	HepG2:104	-0.468521	8	0.2	ActA	1
TempOseq2_ActA_conc0.2_TP8	HepG2:214	-0.0888438	8	0.2	ActA	1
TempOseq2_ActA_conc0.2_TP8	HepG2:119	-0.0637764	8	0.2	ActA	1
TempOseq2_ActA_conc0.2_TP8	HepG2:65	0.0313479	8	0.2	ActA	1
TempOseq2_ActA_conc0.2_TP8	HepG2:215	-0.632442	8	0.2	ActA	1
TempOseq2_ActA_conc0.2_TP8	HepG2:216	-1.59005	8	0.2	ActA	1
TempOseq2_ActA_conc0.2_TP8	HepG2:54	-0.80381	8	0.2	ActA	1
TempOseq2_ActA_conc0.2_TP8	HepG2:284	1.08192	8	0.2	ActA	1
TempOseq2_ActA_conc0.2_TP8	HepG2:255	0.782495	8	0.2	ActA	1
TempOseq2_ActA_conc0.2_TP8	HepG2:138	-0.3251	8	0.2	ActA	1
TempOseq2_ActA_conc0.2_TP8	HepG2:256	-0.427698	8	0.2	ActA	1
TempOseq2_ActA_conc0.2_TP8	HepG2:52	-0.514319	8	0.2	ActA	1
TempOseq2_ActA_conc0.2_TP8	HepG2:190	-1.06515	8	0.2	ActA	1
TempOseq2_ActA_conc0.2_TP8	HepG2:120	0.620897	8	0.2	ActA	1
TempOseq2_ActA_conc0.2_TP8	HepG2:105	0.911371	8	0.2	ActA	1
TempOseq2_ActA_conc0.2_TP8	HepG2:217	-1.2894	8	0.2	ActA	1
TempOseq2_ActA_conc0.2_TP8	HepG2:218	1.65763	8	0.2	ActA	1
TempOseq2_ActA_conc0.2_TP8	HepG2:257	-0.777428	8	0.2	ActA	1
TempOseq2_ActA_conc0.2_TP8	HepG2:285	-0.298625	8	0.2	ActA	1
TempOseq2_ActA_conc0.2_TP8	HepG2:66	0.956463	8	0.2	ActA	1
TempOseq2_ActA_conc0.2_TP8	HepG2:91	0.0646753	8	0.2	ActA	1
TempOseq2_ActA_conc0.2_TP8	HepG2:121	-0.574655	8	0.2	ActA	1
TempOseq2_ActA_conc0.2_TP8	HepG2:191	-0.516333	8	0.2	ActA	1
TempOseq2_ActA_conc0.2_TP8	HepG2:139	-0.665043	8	0.2	ActA	1
TempOseq2_ActA_conc0.2_TP8	HepG2:166	0.324587	8	0.2	ActA	1
TempOseq2_ActA_conc0.2_TP8	HepG2:167	1.13566	8	0.2	ActA	1
TempOseq2_ActA_conc0.2_TP8	HepG2:122	0.124935	8	0.2	ActA	1
TempOseq2_ActA_conc0.2_TP8	HepG2:168	1.94199	8	0.2	ActA	1
TempOseq2_ActA_conc0.2_TP8	HepG2:219	0.631179	8	0.2	ActA	1
TempOseq2_ActA_conc0.2_TP8	HepG2:192	1.00927	8	0.2	ActA	1
TempOseq2_ActA_conc0.2_TP8	HepG2:106	-0.852096	8	0.2	ActA	1
TempOseq2_ActA_conc0.2_TP8	HepG2:92	-0.972001	8	0.2	ActA	1
TempOseq2_ActA_conc0.2_TP8	HepG2:220	0.508397	8	0.2	ActA	1
TempOseq2_ActA_conc0.2_TP8	HepG2:32	-0.363238	8	0.2	ActA	1
TempOseq2_ActA_conc0.2_TP8	HepG2:286	0.233352	8	0.2	ActA	1
TempOseq2_ActA_conc0.2_TP8	HepG2:258	-0.0976121	8	0.2	ActA	1
TempOseq2_ActA_conc0.2_TP8	HepG2:259	1.39773	8	0.2	ActA	1
TempOseq2_ActA_conc0.2_TP8	HepG2:260	0.77223	8	0.2	ActA	1
TempOseq2_ActA_conc0.2_TP8	HepG2:287	0.10557	8	0.2	ActA	1
TempOseq2_ActA_conc0.2_TP8	HepG2:67	0.879718	8	0.2	ActA	1
TempOseq2_ActA_conc0.2_TP8	HepG2:193	-0.275493	8	0.2	ActA	1
TempOseq2_ActA_conc0.2_TP8	HepG2:169	0.699333	8	0.2	ActA	1
TempOseq2_ActA_conc0.2_TP8	HepG2:221	0.510491	8	0.2	ActA	1
TempOseq2_ActA_conc0.2_TP8	HepG2:170	0.135378	8	0.2	ActA	1
TempOseq2_ActA_conc0.2_TP8	HepG2:86	0.27929	8	0.2	ActA	1
TempOseq2_ActA_conc0.2_TP8	HepG2:140	-0.442833	8	0.2	ActA	1
TempOseq2_ActA_conc0.2_TP8	HepG2:222	0.514882	8	0.2	ActA	1
TempOseq2_ActA_conc0.2_TP8	HepG2:123	-0.553755	8	0.2	ActA	1
TempOseq2_ActA_conc0.2_TP8	HepG2:124	-0.0555274	8	0.2	ActA	1
TempOseq2_ActA_conc0.2_TP8	HepG2:87	1.09262	8	0.2	ActA	1
TempOseq2_ActA_conc0.2_TP8	HepG2:171	0.413298	8	0.2	ActA	1
TempOseq2_ActA_conc0.2_TP8	HepG2:194	-0.212401	8	0.2	ActA	1
TempOseq2_ActA_conc0.2_TP8	HepG2:223	0.930407	8	0.2	ActA	1
TempOseq2_ActA_conc0.2_TP8	HepG2:288	-0.172546	8	0.2	ActA	1
TempOseq2_ActA_conc0.2_TP8	HepG2:261	-0.530599	8	0.2	ActA	1
TempOseq2_ActA_conc0.2_TP8	HepG2:224	-0.934364	8	0.2	ActA	1
TempOseq2_ActA_conc1_TP24	HepG2:9	-0.828602	24	1	ActA	2
TempOseq2_ActA_conc1_TP24	HepG2:27	0.227248	24	1	ActA	2
TempOseq2_ActA_conc1_TP24	HepG2:11	0.921294	24	1	ActA	2
TempOseq2_ActA_conc1_TP24	HepG2:262	-0.871051	24	1	ActA	2
TempOseq2_ActA_conc1_TP24	HepG2:76	0.386823	24	1	ActA	2
TempOseq2_ActA_conc1_TP24	HepG2:225	0.0430501	24	1	ActA	2
TempOseq2_ActA_conc1_TP24	HepG2:8	0.840193	24	1	ActA	2
TempOseq2_ActA_conc1_TP24	HepG2:107	-0.137348	24	1	ActA	2
TempOseq2_ActA_conc1_TP24	HepG2:4	0.760577	24	1	ActA	2
TempOseq2_ActA_conc1_TP24	HepG2:141	0.704213	24	1	ActA	2
TempOseq2_ActA_conc1_TP24	HepG2:41	-0.188256	24	1	ActA	2
TempOseq2_ActA_conc1_TP24	HepG2:172	-0.0466641	24	1	ActA	2
TempOseq2_ActA_conc1_TP24	HepG2:173	0.904539	24	1	ActA	2
TempOseq2_ActA_conc1_TP24	HepG2:142	0.40323	24	1	ActA	2
TempOseq2_ActA_conc1_TP24	HepG2:143	0.50204	24	1	ActA	2
TempOseq2_ActA_conc1_TP24	HepG2:125	-0.59959	24	1	ActA	2
TempOseq2_ActA_conc1_TP24	HepG2:108	0.617028	24	1	ActA	2
TempOseq2_ActA_conc1_TP24	HepG2:93	-0.52043	24	1	ActA	2
TempOseq2_ActA_conc1_TP24	HepG2:34	0.188686	24	1	ActA	2
TempOseq2_ActA_conc1_TP24	HepG2:37	-0.0235237	24	1	ActA	2
TempOseq2_ActA_conc1_TP24	HepG2:226	-1.11292	24	1	ActA	2
TempOseq2_ActA_conc1_TP24	HepG2:13	-0.477864	24	1	ActA	2
TempOseq2_ActA_conc1_TP24	HepG2:73	-0.533266	24	1	ActA	2
TempOseq2_ActA_conc1_TP24	HepG2:195	0.738795	24	1	ActA	2
TempOseq2_ActA_conc1_TP24	HepG2:227	0.299807	24	1	ActA	2
TempOseq2_ActA_conc1_TP24	HepG2:263	-0.0952983	24	1	ActA	2
TempOseq2_ActA_conc1_TP24	HepG2:264	1.37221	24	1	ActA	2
TempOseq2_ActA_conc1_TP24	HepG2:196	-0.0583106	24	1	ActA	2
TempOseq2_ActA_conc1_TP24	HepG2:59	-0.0119206	24	1	ActA	2
TempOseq2_ActA_conc1_TP24	HepG2:6	0.642704	24	1	ActA	2
TempOseq2_ActA_conc1_TP24	HepG2:228	-0.103223	24	1	ActA	2
TempOseq2_ActA_conc1_TP24	HepG2:68	0.307858	24	1	ActA	2
TempOseq2_ActA_conc1_TP24	HepG2:229	-0.481114	24	1	ActA	2
TempOseq2_ActA_conc1_TP24	HepG2:22	1.23032	24	1	ActA	2
TempOseq2_ActA_conc1_TP24	HepG2:44	-0.265172	24	1	ActA	2
TempOseq2_ActA_conc1_TP24	HepG2:94	0.0530762	24	1	ActA	2
TempOseq2_ActA_conc1_TP24	HepG2:109	-0.805538	24	1	ActA	2
TempOseq2_ActA_conc1_TP24	HepG2:10	1.25732	24	1	ActA	2
TempOseq2_ActA_conc1_TP24	HepG2:144	0.029345	24	1	ActA	2
TempOseq2_ActA_conc1_TP24	HepG2:174	1.22281	24	1	ActA	2
TempOseq2_ActA_conc1_TP24	HepG2:7	-0.175585	24	1	ActA	2
TempOseq2_ActA_conc1_TP24	HepG2:145	-0.439799	24	1	ActA	2
TempOseq2_ActA_conc1_TP24	HepG2:126	-0.559843	24	1	ActA	2
TempOseq2_ActA_conc1_TP24	HepG2:53	0.436608	24	1	ActA	2
TempOseq2_ActA_conc1_TP24	HepG2:77	0.869586	24	1	ActA	2
TempOseq2_ActA_conc1_TP24	HepG2:17	0.888026	24	1	ActA	2
TempOseq2_ActA_conc1_TP24	HepG2:230	-0.0290392	24	1	ActA	2
TempOseq2_ActA_conc1_TP24	HepG2:42	-0.276137	24	1	ActA	2
TempOseq2_ActA_conc1_TP24	HepG2:265	0.450442	24	1	ActA	2
TempOseq2_ActA_conc1_TP24	HepG2:55	-0.119895	24	1	ActA	2
TempOseq2_ActA_conc1_TP24	HepG2:49	0.102116	24	1	ActA	2
TempOseq2_ActA_conc1_TP24	HepG2:28	0.518841	24	1	ActA	2
TempOseq2_ActA_conc1_TP24	HepG2:146	-0.0600083	24	1	ActA	2
TempOseq2_ActA_conc1_TP24	HepG2:147	0.242736	24	1	ActA	2
TempOseq2_ActA_conc1_TP24	HepG2:197	0.504931	24	1	ActA	2
TempOseq2_ActA_conc1_TP24	HepG2:110	0.348987	24	1	ActA	2
TempOseq2_ActA_conc1_TP24	HepG2:95	0.263313	24	1	ActA	2
TempOseq2_ActA_conc1_TP24	HepG2:96	1.30831	24	1	ActA	2
TempOseq2_ActA_conc1_TP24	HepG2:3	-0.220213	24	1	ActA	2
TempOseq2_ActA_conc1_TP24	HepG2:12	1.29933	24	1	ActA	2
TempOseq2_ActA_conc1_TP24	HepG2:5	0.672729	24	1	ActA	2
TempOseq2_ActA_conc1_TP24	HepG2:38	-0.247258	24	1	ActA	2
TempOseq2_ActA_conc1_TP24	HepG2:198	0.809126	24	1	ActA	2
TempOseq2_ActA_conc1_TP24	HepG2:199	0.3622	24	1	ActA	2
TempOseq2_ActA_conc1_TP24	HepG2:15	-0.976196	24	1	ActA	2
TempOseq2_ActA_conc1_TP24	HepG2:19	0.445998	24	1	ActA	2
TempOseq2_ActA_conc1_TP24	HepG2:200	-0.0872338	24	1	ActA	2
TempOseq2_ActA_conc1_TP24	HepG2:201	-2.37169	24	1	ActA	2
TempOseq2_ActA_conc1_TP24	HepG2:266	0.29314	24	1	ActA	2
TempOseq2_ActA_conc1_TP24	HepG2:148	1.50883	24	1	ActA	2
TempOseq2_ActA_conc1_TP24	HepG2:231	-0.144137	24	1	ActA	2
TempOseq2_ActA_conc1_TP24	HepG2:175	0.612969	24	1	ActA	2
TempOseq2_ActA_conc1_TP24	HepG2:232	0.622446	24	1	ActA	2
TempOseq2_ActA_conc1_TP24	HepG2:176	-0.522932	24	1	ActA	2
TempOseq2_ActA_conc1_TP24	HepG2:56	0.100495	24	1	ActA	2
TempOseq2_ActA_conc1_TP24	HepG2:111	0.865466	24	1	ActA	2
TempOseq2_ActA_conc1_TP24	HepG2:97	-0.880155	24	1	ActA	2
TempOseq2_ActA_conc1_TP24	HepG2:88	-0.986323	24	1	ActA	2
TempOseq2_ActA_conc1_TP24	HepG2:16	0.519001	24	1	ActA	2
TempOseq2_ActA_conc1_TP24	HepG2:30	-0.637973	24	1	ActA	2
TempOseq2_ActA_conc1_TP24	HepG2:267	0.457314	24	1	ActA	2
TempOseq2_ActA_conc1_TP24	HepG2:233	0.598658	24	1	ActA	2
TempOseq2_ActA_conc1_TP24	HepG2:234	0.91221	24	1	ActA	2
TempOseq2_ActA_conc1_TP24	HepG2:202	-0.53028	24	1	ActA	2
TempOseq2_ActA_conc1_TP24	HepG2:235	-0.651935	24	1	ActA	2
TempOseq2_ActA_conc1_TP24	HepG2:268	0.880562	24	1	ActA	2
TempOseq2_ActA_conc1_TP24	HepG2:60	0.158126	24	1	ActA	2
TempOseq2_ActA_conc1_TP24	HepG2:177	-0.68963	24	1	ActA	2
TempOseq2_ActA_conc1_TP24	HepG2:149	0.765193	24	1	ActA	2
TempOseq2_ActA_conc1_TP24	HepG2:150	0.0781871	24	1	ActA	2
TempOseq2_ActA_conc1_TP24	HepG2:112	-0.354045	24	1	ActA	2
TempOseq2_ActA_conc1_TP24	HepG2:78	1.38074	24	1	ActA	2
TempOseq2_ActA_conc1_TP24	HepG2:89	1.33657	24	1	ActA	2
TempOseq2_ActA_conc1_TP24	HepG2:98	0.820222	24	1	ActA	2
TempOseq2_ActA_conc1_TP24	HepG2:69	0.264257	24	1	ActA	2
TempOseq2_ActA_conc1_TP24	HepG2:26	0.291564	24	1	ActA	2
TempOseq2_ActA_conc1_TP24	HepG2:269	0.110119	24	1	ActA	2
TempOseq2_ActA_conc1_TP24	HepG2:236	0.552175	24	1	ActA	2
TempOseq2_ActA_conc1_TP24	HepG2:113	-0.426338	24	1	ActA	2
TempOseq2_ActA_conc1_TP24	HepG2:151	-0.340012	24	1	ActA	2
TempOseq2_ActA_conc1_TP24	HepG2:152	0.327568	24	1	ActA	2
TempOseq2_ActA_conc1_TP24	HepG2:178	0.15642	24	1	ActA	2
TempOseq2_ActA_conc1_TP24	HepG2:153	0.585545	24	1	ActA	2
TempOseq2_ActA_conc1_TP24	HepG2:127	1.05251	24	1	ActA	2
TempOseq2_ActA_conc1_TP24	HepG2:128	1.05136	24	1	ActA	2
TempOseq2_ActA_conc1_TP24	HepG2:2	0.19171	24	1	ActA	2
TempOseq2_ActA_conc1_TP24	HepG2:99	-0.328761	24	1	ActA	2
TempOseq2_ActA_conc1_TP24	HepG2:50	0.762233	24	1	ActA	2
TempOseq2_ActA_conc1_TP24	HepG2:61	0.0718927	24	1	ActA	2
TempOseq2_ActA_conc1_TP24	HepG2:grey	0.29627	24	1	ActA	2
TempOseq2_ActA_conc1_TP24	HepG2:203	-0.555301	24	1	ActA	2
TempOseq2_ActA_conc1_TP24	HepG2:270	0.38337	24	1	ActA	2
TempOseq2_ActA_conc1_TP24	HepG2:237	1.56515	24	1	ActA	2
TempOseq2_ActA_conc1_TP24	HepG2:40	-1.15871	24	1	ActA	2
TempOseq2_ActA_conc1_TP24	HepG2:154	1.15635	24	1	ActA	2
TempOseq2_ActA_conc1_TP24	HepG2:35	0.299064	24	1	ActA	2
TempOseq2_ActA_conc1_TP24	HepG2:39	0.172609	24	1	ActA	2
TempOseq2_ActA_conc1_TP24	HepG2:271	1.54126	24	1	ActA	2
TempOseq2_ActA_conc1_TP24	HepG2:238	0.664664	24	1	ActA	2
TempOseq2_ActA_conc1_TP24	HepG2:179	1.1111	24	1	ActA	2
TempOseq2_ActA_conc1_TP24	HepG2:155	0.920447	24	1	ActA	2
TempOseq2_ActA_conc1_TP24	HepG2:129	-0.101138	24	1	ActA	2
TempOseq2_ActA_conc1_TP24	HepG2:114	0.186158	24	1	ActA	2
TempOseq2_ActA_conc1_TP24	HepG2:90	-0.0796151	24	1	ActA	2
TempOseq2_ActA_conc1_TP24	HepG2:79	0.882191	24	1	ActA	2
TempOseq2_ActA_conc1_TP24	HepG2:33	-0.0962163	24	1	ActA	2
TempOseq2_ActA_conc1_TP24	HepG2:272	0.866881	24	1	ActA	2
TempOseq2_ActA_conc1_TP24	HepG2:51	-0.19152	24	1	ActA	2
TempOseq2_ActA_conc1_TP24	HepG2:29	0.604887	24	1	ActA	2
TempOseq2_ActA_conc1_TP24	HepG2:180	0.277883	24	1	ActA	2
TempOseq2_ActA_conc1_TP24	HepG2:156	1.18087	24	1	ActA	2
TempOseq2_ActA_conc1_TP24	HepG2:157	0.110536	24	1	ActA	2
TempOseq2_ActA_conc1_TP24	HepG2:130	-0.507884	24	1	ActA	2
TempOseq2_ActA_conc1_TP24	HepG2:100	1.14741	24	1	ActA	2
TempOseq2_ActA_conc1_TP24	HepG2:80	0.971126	24	1	ActA	2
TempOseq2_ActA_conc1_TP24	HepG2:71	1.23839	24	1	ActA	2
TempOseq2_ActA_conc1_TP24	HepG2:45	0.473563	24	1	ActA	2
TempOseq2_ActA_conc1_TP24	HepG2:273	0.846782	24	1	ActA	2
TempOseq2_ActA_conc1_TP24	HepG2:20	0.211731	24	1	ActA	2
TempOseq2_ActA_conc1_TP24	HepG2:239	0.01951	24	1	ActA	2
TempOseq2_ActA_conc1_TP24	HepG2:240	0.0907282	24	1	ActA	2
TempOseq2_ActA_conc1_TP24	HepG2:181	-0.598823	24	1	ActA	2
TempOseq2_ActA_conc1_TP24	HepG2:131	-0.253083	24	1	ActA	2
TempOseq2_ActA_conc1_TP24	HepG2:101	0.291058	24	1	ActA	2
TempOseq2_ActA_conc1_TP24	HepG2:204	0.241854	24	1	ActA	2
TempOseq2_ActA_conc1_TP24	HepG2:14	1.06709	24	1	ActA	2
TempOseq2_ActA_conc1_TP24	HepG2:274	0.350751	24	1	ActA	2
TempOseq2_ActA_conc1_TP24	HepG2:241	-0.478002	24	1	ActA	2
TempOseq2_ActA_conc1_TP24	HepG2:182	-0.087126	24	1	ActA	2
TempOseq2_ActA_conc1_TP24	HepG2:47	0.819963	24	1	ActA	2
TempOseq2_ActA_conc1_TP24	HepG2:158	-0.0141532	24	1	ActA	2
TempOseq2_ActA_conc1_TP24	HepG2:132	0.1595	24	1	ActA	2
TempOseq2_ActA_conc1_TP24	HepG2:81	0.486971	24	1	ActA	2
TempOseq2_ActA_conc1_TP24	HepG2:72	-0.105634	24	1	ActA	2
TempOseq2_ActA_conc1_TP24	HepG2:21	0.148407	24	1	ActA	2
TempOseq2_ActA_conc1_TP24	HepG2:275	0.0710127	24	1	ActA	2
TempOseq2_ActA_conc1_TP24	HepG2:242	-0.0996552	24	1	ActA	2
TempOseq2_ActA_conc1_TP24	HepG2:243	0.15795	24	1	ActA	2
TempOseq2_ActA_conc1_TP24	HepG2:205	0.309495	24	1	ActA	2
TempOseq2_ActA_conc1_TP24	HepG2:183	-0.0432052	24	1	ActA	2
TempOseq2_ActA_conc1_TP24	HepG2:159	0.709217	24	1	ActA	2
TempOseq2_ActA_conc1_TP24	HepG2:82	-0.24615	24	1	ActA	2
TempOseq2_ActA_conc1_TP24	HepG2:206	-0.205467	24	1	ActA	2
TempOseq2_ActA_conc1_TP24	HepG2:276	0.453115	24	1	ActA	2
TempOseq2_ActA_conc1_TP24	HepG2:36	0.447232	24	1	ActA	2
TempOseq2_ActA_conc1_TP24	HepG2:244	-0.223315	24	1	ActA	2
TempOseq2_ActA_conc1_TP24	HepG2:245	0.292582	24	1	ActA	2
TempOseq2_ActA_conc1_TP24	HepG2:184	1.17798	24	1	ActA	2
TempOseq2_ActA_conc1_TP24	HepG2:246	0.933842	24	1	ActA	2
TempOseq2_ActA_conc1_TP24	HepG2:23	0.941472	24	1	ActA	2
TempOseq2_ActA_conc1_TP24	HepG2:83	0.0676825	24	1	ActA	2
TempOseq2_ActA_conc1_TP24	HepG2:62	0.102512	24	1	ActA	2
TempOseq2_ActA_conc1_TP24	HepG2:277	0.135812	24	1	ActA	2
TempOseq2_ActA_conc1_TP24	HepG2:247	-0.299867	24	1	ActA	2
TempOseq2_ActA_conc1_TP24	HepG2:278	-0.404621	24	1	ActA	2
TempOseq2_ActA_conc1_TP24	HepG2:31	-0.886519	24	1	ActA	2
TempOseq2_ActA_conc1_TP24	HepG2:185	0.932213	24	1	ActA	2
TempOseq2_ActA_conc1_TP24	HepG2:160	0.745617	24	1	ActA	2
TempOseq2_ActA_conc1_TP24	HepG2:133	-0.647444	24	1	ActA	2
TempOseq2_ActA_conc1_TP24	HepG2:46	-0.424094	24	1	ActA	2
TempOseq2_ActA_conc1_TP24	HepG2:24	1.07677	24	1	ActA	2
TempOseq2_ActA_conc1_TP24	HepG2:207	0.241215	24	1	ActA	2
TempOseq2_ActA_conc1_TP24	HepG2:115	0.0847811	24	1	ActA	2
TempOseq2_ActA_conc1_TP24	HepG2:57	0.733247	24	1	ActA	2
TempOseq2_ActA_conc1_TP24	HepG2:74	-0.2936	24	1	ActA	2
TempOseq2_ActA_conc1_TP24	HepG2:279	0.248758	24	1	ActA	2
TempOseq2_ActA_conc1_TP24	HepG2:248	1.00722	24	1	ActA	2
TempOseq2_ActA_conc1_TP24	HepG2:186	0.395106	24	1	ActA	2
TempOseq2_ActA_conc1_TP24	HepG2:161	0.0258514	24	1	ActA	2
TempOseq2_ActA_conc1_TP24	HepG2:162	0.267476	24	1	ActA	2
TempOseq2_ActA_conc1_TP24	HepG2:134	-0.0568921	24	1	ActA	2
TempOseq2_ActA_conc1_TP24	HepG2:116	0.577199	24	1	ActA	2
TempOseq2_ActA_conc1_TP24	HepG2:102	0.917625	24	1	ActA	2
TempOseq2_ActA_conc1_TP24	HepG2:208	0.955775	24	1	ActA	2
TempOseq2_ActA_conc1_TP24	HepG2:84	-0.510801	24	1	ActA	2
TempOseq2_ActA_conc1_TP24	HepG2:63	-0.0654908	24	1	ActA	2
TempOseq2_ActA_conc1_TP24	HepG2:280	-0.325942	24	1	ActA	2
TempOseq2_ActA_conc1_TP24	HepG2:249	-0.0389478	24	1	ActA	2
TempOseq2_ActA_conc1_TP24	HepG2:250	-0.907624	24	1	ActA	2
TempOseq2_ActA_conc1_TP24	HepG2:117	0.318512	24	1	ActA	2
TempOseq2_ActA_conc1_TP24	HepG2:135	-0.738702	24	1	ActA	2
TempOseq2_ActA_conc1_TP24	HepG2:209	1.10985	24	1	ActA	2
TempOseq2_ActA_conc1_TP24	HepG2:187	-0.380905	24	1	ActA	2
TempOseq2_ActA_conc1_TP24	HepG2:136	0.536757	24	1	ActA	2
TempOseq2_ActA_conc1_TP24	HepG2:1	-0.0480957	24	1	ActA	2
TempOseq2_ActA_conc1_TP24	HepG2:103	-0.544579	24	1	ActA	2
TempOseq2_ActA_conc1_TP24	HepG2:18	1.1908	24	1	ActA	2
TempOseq2_ActA_conc1_TP24	HepG2:210	-0.609765	24	1	ActA	2
TempOseq2_ActA_conc1_TP24	HepG2:43	-0.531623	24	1	ActA	2
TempOseq2_ActA_conc1_TP24	HepG2:58	0.818032	24	1	ActA	2
TempOseq2_ActA_conc1_TP24	HepG2:281	0.0807881	24	1	ActA	2
TempOseq2_ActA_conc1_TP24	HepG2:251	0.636674	24	1	ActA	2
TempOseq2_ActA_conc1_TP24	HepG2:188	1.15274	24	1	ActA	2
TempOseq2_ActA_conc1_TP24	HepG2:163	0.276306	24	1	ActA	2
TempOseq2_ActA_conc1_TP24	HepG2:164	-0.549638	24	1	ActA	2
TempOseq2_ActA_conc1_TP24	HepG2:137	0.866564	24	1	ActA	2
TempOseq2_ActA_conc1_TP24	HepG2:211	-0.444413	24	1	ActA	2
TempOseq2_ActA_conc1_TP24	HepG2:282	1.10461	24	1	ActA	2
TempOseq2_ActA_conc1_TP24	HepG2:252	0.672428	24	1	ActA	2
TempOseq2_ActA_conc1_TP24	HepG2:25	0.867015	24	1	ActA	2
TempOseq2_ActA_conc1_TP24	HepG2:253	-0.961496	24	1	ActA	2
TempOseq2_ActA_conc1_TP24	HepG2:48	0.268321	24	1	ActA	2
TempOseq2_ActA_conc1_TP24	HepG2:254	-0.0967505	24	1	ActA	2
TempOseq2_ActA_conc1_TP24	HepG2:283	1.1154	24	1	ActA	2
TempOseq2_ActA_conc1_TP24	HepG2:64	-0.222185	24	1	ActA	2
TempOseq2_ActA_conc1_TP24	HepG2:212	-0.158171	24	1	ActA	2
TempOseq2_ActA_conc1_TP24	HepG2:70	0.702625	24	1	ActA	2
TempOseq2_ActA_conc1_TP24	HepG2:189	-0.915576	24	1	ActA	2
TempOseq2_ActA_conc1_TP24	HepG2:165	0.790758	24	1	ActA	2
TempOseq2_ActA_conc1_TP24	HepG2:213	0.96381	24	1	ActA	2
TempOseq2_ActA_conc1_TP24	HepG2:75	-0.224914	24	1	ActA	2
TempOseq2_ActA_conc1_TP24	HepG2:118	-0.81392	24	1	ActA	2
TempOseq2_ActA_conc1_TP24	HepG2:85	0.322644	24	1	ActA	2
TempOseq2_ActA_conc1_TP24	HepG2:104	-0.205395	24	1	ActA	2
TempOseq2_ActA_conc1_TP24	HepG2:214	0.0124701	24	1	ActA	2
TempOseq2_ActA_conc1_TP24	HepG2:119	0.181711	24	1	ActA	2
TempOseq2_ActA_conc1_TP24	HepG2:65	0.420748	24	1	ActA	2
TempOseq2_ActA_conc1_TP24	HepG2:215	0.0898599	24	1	ActA	2
TempOseq2_ActA_conc1_TP24	HepG2:216	-0.402742	24	1	ActA	2
TempOseq2_ActA_conc1_TP24	HepG2:54	-0.535973	24	1	ActA	2
TempOseq2_ActA_conc1_TP24	HepG2:284	0.888894	24	1	ActA	2
TempOseq2_ActA_conc1_TP24	HepG2:255	0.723388	24	1	ActA	2
TempOseq2_ActA_conc1_TP24	HepG2:138	0.963864	24	1	ActA	2
TempOseq2_ActA_conc1_TP24	HepG2:256	-0.432232	24	1	ActA	2
TempOseq2_ActA_conc1_TP24	HepG2:52	-0.166031	24	1	ActA	2
TempOseq2_ActA_conc1_TP24	HepG2:190	0.402515	24	1	ActA	2
TempOseq2_ActA_conc1_TP24	HepG2:120	0.917857	24	1	ActA	2
TempOseq2_ActA_conc1_TP24	HepG2:105	1.47046	24	1	ActA	2
TempOseq2_ActA_conc1_TP24	HepG2:217	-0.910181	24	1	ActA	2
TempOseq2_ActA_conc1_TP24	HepG2:218	1.01965	24	1	ActA	2
TempOseq2_ActA_conc1_TP24	HepG2:257	-0.367002	24	1	ActA	2
TempOseq2_ActA_conc1_TP24	HepG2:285	0.660211	24	1	ActA	2
TempOseq2_ActA_conc1_TP24	HepG2:66	0.779321	24	1	ActA	2
TempOseq2_ActA_conc1_TP24	HepG2:91	0.72606	24	1	ActA	2
TempOseq2_ActA_conc1_TP24	HepG2:121	-0.709537	24	1	ActA	2
TempOseq2_ActA_conc1_TP24	HepG2:191	0.197579	24	1	ActA	2
TempOseq2_ActA_conc1_TP24	HepG2:139	-0.696744	24	1	ActA	2
TempOseq2_ActA_conc1_TP24	HepG2:166	1.16785	24	1	ActA	2
TempOseq2_ActA_conc1_TP24	HepG2:167	0.972853	24	1	ActA	2
TempOseq2_ActA_conc1_TP24	HepG2:122	0.342205	24	1	ActA	2
TempOseq2_ActA_conc1_TP24	HepG2:168	1.75575	24	1	ActA	2
TempOseq2_ActA_conc1_TP24	HepG2:219	0.0917197	24	1	ActA	2
TempOseq2_ActA_conc1_TP24	HepG2:192	0.700136	24	1	ActA	2
TempOseq2_ActA_conc1_TP24	HepG2:106	-0.541431	24	1	ActA	2
TempOseq2_ActA_conc1_TP24	HepG2:92	-0.168956	24	1	ActA	2
TempOseq2_ActA_conc1_TP24	HepG2:220	0.673278	24	1	ActA	2
TempOseq2_ActA_conc1_TP24	HepG2:32	-0.0221211	24	1	ActA	2
TempOseq2_ActA_conc1_TP24	HepG2:286	0.466623	24	1	ActA	2
TempOseq2_ActA_conc1_TP24	HepG2:258	-0.287059	24	1	ActA	2
TempOseq2_ActA_conc1_TP24	HepG2:259	0.722221	24	1	ActA	2
TempOseq2_ActA_conc1_TP24	HepG2:260	1.31099	24	1	ActA	2
TempOseq2_ActA_conc1_TP24	HepG2:287	0.544043	24	1	ActA	2
TempOseq2_ActA_conc1_TP24	HepG2:67	0.737963	24	1	ActA	2
TempOseq2_ActA_conc1_TP24	HepG2:193	0.578733	24	1	ActA	2
TempOseq2_ActA_conc1_TP24	HepG2:169	1.0669	24	1	ActA	2
TempOseq2_ActA_conc1_TP24	HepG2:221	0.727066	24	1	ActA	2
TempOseq2_ActA_conc1_TP24	HepG2:170	-0.0617794	24	1	ActA	2
TempOseq2_ActA_conc1_TP24	HepG2:86	0.450593	24	1	ActA	2
TempOseq2_ActA_conc1_TP24	HepG2:140	-0.249963	24	1	ActA	2
TempOseq2_ActA_conc1_TP24	HepG2:222	0.909374	24	1	ActA	2
TempOseq2_ActA_conc1_TP24	HepG2:123	0.360245	24	1	ActA	2
TempOseq2_ActA_conc1_TP24	HepG2:124	0.559231	24	1	ActA	2
TempOseq2_ActA_conc1_TP24	HepG2:87	0.943342	24	1	ActA	2
TempOseq2_ActA_conc1_TP24	HepG2:171	1.00044	24	1	ActA	2
TempOseq2_ActA_conc1_TP24	HepG2:194	0.227702	24	1	ActA	2
TempOseq2_ActA_conc1_TP24	HepG2:223	0.716083	24	1	ActA	2
TempOseq2_ActA_conc1_TP24	HepG2:288	-0.532397	24	1	ActA	2
TempOseq2_ActA_conc1_TP24	HepG2:261	-0.154793	24	1	ActA	2
TempOseq2_ActA_conc1_TP24	HepG2:224	-0.248214	24	1	ActA	2
TempOseq2_ActA_conc1_TP4	HepG2:9	-1.01837	4	1	ActA	2
TempOseq2_ActA_conc1_TP4	HepG2:27	-0.0414554	4	1	ActA	2
TempOseq2_ActA_conc1_TP4	HepG2:11	0.743943	4	1	ActA	2
TempOseq2_ActA_conc1_TP4	HepG2:262	-0.439275	4	1	ActA	2
TempOseq2_ActA_conc1_TP4	HepG2:76	0.643162	4	1	ActA	2
TempOseq2_ActA_conc1_TP4	HepG2:225	0.219338	4	1	ActA	2
TempOseq2_ActA_conc1_TP4	HepG2:8	0.520972	4	1	ActA	2
TempOseq2_ActA_conc1_TP4	HepG2:107	-0.114565	4	1	ActA	2
TempOseq2_ActA_conc1_TP4	HepG2:4	0.479227	4	1	ActA	2
TempOseq2_ActA_conc1_TP4	HepG2:141	0.49438	4	1	ActA	2
TempOseq2_ActA_conc1_TP4	HepG2:41	-0.117571	4	1	ActA	2
TempOseq2_ActA_conc1_TP4	HepG2:172	0.203041	4	1	ActA	2
TempOseq2_ActA_conc1_TP4	HepG2:173	0.812878	4	1	ActA	2
TempOseq2_ActA_conc1_TP4	HepG2:142	0.0690503	4	1	ActA	2
TempOseq2_ActA_conc1_TP4	HepG2:143	0.330072	4	1	ActA	2
TempOseq2_ActA_conc1_TP4	HepG2:125	-0.671654	4	1	ActA	2
TempOseq2_ActA_conc1_TP4	HepG2:108	0.438277	4	1	ActA	2
TempOseq2_ActA_conc1_TP4	HepG2:93	-0.78954	4	1	ActA	2
TempOseq2_ActA_conc1_TP4	HepG2:34	-0.522196	4	1	ActA	2
TempOseq2_ActA_conc1_TP4	HepG2:37	-0.486836	4	1	ActA	2
TempOseq2_ActA_conc1_TP4	HepG2:226	-0.872132	4	1	ActA	2
TempOseq2_ActA_conc1_TP4	HepG2:13	-0.478295	4	1	ActA	2
TempOseq2_ActA_conc1_TP4	HepG2:73	-0.380601	4	1	ActA	2
TempOseq2_ActA_conc1_TP4	HepG2:195	0.286092	4	1	ActA	2
TempOseq2_ActA_conc1_TP4	HepG2:227	0.944672	4	1	ActA	2
TempOseq2_ActA_conc1_TP4	HepG2:263	-0.497816	4	1	ActA	2
TempOseq2_ActA_conc1_TP4	HepG2:264	1.50571	4	1	ActA	2
TempOseq2_ActA_conc1_TP4	HepG2:196	-0.334508	4	1	ActA	2
TempOseq2_ActA_conc1_TP4	HepG2:59	-0.192951	4	1	ActA	2
TempOseq2_ActA_conc1_TP4	HepG2:6	0.320645	4	1	ActA	2
TempOseq2_ActA_conc1_TP4	HepG2:228	-0.851141	4	1	ActA	2
TempOseq2_ActA_conc1_TP4	HepG2:68	-0.561592	4	1	ActA	2
TempOseq2_ActA_conc1_TP4	HepG2:229	-0.105655	4	1	ActA	2
TempOseq2_ActA_conc1_TP4	HepG2:22	0.351156	4	1	ActA	2
TempOseq2_ActA_conc1_TP4	HepG2:44	-0.868028	4	1	ActA	2
TempOseq2_ActA_conc1_TP4	HepG2:94	-0.625042	4	1	ActA	2
TempOseq2_ActA_conc1_TP4	HepG2:109	-0.77344	4	1	ActA	2
TempOseq2_ActA_conc1_TP4	HepG2:10	0.769922	4	1	ActA	2
TempOseq2_ActA_conc1_TP4	HepG2:144	0.230058	4	1	ActA	2
TempOseq2_ActA_conc1_TP4	HepG2:174	-0.32348	4	1	ActA	2
TempOseq2_ActA_conc1_TP4	HepG2:7	-0.473736	4	1	ActA	2
TempOseq2_ActA_conc1_TP4	HepG2:145	-0.651062	4	1	ActA	2
TempOseq2_ActA_conc1_TP4	HepG2:126	-0.326544	4	1	ActA	2
TempOseq2_ActA_conc1_TP4	HepG2:53	-0.185276	4	1	ActA	2
TempOseq2_ActA_conc1_TP4	HepG2:77	-0.0323162	4	1	ActA	2
TempOseq2_ActA_conc1_TP4	HepG2:17	0.989346	4	1	ActA	2
TempOseq2_ActA_conc1_TP4	HepG2:230	0.0304693	4	1	ActA	2
TempOseq2_ActA_conc1_TP4	HepG2:42	0.0190805	4	1	ActA	2
TempOseq2_ActA_conc1_TP4	HepG2:265	0.819998	4	1	ActA	2
TempOseq2_ActA_conc1_TP4	HepG2:55	-0.83851	4	1	ActA	2
TempOseq2_ActA_conc1_TP4	HepG2:49	0.0259665	4	1	ActA	2
TempOseq2_ActA_conc1_TP4	HepG2:28	0.227007	4	1	ActA	2
TempOseq2_ActA_conc1_TP4	HepG2:146	-0.546555	4	1	ActA	2
TempOseq2_ActA_conc1_TP4	HepG2:147	0.617241	4	1	ActA	2
TempOseq2_ActA_conc1_TP4	HepG2:197	0.285858	4	1	ActA	2
TempOseq2_ActA_conc1_TP4	HepG2:110	0.409059	4	1	ActA	2
TempOseq2_ActA_conc1_TP4	HepG2:95	-0.263827	4	1	ActA	2
TempOseq2_ActA_conc1_TP4	HepG2:96	0.759201	4	1	ActA	2
TempOseq2_ActA_conc1_TP4	HepG2:3	-0.379473	4	1	ActA	2
TempOseq2_ActA_conc1_TP4	HepG2:12	1.28096	4	1	ActA	2
TempOseq2_ActA_conc1_TP4	HepG2:5	0.328335	4	1	ActA	2
TempOseq2_ActA_conc1_TP4	HepG2:38	-0.554586	4	1	ActA	2
TempOseq2_ActA_conc1_TP4	HepG2:198	0.561535	4	1	ActA	2
TempOseq2_ActA_conc1_TP4	HepG2:199	0.1255	4	1	ActA	2
TempOseq2_ActA_conc1_TP4	HepG2:15	-1.00478	4	1	ActA	2
TempOseq2_ActA_conc1_TP4	HepG2:19	-0.234997	4	1	ActA	2
TempOseq2_ActA_conc1_TP4	HepG2:200	-0.406636	4	1	ActA	2
TempOseq2_ActA_conc1_TP4	HepG2:201	-0.0398374	4	1	ActA	2
TempOseq2_ActA_conc1_TP4	HepG2:266	0.588661	4	1	ActA	2
TempOseq2_ActA_conc1_TP4	HepG2:148	0.535186	4	1	ActA	2
TempOseq2_ActA_conc1_TP4	HepG2:231	-0.288368	4	1	ActA	2
TempOseq2_ActA_conc1_TP4	HepG2:175	-0.0322845	4	1	ActA	2
TempOseq2_ActA_conc1_TP4	HepG2:232	0.513042	4	1	ActA	2
TempOseq2_ActA_conc1_TP4	HepG2:176	-0.559109	4	1	ActA	2
TempOseq2_ActA_conc1_TP4	HepG2:56	-0.405165	4	1	ActA	2
TempOseq2_ActA_conc1_TP4	HepG2:111	0.714674	4	1	ActA	2
TempOseq2_ActA_conc1_TP4	HepG2:97	-0.619991	4	1	ActA	2
TempOseq2_ActA_conc1_TP4	HepG2:88	-0.671928	4	1	ActA	2
TempOseq2_ActA_conc1_TP4	HepG2:16	0.0352107	4	1	ActA	2
TempOseq2_ActA_conc1_TP4	HepG2:30	-0.199345	4	1	ActA	2
TempOseq2_ActA_conc1_TP4	HepG2:267	0.617349	4	1	ActA	2
TempOseq2_ActA_conc1_TP4	HepG2:233	0.226924	4	1	ActA	2
TempOseq2_ActA_conc1_TP4	HepG2:234	0.878476	4	1	ActA	2
TempOseq2_ActA_conc1_TP4	HepG2:202	-0.610667	4	1	ActA	2
TempOseq2_ActA_conc1_TP4	HepG2:235	-0.714288	4	1	ActA	2
TempOseq2_ActA_conc1_TP4	HepG2:268	0.217597	4	1	ActA	2
TempOseq2_ActA_conc1_TP4	HepG2:60	-0.168206	4	1	ActA	2
TempOseq2_ActA_conc1_TP4	HepG2:177	-1.16539	4	1	ActA	2
TempOseq2_ActA_conc1_TP4	HepG2:149	0.0336025	4	1	ActA	2
TempOseq2_ActA_conc1_TP4	HepG2:150	0.11084	4	1	ActA	2
TempOseq2_ActA_conc1_TP4	HepG2:112	-0.46413	4	1	ActA	2
TempOseq2_ActA_conc1_TP4	HepG2:78	0.600938	4	1	ActA	2
TempOseq2_ActA_conc1_TP4	HepG2:89	0.505168	4	1	ActA	2
TempOseq2_ActA_conc1_TP4	HepG2:98	0.617499	4	1	ActA	2
TempOseq2_ActA_conc1_TP4	HepG2:69	-1.31351	4	1	ActA	2
TempOseq2_ActA_conc1_TP4	HepG2:26	0.0517623	4	1	ActA	2
TempOseq2_ActA_conc1_TP4	HepG2:269	0.19345	4	1	ActA	2
TempOseq2_ActA_conc1_TP4	HepG2:236	0.632996	4	1	ActA	2
TempOseq2_ActA_conc1_TP4	HepG2:113	-0.821359	4	1	ActA	2
TempOseq2_ActA_conc1_TP4	HepG2:151	-0.391811	4	1	ActA	2
TempOseq2_ActA_conc1_TP4	HepG2:152	-0.330947	4	1	ActA	2
TempOseq2_ActA_conc1_TP4	HepG2:178	-0.31737	4	1	ActA	2
TempOseq2_ActA_conc1_TP4	HepG2:153	0.0804546	4	1	ActA	2
TempOseq2_ActA_conc1_TP4	HepG2:127	0.483646	4	1	ActA	2
TempOseq2_ActA_conc1_TP4	HepG2:128	0.725775	4	1	ActA	2
TempOseq2_ActA_conc1_TP4	HepG2:2	-0.178308	4	1	ActA	2
TempOseq2_ActA_conc1_TP4	HepG2:99	-0.44999	4	1	ActA	2
TempOseq2_ActA_conc1_TP4	HepG2:50	0.435062	4	1	ActA	2
TempOseq2_ActA_conc1_TP4	HepG2:61	-0.142887	4	1	ActA	2
TempOseq2_ActA_conc1_TP4	HepG2:grey	-0.478636	4	1	ActA	2
TempOseq2_ActA_conc1_TP4	HepG2:203	-0.326405	4	1	ActA	2
TempOseq2_ActA_conc1_TP4	HepG2:270	-0.0364861	4	1	ActA	2
TempOseq2_ActA_conc1_TP4	HepG2:237	1.23083	4	1	ActA	2
TempOseq2_ActA_conc1_TP4	HepG2:40	-0.836858	4	1	ActA	2
TempOseq2_ActA_conc1_TP4	HepG2:154	0.35043	4	1	ActA	2
TempOseq2_ActA_conc1_TP4	HepG2:35	0.0288327	4	1	ActA	2
TempOseq2_ActA_conc1_TP4	HepG2:39	-0.087897	4	1	ActA	2
TempOseq2_ActA_conc1_TP4	HepG2:271	0.14239	4	1	ActA	2
TempOseq2_ActA_conc1_TP4	HepG2:238	-0.303913	4	1	ActA	2
TempOseq2_ActA_conc1_TP4	HepG2:179	0.423113	4	1	ActA	2
TempOseq2_ActA_conc1_TP4	HepG2:155	0.187904	4	1	ActA	2
TempOseq2_ActA_conc1_TP4	HepG2:129	-0.460327	4	1	ActA	2
TempOseq2_ActA_conc1_TP4	HepG2:114	0.0546712	4	1	ActA	2
TempOseq2_ActA_conc1_TP4	HepG2:90	0.402513	4	1	ActA	2
TempOseq2_ActA_conc1_TP4	HepG2:79	-0.384405	4	1	ActA	2
TempOseq2_ActA_conc1_TP4	HepG2:33	-0.305257	4	1	ActA	2
TempOseq2_ActA_conc1_TP4	HepG2:272	0.57331	4	1	ActA	2
TempOseq2_ActA_conc1_TP4	HepG2:51	-0.386957	4	1	ActA	2
TempOseq2_ActA_conc1_TP4	HepG2:29	0.31544	4	1	ActA	2
TempOseq2_ActA_conc1_TP4	HepG2:180	0.229079	4	1	ActA	2
TempOseq2_ActA_conc1_TP4	HepG2:156	0.98521	4	1	ActA	2
TempOseq2_ActA_conc1_TP4	HepG2:157	0.164174	4	1	ActA	2
TempOseq2_ActA_conc1_TP4	HepG2:130	0.0839381	4	1	ActA	2
TempOseq2_ActA_conc1_TP4	HepG2:100	0.867773	4	1	ActA	2
TempOseq2_ActA_conc1_TP4	HepG2:80	1.04213	4	1	ActA	2
TempOseq2_ActA_conc1_TP4	HepG2:71	0.683762	4	1	ActA	2
TempOseq2_ActA_conc1_TP4	HepG2:45	0.386128	4	1	ActA	2
TempOseq2_ActA_conc1_TP4	HepG2:273	0.622944	4	1	ActA	2
TempOseq2_ActA_conc1_TP4	HepG2:20	-0.215	4	1	ActA	2
TempOseq2_ActA_conc1_TP4	HepG2:239	0.279329	4	1	ActA	2
TempOseq2_ActA_conc1_TP4	HepG2:240	-0.276772	4	1	ActA	2
TempOseq2_ActA_conc1_TP4	HepG2:181	-1.02224	4	1	ActA	2
TempOseq2_ActA_conc1_TP4	HepG2:131	-0.438137	4	1	ActA	2
TempOseq2_ActA_conc1_TP4	HepG2:101	0.182933	4	1	ActA	2
TempOseq2_ActA_conc1_TP4	HepG2:204	-0.171149	4	1	ActA	2
TempOseq2_ActA_conc1_TP4	HepG2:14	0.757857	4	1	ActA	2
TempOseq2_ActA_conc1_TP4	HepG2:274	-0.145547	4	1	ActA	2
TempOseq2_ActA_conc1_TP4	HepG2:241	-0.440804	4	1	ActA	2
TempOseq2_ActA_conc1_TP4	HepG2:182	-0.131234	4	1	ActA	2
TempOseq2_ActA_conc1_TP4	HepG2:47	0.0584899	4	1	ActA	2
TempOseq2_ActA_conc1_TP4	HepG2:158	0.00126711	4	1	ActA	2
TempOseq2_ActA_conc1_TP4	HepG2:132	0.621163	4	1	ActA	2
TempOseq2_ActA_conc1_TP4	HepG2:81	0.176381	4	1	ActA	2
TempOseq2_ActA_conc1_TP4	HepG2:72	-0.48745	4	1	ActA	2
TempOseq2_ActA_conc1_TP4	HepG2:21	-0.12076	4	1	ActA	2
TempOseq2_ActA_conc1_TP4	HepG2:275	0.54041	4	1	ActA	2
TempOseq2_ActA_conc1_TP4	HepG2:242	-0.504852	4	1	ActA	2
TempOseq2_ActA_conc1_TP4	HepG2:243	0.0577923	4	1	ActA	2
TempOseq2_ActA_conc1_TP4	HepG2:205	0.179135	4	1	ActA	2
TempOseq2_ActA_conc1_TP4	HepG2:183	-0.121984	4	1	ActA	2
TempOseq2_ActA_conc1_TP4	HepG2:159	0.805967	4	1	ActA	2
TempOseq2_ActA_conc1_TP4	HepG2:82	-0.292558	4	1	ActA	2
TempOseq2_ActA_conc1_TP4	HepG2:206	-0.325338	4	1	ActA	2
TempOseq2_ActA_conc1_TP4	HepG2:276	0.485218	4	1	ActA	2
TempOseq2_ActA_conc1_TP4	HepG2:36	0.334538	4	1	ActA	2
TempOseq2_ActA_conc1_TP4	HepG2:244	0.420754	4	1	ActA	2
TempOseq2_ActA_conc1_TP4	HepG2:245	-0.0378957	4	1	ActA	2
TempOseq2_ActA_conc1_TP4	HepG2:184	1.11215	4	1	ActA	2
TempOseq2_ActA_conc1_TP4	HepG2:246	-0.0145746	4	1	ActA	2
TempOseq2_ActA_conc1_TP4	HepG2:23	0.719449	4	1	ActA	2
TempOseq2_ActA_conc1_TP4	HepG2:83	-0.773062	4	1	ActA	2
TempOseq2_ActA_conc1_TP4	HepG2:62	-0.0832414	4	1	ActA	2
TempOseq2_ActA_conc1_TP4	HepG2:277	-0.20123	4	1	ActA	2
TempOseq2_ActA_conc1_TP4	HepG2:247	-0.14814	4	1	ActA	2
TempOseq2_ActA_conc1_TP4	HepG2:278	-0.552614	4	1	ActA	2
TempOseq2_ActA_conc1_TP4	HepG2:31	-0.885777	4	1	ActA	2
TempOseq2_ActA_conc1_TP4	HepG2:185	0.859125	4	1	ActA	2
TempOseq2_ActA_conc1_TP4	HepG2:160	-0.0401332	4	1	ActA	2
TempOseq2_ActA_conc1_TP4	HepG2:133	-0.281324	4	1	ActA	2
TempOseq2_ActA_conc1_TP4	HepG2:46	-0.487961	4	1	ActA	2
TempOseq2_ActA_conc1_TP4	HepG2:24	1.04881	4	1	ActA	2
TempOseq2_ActA_conc1_TP4	HepG2:207	0.295555	4	1	ActA	2
TempOseq2_ActA_conc1_TP4	HepG2:115	-0.264295	4	1	ActA	2
TempOseq2_ActA_conc1_TP4	HepG2:57	0.142232	4	1	ActA	2
TempOseq2_ActA_conc1_TP4	HepG2:74	-0.3698	4	1	ActA	2
TempOseq2_ActA_conc1_TP4	HepG2:279	0.26139	4	1	ActA	2
TempOseq2_ActA_conc1_TP4	HepG2:248	0.301648	4	1	ActA	2
TempOseq2_ActA_conc1_TP4	HepG2:186	0.0870488	4	1	ActA	2
TempOseq2_ActA_conc1_TP4	HepG2:161	0.211929	4	1	ActA	2
TempOseq2_ActA_conc1_TP4	HepG2:162	0.322651	4	1	ActA	2
TempOseq2_ActA_conc1_TP4	HepG2:134	-0.201994	4	1	ActA	2
TempOseq2_ActA_conc1_TP4	HepG2:116	-0.268951	4	1	ActA	2
TempOseq2_ActA_conc1_TP4	HepG2:102	0.85382	4	1	ActA	2
TempOseq2_ActA_conc1_TP4	HepG2:208	0.552575	4	1	ActA	2
TempOseq2_ActA_conc1_TP4	HepG2:84	-0.328142	4	1	ActA	2
TempOseq2_ActA_conc1_TP4	HepG2:63	-0.482663	4	1	ActA	2
TempOseq2_ActA_conc1_TP4	HepG2:280	-0.411194	4	1	ActA	2
TempOseq2_ActA_conc1_TP4	HepG2:249	-0.848988	4	1	ActA	2
TempOseq2_ActA_conc1_TP4	HepG2:250	-0.658735	4	1	ActA	2
TempOseq2_ActA_conc1_TP4	HepG2:117	0.182276	4	1	ActA	2
TempOseq2_ActA_conc1_TP4	HepG2:135	-0.580332	4	1	ActA	2
TempOseq2_ActA_conc1_TP4	HepG2:209	1.03871	4	1	ActA	2
TempOseq2_ActA_conc1_TP4	HepG2:187	-0.575813	4	1	ActA	2
TempOseq2_ActA_conc1_TP4	HepG2:136	0.94675	4	1	ActA	2
TempOseq2_ActA_conc1_TP4	HepG2:1	-0.160783	4	1	ActA	2
TempOseq2_ActA_conc1_TP4	HepG2:103	-0.783306	4	1	ActA	2
TempOseq2_ActA_conc1_TP4	HepG2:18	1.04494	4	1	ActA	2
TempOseq2_ActA_conc1_TP4	HepG2:210	-0.630492	4	1	ActA	2
TempOseq2_ActA_conc1_TP4	HepG2:43	-0.516227	4	1	ActA	2
TempOseq2_ActA_conc1_TP4	HepG2:58	0.41858	4	1	ActA	2
TempOseq2_ActA_conc1_TP4	HepG2:281	0.137565	4	1	ActA	2
TempOseq2_ActA_conc1_TP4	HepG2:251	0.385624	4	1	ActA	2
TempOseq2_ActA_conc1_TP4	HepG2:188	0.730174	4	1	ActA	2
TempOseq2_ActA_conc1_TP4	HepG2:163	0.0699946	4	1	ActA	2
TempOseq2_ActA_conc1_TP4	HepG2:164	-0.530024	4	1	ActA	2
TempOseq2_ActA_conc1_TP4	HepG2:137	0.483672	4	1	ActA	2
TempOseq2_ActA_conc1_TP4	HepG2:211	-0.189186	4	1	ActA	2
TempOseq2_ActA_conc1_TP4	HepG2:282	0.0602229	4	1	ActA	2
TempOseq2_ActA_conc1_TP4	HepG2:252	0.272162	4	1	ActA	2
TempOseq2_ActA_conc1_TP4	HepG2:25	0.903005	4	1	ActA	2
TempOseq2_ActA_conc1_TP4	HepG2:253	-0.635451	4	1	ActA	2
TempOseq2_ActA_conc1_TP4	HepG2:48	0.00629235	4	1	ActA	2
TempOseq2_ActA_conc1_TP4	HepG2:254	-0.143885	4	1	ActA	2
TempOseq2_ActA_conc1_TP4	HepG2:283	0.502129	4	1	ActA	2
TempOseq2_ActA_conc1_TP4	HepG2:64	-0.110384	4	1	ActA	2
TempOseq2_ActA_conc1_TP4	HepG2:212	-0.0742929	4	1	ActA	2
TempOseq2_ActA_conc1_TP4	HepG2:70	0.62544	4	1	ActA	2
TempOseq2_ActA_conc1_TP4	HepG2:189	-0.954596	4	1	ActA	2
TempOseq2_ActA_conc1_TP4	HepG2:165	0.540901	4	1	ActA	2
TempOseq2_ActA_conc1_TP4	HepG2:213	0.282491	4	1	ActA	2
TempOseq2_ActA_conc1_TP4	HepG2:75	-0.411333	4	1	ActA	2
TempOseq2_ActA_conc1_TP4	HepG2:118	-0.571834	4	1	ActA	2
TempOseq2_ActA_conc1_TP4	HepG2:85	-0.172807	4	1	ActA	2
TempOseq2_ActA_conc1_TP4	HepG2:104	-0.107122	4	1	ActA	2
TempOseq2_ActA_conc1_TP4	HepG2:214	-0.890848	4	1	ActA	2
TempOseq2_ActA_conc1_TP4	HepG2:119	-0.176675	4	1	ActA	2
TempOseq2_ActA_conc1_TP4	HepG2:65	0.0253092	4	1	ActA	2
TempOseq2_ActA_conc1_TP4	HepG2:215	0.0466588	4	1	ActA	2
TempOseq2_ActA_conc1_TP4	HepG2:216	-0.772417	4	1	ActA	2
TempOseq2_ActA_conc1_TP4	HepG2:54	-0.715836	4	1	ActA	2
TempOseq2_ActA_conc1_TP4	HepG2:284	0.513773	4	1	ActA	2
TempOseq2_ActA_conc1_TP4	HepG2:255	0.673647	4	1	ActA	2
TempOseq2_ActA_conc1_TP4	HepG2:138	0.235123	4	1	ActA	2
TempOseq2_ActA_conc1_TP4	HepG2:256	-0.228393	4	1	ActA	2
TempOseq2_ActA_conc1_TP4	HepG2:52	-0.372496	4	1	ActA	2
TempOseq2_ActA_conc1_TP4	HepG2:190	-0.29071	4	1	ActA	2
TempOseq2_ActA_conc1_TP4	HepG2:120	0.30216	4	1	ActA	2
TempOseq2_ActA_conc1_TP4	HepG2:105	0.419142	4	1	ActA	2
TempOseq2_ActA_conc1_TP4	HepG2:217	-0.781012	4	1	ActA	2
TempOseq2_ActA_conc1_TP4	HepG2:218	0.801603	4	1	ActA	2
TempOseq2_ActA_conc1_TP4	HepG2:257	-1.08308	4	1	ActA	2
TempOseq2_ActA_conc1_TP4	HepG2:285	-0.247135	4	1	ActA	2
TempOseq2_ActA_conc1_TP4	HepG2:66	0.953684	4	1	ActA	2
TempOseq2_ActA_conc1_TP4	HepG2:91	0.493557	4	1	ActA	2
TempOseq2_ActA_conc1_TP4	HepG2:121	-0.55589	4	1	ActA	2
TempOseq2_ActA_conc1_TP4	HepG2:191	0.0598988	4	1	ActA	2
TempOseq2_ActA_conc1_TP4	HepG2:139	-0.785965	4	1	ActA	2
TempOseq2_ActA_conc1_TP4	HepG2:166	0.188752	4	1	ActA	2
TempOseq2_ActA_conc1_TP4	HepG2:167	0.574752	4	1	ActA	2
TempOseq2_ActA_conc1_TP4	HepG2:122	-0.657401	4	1	ActA	2
TempOseq2_ActA_conc1_TP4	HepG2:168	0.581402	4	1	ActA	2
TempOseq2_ActA_conc1_TP4	HepG2:219	-0.165045	4	1	ActA	2
TempOseq2_ActA_conc1_TP4	HepG2:192	0.997583	4	1	ActA	2
TempOseq2_ActA_conc1_TP4	HepG2:106	-0.52942	4	1	ActA	2
TempOseq2_ActA_conc1_TP4	HepG2:92	-0.246222	4	1	ActA	2
TempOseq2_ActA_conc1_TP4	HepG2:220	-0.115062	4	1	ActA	2
TempOseq2_ActA_conc1_TP4	HepG2:32	0.010822	4	1	ActA	2
TempOseq2_ActA_conc1_TP4	HepG2:286	-0.0843904	4	1	ActA	2
TempOseq2_ActA_conc1_TP4	HepG2:258	-0.104718	4	1	ActA	2
TempOseq2_ActA_conc1_TP4	HepG2:259	0.654955	4	1	ActA	2
TempOseq2_ActA_conc1_TP4	HepG2:260	0.537713	4	1	ActA	2
TempOseq2_ActA_conc1_TP4	HepG2:287	-0.0259338	4	1	ActA	2
TempOseq2_ActA_conc1_TP4	HepG2:67	0.627226	4	1	ActA	2
TempOseq2_ActA_conc1_TP4	HepG2:193	-0.0489272	4	1	ActA	2
TempOseq2_ActA_conc1_TP4	HepG2:169	0.141431	4	1	ActA	2
TempOseq2_ActA_conc1_TP4	HepG2:221	0.100374	4	1	ActA	2
TempOseq2_ActA_conc1_TP4	HepG2:170	0.112255	4	1	ActA	2
TempOseq2_ActA_conc1_TP4	HepG2:86	0.206974	4	1	ActA	2
TempOseq2_ActA_conc1_TP4	HepG2:140	-0.549055	4	1	ActA	2
TempOseq2_ActA_conc1_TP4	HepG2:222	0.0651673	4	1	ActA	2
TempOseq2_ActA_conc1_TP4	HepG2:123	0.654004	4	1	ActA	2
TempOseq2_ActA_conc1_TP4	HepG2:124	0.664713	4	1	ActA	2
TempOseq2_ActA_conc1_TP4	HepG2:87	0.11886	4	1	ActA	2
TempOseq2_ActA_conc1_TP4	HepG2:171	0.328235	4	1	ActA	2
TempOseq2_ActA_conc1_TP4	HepG2:194	-0.159072	4	1	ActA	2
TempOseq2_ActA_conc1_TP4	HepG2:223	0.684487	4	1	ActA	2
TempOseq2_ActA_conc1_TP4	HepG2:288	-0.457974	4	1	ActA	2
TempOseq2_ActA_conc1_TP4	HepG2:261	-1.1425	4	1	ActA	2
TempOseq2_ActA_conc1_TP4	HepG2:224	0.0259116	4	1	ActA	2
TempOseq2_ActA_conc1_TP8	HepG2:9	-0.0401863	8	1	ActA	2
TempOseq2_ActA_conc1_TP8	HepG2:27	-0.811493	8	1	ActA	2
TempOseq2_ActA_conc1_TP8	HepG2:11	-0.0494451	8	1	ActA	2
TempOseq2_ActA_conc1_TP8	HepG2:262	-0.110255	8	1	ActA	2
TempOseq2_ActA_conc1_TP8	HepG2:76	-0.772489	8	1	ActA	2
TempOseq2_ActA_conc1_TP8	HepG2:225	-0.84582	8	1	ActA	2
TempOseq2_ActA_conc1_TP8	HepG2:8	-0.163878	8	1	ActA	2
TempOseq2_ActA_conc1_TP8	HepG2:107	0.0210125	8	1	ActA	2
TempOseq2_ActA_conc1_TP8	HepG2:4	0.458768	8	1	ActA	2
TempOseq2_ActA_conc1_TP8	HepG2:141	0.107107	8	1	ActA	2
TempOseq2_ActA_conc1_TP8	HepG2:41	-0.81522	8	1	ActA	2
TempOseq2_ActA_conc1_TP8	HepG2:172	-0.0234562	8	1	ActA	2
TempOseq2_ActA_conc1_TP8	HepG2:173	-0.342514	8	1	ActA	2
TempOseq2_ActA_conc1_TP8	HepG2:142	0.372279	8	1	ActA	2
TempOseq2_ActA_conc1_TP8	HepG2:143	0.279609	8	1	ActA	2
TempOseq2_ActA_conc1_TP8	HepG2:125	-0.127715	8	1	ActA	2
TempOseq2_ActA_conc1_TP8	HepG2:108	-0.619501	8	1	ActA	2
TempOseq2_ActA_conc1_TP8	HepG2:93	-1.08365	8	1	ActA	2
TempOseq2_ActA_conc1_TP8	HepG2:34	-1.08686	8	1	ActA	2
TempOseq2_ActA_conc1_TP8	HepG2:37	-0.259203	8	1	ActA	2
TempOseq2_ActA_conc1_TP8	HepG2:226	-0.090097	8	1	ActA	2
TempOseq2_ActA_conc1_TP8	HepG2:13	0.163282	8	1	ActA	2
TempOseq2_ActA_conc1_TP8	HepG2:73	0.0380619	8	1	ActA	2
TempOseq2_ActA_conc1_TP8	HepG2:195	0.169302	8	1	ActA	2
TempOseq2_ActA_conc1_TP8	HepG2:227	-0.310028	8	1	ActA	2
TempOseq2_ActA_conc1_TP8	HepG2:263	-0.339235	8	1	ActA	2
TempOseq2_ActA_conc1_TP8	HepG2:264	0.537878	8	1	ActA	2
TempOseq2_ActA_conc1_TP8	HepG2:196	0.434007	8	1	ActA	2
TempOseq2_ActA_conc1_TP8	HepG2:59	-0.331142	8	1	ActA	2
TempOseq2_ActA_conc1_TP8	HepG2:6	0.219217	8	1	ActA	2
TempOseq2_ActA_conc1_TP8	HepG2:228	-0.643658	8	1	ActA	2
TempOseq2_ActA_conc1_TP8	HepG2:68	-0.264031	8	1	ActA	2
TempOseq2_ActA_conc1_TP8	HepG2:229	0.25758	8	1	ActA	2
TempOseq2_ActA_conc1_TP8	HepG2:22	-0.31746	8	1	ActA	2
TempOseq2_ActA_conc1_TP8	HepG2:44	0.732302	8	1	ActA	2
TempOseq2_ActA_conc1_TP8	HepG2:94	-1.05752	8	1	ActA	2
TempOseq2_ActA_conc1_TP8	HepG2:109	-0.237849	8	1	ActA	2
TempOseq2_ActA_conc1_TP8	HepG2:10	0.378748	8	1	ActA	2
TempOseq2_ActA_conc1_TP8	HepG2:144	-0.011486	8	1	ActA	2
TempOseq2_ActA_conc1_TP8	HepG2:174	-0.707545	8	1	ActA	2
TempOseq2_ActA_conc1_TP8	HepG2:7	0.267786	8	1	ActA	2
TempOseq2_ActA_conc1_TP8	HepG2:145	-0.370692	8	1	ActA	2
TempOseq2_ActA_conc1_TP8	HepG2:126	-1.32018	8	1	ActA	2
TempOseq2_ActA_conc1_TP8	HepG2:53	-0.455381	8	1	ActA	2
TempOseq2_ActA_conc1_TP8	HepG2:77	-0.196078	8	1	ActA	2
TempOseq2_ActA_conc1_TP8	HepG2:17	0.457548	8	1	ActA	2
TempOseq2_ActA_conc1_TP8	HepG2:230	0.373206	8	1	ActA	2
TempOseq2_ActA_conc1_TP8	HepG2:42	-1.49512	8	1	ActA	2
TempOseq2_ActA_conc1_TP8	HepG2:265	0.113943	8	1	ActA	2
TempOseq2_ActA_conc1_TP8	HepG2:55	-0.0378875	8	1	ActA	2
TempOseq2_ActA_conc1_TP8	HepG2:49	-0.431201	8	1	ActA	2
TempOseq2_ActA_conc1_TP8	HepG2:28	-0.790321	8	1	ActA	2
TempOseq2_ActA_conc1_TP8	HepG2:146	0.458306	8	1	ActA	2
TempOseq2_ActA_conc1_TP8	HepG2:147	0.523547	8	1	ActA	2
TempOseq2_ActA_conc1_TP8	HepG2:197	0.186375	8	1	ActA	2
TempOseq2_ActA_conc1_TP8	HepG2:110	0.751445	8	1	ActA	2
TempOseq2_ActA_conc1_TP8	HepG2:95	-0.153956	8	1	ActA	2
TempOseq2_ActA_conc1_TP8	HepG2:96	-0.359196	8	1	ActA	2
TempOseq2_ActA_conc1_TP8	HepG2:3	-1.0163	8	1	ActA	2
TempOseq2_ActA_conc1_TP8	HepG2:12	0.128108	8	1	ActA	2
TempOseq2_ActA_conc1_TP8	HepG2:5	-0.556285	8	1	ActA	2
TempOseq2_ActA_conc1_TP8	HepG2:38	-0.682527	8	1	ActA	2
TempOseq2_ActA_conc1_TP8	HepG2:198	0.128028	8	1	ActA	2
TempOseq2_ActA_conc1_TP8	HepG2:199	-0.116297	8	1	ActA	2
TempOseq2_ActA_conc1_TP8	HepG2:15	-0.174725	8	1	ActA	2
TempOseq2_ActA_conc1_TP8	HepG2:19	-0.0739174	8	1	ActA	2
TempOseq2_ActA_conc1_TP8	HepG2:200	-0.423322	8	1	ActA	2
TempOseq2_ActA_conc1_TP8	HepG2:201	-0.476746	8	1	ActA	2
TempOseq2_ActA_conc1_TP8	HepG2:266	-0.592083	8	1	ActA	2
TempOseq2_ActA_conc1_TP8	HepG2:148	0.198315	8	1	ActA	2
TempOseq2_ActA_conc1_TP8	HepG2:231	-0.49499	8	1	ActA	2
TempOseq2_ActA_conc1_TP8	HepG2:175	-0.287297	8	1	ActA	2
TempOseq2_ActA_conc1_TP8	HepG2:232	0.801027	8	1	ActA	2
TempOseq2_ActA_conc1_TP8	HepG2:176	-0.0701015	8	1	ActA	2
TempOseq2_ActA_conc1_TP8	HepG2:56	-0.221417	8	1	ActA	2
TempOseq2_ActA_conc1_TP8	HepG2:111	0.145689	8	1	ActA	2
TempOseq2_ActA_conc1_TP8	HepG2:97	-0.671332	8	1	ActA	2
TempOseq2_ActA_conc1_TP8	HepG2:88	-0.682644	8	1	ActA	2
TempOseq2_ActA_conc1_TP8	HepG2:16	-0.51831	8	1	ActA	2
TempOseq2_ActA_conc1_TP8	HepG2:30	-1.053	8	1	ActA	2
TempOseq2_ActA_conc1_TP8	HepG2:267	-0.12944	8	1	ActA	2
TempOseq2_ActA_conc1_TP8	HepG2:233	-0.900278	8	1	ActA	2
TempOseq2_ActA_conc1_TP8	HepG2:234	0.501657	8	1	ActA	2
TempOseq2_ActA_conc1_TP8	HepG2:202	0.071293	8	1	ActA	2
TempOseq2_ActA_conc1_TP8	HepG2:235	-0.297541	8	1	ActA	2
TempOseq2_ActA_conc1_TP8	HepG2:268	-0.461243	8	1	ActA	2
TempOseq2_ActA_conc1_TP8	HepG2:60	-0.0450498	8	1	ActA	2
TempOseq2_ActA_conc1_TP8	HepG2:177	-1.02359	8	1	ActA	2
TempOseq2_ActA_conc1_TP8	HepG2:149	0.197262	8	1	ActA	2
TempOseq2_ActA_conc1_TP8	HepG2:150	-0.00192047	8	1	ActA	2
TempOseq2_ActA_conc1_TP8	HepG2:112	-0.691448	8	1	ActA	2
TempOseq2_ActA_conc1_TP8	HepG2:78	0.226421	8	1	ActA	2
TempOseq2_ActA_conc1_TP8	HepG2:89	-0.0142751	8	1	ActA	2
TempOseq2_ActA_conc1_TP8	HepG2:98	-0.419119	8	1	ActA	2
TempOseq2_ActA_conc1_TP8	HepG2:69	0.0562198	8	1	ActA	2
TempOseq2_ActA_conc1_TP8	HepG2:26	0.132816	8	1	ActA	2
TempOseq2_ActA_conc1_TP8	HepG2:269	0.714162	8	1	ActA	2
TempOseq2_ActA_conc1_TP8	HepG2:236	-0.393485	8	1	ActA	2
TempOseq2_ActA_conc1_TP8	HepG2:113	-0.595618	8	1	ActA	2
TempOseq2_ActA_conc1_TP8	HepG2:151	0.0403761	8	1	ActA	2
TempOseq2_ActA_conc1_TP8	HepG2:152	0.0781254	8	1	ActA	2
TempOseq2_ActA_conc1_TP8	HepG2:178	-0.0303423	8	1	ActA	2
TempOseq2_ActA_conc1_TP8	HepG2:153	-0.049362	8	1	ActA	2
TempOseq2_ActA_conc1_TP8	HepG2:127	0.228791	8	1	ActA	2
TempOseq2_ActA_conc1_TP8	HepG2:128	-0.457848	8	1	ActA	2
TempOseq2_ActA_conc1_TP8	HepG2:2	-1.0745	8	1	ActA	2
TempOseq2_ActA_conc1_TP8	HepG2:99	0.0645432	8	1	ActA	2
TempOseq2_ActA_conc1_TP8	HepG2:50	-0.684133	8	1	ActA	2
TempOseq2_ActA_conc1_TP8	HepG2:61	-0.576686	8	1	ActA	2
TempOseq2_ActA_conc1_TP8	HepG2:grey	-0.961725	8	1	ActA	2
TempOseq2_ActA_conc1_TP8	HepG2:203	-0.437747	8	1	ActA	2
TempOseq2_ActA_conc1_TP8	HepG2:270	-0.214667	8	1	ActA	2
TempOseq2_ActA_conc1_TP8	HepG2:237	-0.192823	8	1	ActA	2
TempOseq2_ActA_conc1_TP8	HepG2:40	-0.790487	8	1	ActA	2
TempOseq2_ActA_conc1_TP8	HepG2:154	-0.0648366	8	1	ActA	2
TempOseq2_ActA_conc1_TP8	HepG2:35	-0.565985	8	1	ActA	2
TempOseq2_ActA_conc1_TP8	HepG2:39	-0.325545	8	1	ActA	2
TempOseq2_ActA_conc1_TP8	HepG2:271	-0.572956	8	1	ActA	2
TempOseq2_ActA_conc1_TP8	HepG2:238	-0.0660396	8	1	ActA	2
TempOseq2_ActA_conc1_TP8	HepG2:179	-0.378164	8	1	ActA	2
TempOseq2_ActA_conc1_TP8	HepG2:155	-0.506757	8	1	ActA	2
TempOseq2_ActA_conc1_TP8	HepG2:129	0.515377	8	1	ActA	2
TempOseq2_ActA_conc1_TP8	HepG2:114	-0.0609712	8	1	ActA	2
TempOseq2_ActA_conc1_TP8	HepG2:90	0.227443	8	1	ActA	2
TempOseq2_ActA_conc1_TP8	HepG2:79	0.149841	8	1	ActA	2
TempOseq2_ActA_conc1_TP8	HepG2:33	-0.788721	8	1	ActA	2
TempOseq2_ActA_conc1_TP8	HepG2:272	-0.46046	8	1	ActA	2
TempOseq2_ActA_conc1_TP8	HepG2:51	-0.458975	8	1	ActA	2
TempOseq2_ActA_conc1_TP8	HepG2:29	-0.420442	8	1	ActA	2
TempOseq2_ActA_conc1_TP8	HepG2:180	-0.704721	8	1	ActA	2
TempOseq2_ActA_conc1_TP8	HepG2:156	0.169888	8	1	ActA	2
TempOseq2_ActA_conc1_TP8	HepG2:157	-0.794376	8	1	ActA	2
TempOseq2_ActA_conc1_TP8	HepG2:130	0.324759	8	1	ActA	2
TempOseq2_ActA_conc1_TP8	HepG2:100	0.450024	8	1	ActA	2
TempOseq2_ActA_conc1_TP8	HepG2:80	-0.0776778	8	1	ActA	2
TempOseq2_ActA_conc1_TP8	HepG2:71	0.297718	8	1	ActA	2
TempOseq2_ActA_conc1_TP8	HepG2:45	-1.24353	8	1	ActA	2
TempOseq2_ActA_conc1_TP8	HepG2:273	0.220998	8	1	ActA	2
TempOseq2_ActA_conc1_TP8	HepG2:20	-0.294131	8	1	ActA	2
TempOseq2_ActA_conc1_TP8	HepG2:239	0.197454	8	1	ActA	2
TempOseq2_ActA_conc1_TP8	HepG2:240	-0.967646	8	1	ActA	2
TempOseq2_ActA_conc1_TP8	HepG2:181	-0.505321	8	1	ActA	2
TempOseq2_ActA_conc1_TP8	HepG2:131	0.226753	8	1	ActA	2
TempOseq2_ActA_conc1_TP8	HepG2:101	-0.640653	8	1	ActA	2
TempOseq2_ActA_conc1_TP8	HepG2:204	-0.559448	8	1	ActA	2
TempOseq2_ActA_conc1_TP8	HepG2:14	0.160732	8	1	ActA	2
TempOseq2_ActA_conc1_TP8	HepG2:274	0.0232524	8	1	ActA	2
TempOseq2_ActA_conc1_TP8	HepG2:241	-0.400991	8	1	ActA	2
TempOseq2_ActA_conc1_TP8	HepG2:182	-0.341388	8	1	ActA	2
TempOseq2_ActA_conc1_TP8	HepG2:47	-0.163443	8	1	ActA	2
TempOseq2_ActA_conc1_TP8	HepG2:158	-0.280434	8	1	ActA	2
TempOseq2_ActA_conc1_TP8	HepG2:132	0.342489	8	1	ActA	2
TempOseq2_ActA_conc1_TP8	HepG2:81	-0.260668	8	1	ActA	2
TempOseq2_ActA_conc1_TP8	HepG2:72	-0.1669	8	1	ActA	2
TempOseq2_ActA_conc1_TP8	HepG2:21	-0.734333	8	1	ActA	2
TempOseq2_ActA_conc1_TP8	HepG2:275	-0.344109	8	1	ActA	2
TempOseq2_ActA_conc1_TP8	HepG2:242	-1.14648	8	1	ActA	2
TempOseq2_ActA_conc1_TP8	HepG2:243	0.393792	8	1	ActA	2
TempOseq2_ActA_conc1_TP8	HepG2:205	0.0650417	8	1	ActA	2
TempOseq2_ActA_conc1_TP8	HepG2:183	-0.571031	8	1	ActA	2
TempOseq2_ActA_conc1_TP8	HepG2:159	0.597491	8	1	ActA	2
TempOseq2_ActA_conc1_TP8	HepG2:82	-0.344153	8	1	ActA	2
TempOseq2_ActA_conc1_TP8	HepG2:206	-0.973958	8	1	ActA	2
TempOseq2_ActA_conc1_TP8	HepG2:276	-0.944213	8	1	ActA	2
TempOseq2_ActA_conc1_TP8	HepG2:36	-0.113759	8	1	ActA	2
TempOseq2_ActA_conc1_TP8	HepG2:244	0.741369	8	1	ActA	2
TempOseq2_ActA_conc1_TP8	HepG2:245	-0.919593	8	1	ActA	2
TempOseq2_ActA_conc1_TP8	HepG2:184	-0.122003	8	1	ActA	2
TempOseq2_ActA_conc1_TP8	HepG2:246	0.421889	8	1	ActA	2
TempOseq2_ActA_conc1_TP8	HepG2:23	-0.0614872	8	1	ActA	2
TempOseq2_ActA_conc1_TP8	HepG2:83	-0.520004	8	1	ActA	2
TempOseq2_ActA_conc1_TP8	HepG2:62	-0.0985645	8	1	ActA	2
TempOseq2_ActA_conc1_TP8	HepG2:277	-0.467452	8	1	ActA	2
TempOseq2_ActA_conc1_TP8	HepG2:247	-0.345256	8	1	ActA	2
TempOseq2_ActA_conc1_TP8	HepG2:278	-1.22966	8	1	ActA	2
TempOseq2_ActA_conc1_TP8	HepG2:31	-0.305229	8	1	ActA	2
TempOseq2_ActA_conc1_TP8	HepG2:185	-0.21927	8	1	ActA	2
TempOseq2_ActA_conc1_TP8	HepG2:160	0.405966	8	1	ActA	2
TempOseq2_ActA_conc1_TP8	HepG2:133	-0.693304	8	1	ActA	2
TempOseq2_ActA_conc1_TP8	HepG2:46	-0.729343	8	1	ActA	2
TempOseq2_ActA_conc1_TP8	HepG2:24	0.797271	8	1	ActA	2
TempOseq2_ActA_conc1_TP8	HepG2:207	-0.407164	8	1	ActA	2
TempOseq2_ActA_conc1_TP8	HepG2:115	-1.07307	8	1	ActA	2
TempOseq2_ActA_conc1_TP8	HepG2:57	0.0685816	8	1	ActA	2
TempOseq2_ActA_conc1_TP8	HepG2:74	-0.176759	8	1	ActA	2
TempOseq2_ActA_conc1_TP8	HepG2:279	-0.206168	8	1	ActA	2
TempOseq2_ActA_conc1_TP8	HepG2:248	-0.131527	8	1	ActA	2
TempOseq2_ActA_conc1_TP8	HepG2:186	0.686406	8	1	ActA	2
TempOseq2_ActA_conc1_TP8	HepG2:161	0.0259027	8	1	ActA	2
TempOseq2_ActA_conc1_TP8	HepG2:162	0.417988	8	1	ActA	2
TempOseq2_ActA_conc1_TP8	HepG2:134	-0.603704	8	1	ActA	2
TempOseq2_ActA_conc1_TP8	HepG2:116	-0.543426	8	1	ActA	2
TempOseq2_ActA_conc1_TP8	HepG2:102	0.192888	8	1	ActA	2
TempOseq2_ActA_conc1_TP8	HepG2:208	-0.489314	8	1	ActA	2
TempOseq2_ActA_conc1_TP8	HepG2:84	-0.551155	8	1	ActA	2
TempOseq2_ActA_conc1_TP8	HepG2:63	-0.85252	8	1	ActA	2
TempOseq2_ActA_conc1_TP8	HepG2:280	-2.8193	8	1	ActA	2
TempOseq2_ActA_conc1_TP8	HepG2:249	-1.53434	8	1	ActA	2
TempOseq2_ActA_conc1_TP8	HepG2:250	-0.287752	8	1	ActA	2
TempOseq2_ActA_conc1_TP8	HepG2:117	-0.269599	8	1	ActA	2
TempOseq2_ActA_conc1_TP8	HepG2:135	-0.992407	8	1	ActA	2
TempOseq2_ActA_conc1_TP8	HepG2:209	-0.358157	8	1	ActA	2
TempOseq2_ActA_conc1_TP8	HepG2:187	-0.019914	8	1	ActA	2
TempOseq2_ActA_conc1_TP8	HepG2:136	0.533215	8	1	ActA	2
TempOseq2_ActA_conc1_TP8	HepG2:1	-2.38969	8	1	ActA	2
TempOseq2_ActA_conc1_TP8	HepG2:103	0.0201143	8	1	ActA	2
TempOseq2_ActA_conc1_TP8	HepG2:18	0.671173	8	1	ActA	2
TempOseq2_ActA_conc1_TP8	HepG2:210	-0.260157	8	1	ActA	2
TempOseq2_ActA_conc1_TP8	HepG2:43	-0.475175	8	1	ActA	2
TempOseq2_ActA_conc1_TP8	HepG2:58	-0.265179	8	1	ActA	2
TempOseq2_ActA_conc1_TP8	HepG2:281	-0.717098	8	1	ActA	2
TempOseq2_ActA_conc1_TP8	HepG2:251	0.286663	8	1	ActA	2
TempOseq2_ActA_conc1_TP8	HepG2:188	-0.161494	8	1	ActA	2
TempOseq2_ActA_conc1_TP8	HepG2:163	-0.129998	8	1	ActA	2
TempOseq2_ActA_conc1_TP8	HepG2:164	-0.234638	8	1	ActA	2
TempOseq2_ActA_conc1_TP8	HepG2:137	0.314134	8	1	ActA	2
TempOseq2_ActA_conc1_TP8	HepG2:211	-0.852289	8	1	ActA	2
TempOseq2_ActA_conc1_TP8	HepG2:282	0.164017	8	1	ActA	2
TempOseq2_ActA_conc1_TP8	HepG2:252	-0.671068	8	1	ActA	2
TempOseq2_ActA_conc1_TP8	HepG2:25	0.468016	8	1	ActA	2
TempOseq2_ActA_conc1_TP8	HepG2:253	-1.03952	8	1	ActA	2
TempOseq2_ActA_conc1_TP8	HepG2:48	0.256998	8	1	ActA	2
TempOseq2_ActA_conc1_TP8	HepG2:254	-0.420449	8	1	ActA	2
TempOseq2_ActA_conc1_TP8	HepG2:283	-0.202208	8	1	ActA	2
TempOseq2_ActA_conc1_TP8	HepG2:64	-0.329438	8	1	ActA	2
TempOseq2_ActA_conc1_TP8	HepG2:212	0.429117	8	1	ActA	2
TempOseq2_ActA_conc1_TP8	HepG2:70	1.00882	8	1	ActA	2
TempOseq2_ActA_conc1_TP8	HepG2:189	-0.209071	8	1	ActA	2
TempOseq2_ActA_conc1_TP8	HepG2:165	0.399264	8	1	ActA	2
TempOseq2_ActA_conc1_TP8	HepG2:213	-0.13689	8	1	ActA	2
TempOseq2_ActA_conc1_TP8	HepG2:75	-0.907433	8	1	ActA	2
TempOseq2_ActA_conc1_TP8	HepG2:118	-1.02621	8	1	ActA	2
TempOseq2_ActA_conc1_TP8	HepG2:85	-0.548528	8	1	ActA	2
TempOseq2_ActA_conc1_TP8	HepG2:104	-0.257099	8	1	ActA	2
TempOseq2_ActA_conc1_TP8	HepG2:214	-0.762358	8	1	ActA	2
TempOseq2_ActA_conc1_TP8	HepG2:119	0.309394	8	1	ActA	2
TempOseq2_ActA_conc1_TP8	HepG2:65	-0.180334	8	1	ActA	2
TempOseq2_ActA_conc1_TP8	HepG2:215	-0.673449	8	1	ActA	2
TempOseq2_ActA_conc1_TP8	HepG2:216	-1.02701	8	1	ActA	2
TempOseq2_ActA_conc1_TP8	HepG2:54	-0.352159	8	1	ActA	2
TempOseq2_ActA_conc1_TP8	HepG2:284	0.0887647	8	1	ActA	2
TempOseq2_ActA_conc1_TP8	HepG2:255	0.325667	8	1	ActA	2
TempOseq2_ActA_conc1_TP8	HepG2:138	-0.197467	8	1	ActA	2
TempOseq2_ActA_conc1_TP8	HepG2:256	0.303428	8	1	ActA	2
TempOseq2_ActA_conc1_TP8	HepG2:52	-0.975768	8	1	ActA	2
TempOseq2_ActA_conc1_TP8	HepG2:190	-1.23303	8	1	ActA	2
TempOseq2_ActA_conc1_TP8	HepG2:120	-0.0118414	8	1	ActA	2
TempOseq2_ActA_conc1_TP8	HepG2:105	-0.20154	8	1	ActA	2
TempOseq2_ActA_conc1_TP8	HepG2:217	-0.450394	8	1	ActA	2
TempOseq2_ActA_conc1_TP8	HepG2:218	0.267021	8	1	ActA	2
TempOseq2_ActA_conc1_TP8	HepG2:257	-0.61773	8	1	ActA	2
TempOseq2_ActA_conc1_TP8	HepG2:285	-0.729903	8	1	ActA	2
TempOseq2_ActA_conc1_TP8	HepG2:66	0.556005	8	1	ActA	2
TempOseq2_ActA_conc1_TP8	HepG2:91	-0.219547	8	1	ActA	2
TempOseq2_ActA_conc1_TP8	HepG2:121	-0.296525	8	1	ActA	2
TempOseq2_ActA_conc1_TP8	HepG2:191	-0.2621	8	1	ActA	2
TempOseq2_ActA_conc1_TP8	HepG2:139	-0.140218	8	1	ActA	2
TempOseq2_ActA_conc1_TP8	HepG2:166	-0.593176	8	1	ActA	2
TempOseq2_ActA_conc1_TP8	HepG2:167	0.4377	8	1	ActA	2
TempOseq2_ActA_conc1_TP8	HepG2:122	-0.0854549	8	1	ActA	2
TempOseq2_ActA_conc1_TP8	HepG2:168	-0.3896	8	1	ActA	2
TempOseq2_ActA_conc1_TP8	HepG2:219	-0.339904	8	1	ActA	2
TempOseq2_ActA_conc1_TP8	HepG2:192	0.0717518	8	1	ActA	2
TempOseq2_ActA_conc1_TP8	HepG2:106	-0.297577	8	1	ActA	2
TempOseq2_ActA_conc1_TP8	HepG2:92	-0.848699	8	1	ActA	2
TempOseq2_ActA_conc1_TP8	HepG2:220	0.418722	8	1	ActA	2
TempOseq2_ActA_conc1_TP8	HepG2:32	0.129563	8	1	ActA	2
TempOseq2_ActA_conc1_TP8	HepG2:286	0.181183	8	1	ActA	2
TempOseq2_ActA_conc1_TP8	HepG2:258	0.679097	8	1	ActA	2
TempOseq2_ActA_conc1_TP8	HepG2:259	0.0441873	8	1	ActA	2
TempOseq2_ActA_conc1_TP8	HepG2:260	-0.0631879	8	1	ActA	2
TempOseq2_ActA_conc1_TP8	HepG2:287	-0.18824	8	1	ActA	2
TempOseq2_ActA_conc1_TP8	HepG2:67	0.442274	8	1	ActA	2
TempOseq2_ActA_conc1_TP8	HepG2:193	-0.561376	8	1	ActA	2
TempOseq2_ActA_conc1_TP8	HepG2:169	-0.327583	8	1	ActA	2
TempOseq2_ActA_conc1_TP8	HepG2:221	-0.0286374	8	1	ActA	2
TempOseq2_ActA_conc1_TP8	HepG2:170	-0.398333	8	1	ActA	2
TempOseq2_ActA_conc1_TP8	HepG2:86	-0.0752018	8	1	ActA	2
TempOseq2_ActA_conc1_TP8	HepG2:140	-0.522755	8	1	ActA	2
TempOseq2_ActA_conc1_TP8	HepG2:222	-0.915968	8	1	ActA	2
TempOseq2_ActA_conc1_TP8	HepG2:123	-0.402216	8	1	ActA	2
TempOseq2_ActA_conc1_TP8	HepG2:124	-0.536833	8	1	ActA	2
TempOseq2_ActA_conc1_TP8	HepG2:87	-0.113777	8	1	ActA	2
TempOseq2_ActA_conc1_TP8	HepG2:171	-0.581668	8	1	ActA	2
TempOseq2_ActA_conc1_TP8	HepG2:194	-0.686167	8	1	ActA	2
TempOseq2_ActA_conc1_TP8	HepG2:223	0.386738	8	1	ActA	2
TempOseq2_ActA_conc1_TP8	HepG2:288	-0.0400388	8	1	ActA	2
TempOseq2_ActA_conc1_TP8	HepG2:261	-0.518935	8	1	ActA	2
TempOseq2_ActA_conc1_TP8	HepG2:224	-0.793154	8	1	ActA	2
TempOseq2_ActA_conc20_TP24	HepG2:9	0.650818	24	20	ActA	4
TempOseq2_ActA_conc20_TP24	HepG2:27	0.634763	24	20	ActA	4
TempOseq2_ActA_conc20_TP24	HepG2:11	-0.87121	24	20	ActA	4
TempOseq2_ActA_conc20_TP24	HepG2:262	0.7382	24	20	ActA	4
TempOseq2_ActA_conc20_TP24	HepG2:76	0.561091	24	20	ActA	4
TempOseq2_ActA_conc20_TP24	HepG2:225	0.0136791	24	20	ActA	4
TempOseq2_ActA_conc20_TP24	HepG2:8	0.539425	24	20	ActA	4
TempOseq2_ActA_conc20_TP24	HepG2:107	0.680366	24	20	ActA	4
TempOseq2_ActA_conc20_TP24	HepG2:4	0.675286	24	20	ActA	4
TempOseq2_ActA_conc20_TP24	HepG2:141	0.473315	24	20	ActA	4
TempOseq2_ActA_conc20_TP24	HepG2:41	-0.106427	24	20	ActA	4
TempOseq2_ActA_conc20_TP24	HepG2:172	-0.612161	24	20	ActA	4
TempOseq2_ActA_conc20_TP24	HepG2:173	-1.12159	24	20	ActA	4
TempOseq2_ActA_conc20_TP24	HepG2:142	0.592838	24	20	ActA	4
TempOseq2_ActA_conc20_TP24	HepG2:143	-0.0764217	24	20	ActA	4
TempOseq2_ActA_conc20_TP24	HepG2:125	0.595653	24	20	ActA	4
TempOseq2_ActA_conc20_TP24	HepG2:108	-0.294449	24	20	ActA	4
TempOseq2_ActA_conc20_TP24	HepG2:93	1.05842	24	20	ActA	4
TempOseq2_ActA_conc20_TP24	HepG2:34	1.46539	24	20	ActA	4
TempOseq2_ActA_conc20_TP24	HepG2:37	0.765543	24	20	ActA	4
TempOseq2_ActA_conc20_TP24	HepG2:226	-0.403805	24	20	ActA	4
TempOseq2_ActA_conc20_TP24	HepG2:13	0.511591	24	20	ActA	4
TempOseq2_ActA_conc20_TP24	HepG2:73	-0.506367	24	20	ActA	4
TempOseq2_ActA_conc20_TP24	HepG2:195	-1.04735	24	20	ActA	4
TempOseq2_ActA_conc20_TP24	HepG2:227	-1.71288	24	20	ActA	4
TempOseq2_ActA_conc20_TP24	HepG2:263	-0.0755009	24	20	ActA	4
TempOseq2_ActA_conc20_TP24	HepG2:264	-0.821094	24	20	ActA	4
TempOseq2_ActA_conc20_TP24	HepG2:196	0.147946	24	20	ActA	4
TempOseq2_ActA_conc20_TP24	HepG2:59	-0.4308	24	20	ActA	4
TempOseq2_ActA_conc20_TP24	HepG2:6	0.136376	24	20	ActA	4
TempOseq2_ActA_conc20_TP24	HepG2:228	-0.258935	24	20	ActA	4
TempOseq2_ActA_conc20_TP24	HepG2:68	-0.652505	24	20	ActA	4
TempOseq2_ActA_conc20_TP24	HepG2:229	-0.701625	24	20	ActA	4
TempOseq2_ActA_conc20_TP24	HepG2:22	-0.793383	24	20	ActA	4
TempOseq2_ActA_conc20_TP24	HepG2:44	0.0341835	24	20	ActA	4
TempOseq2_ActA_conc20_TP24	HepG2:94	0.827718	24	20	ActA	4
TempOseq2_ActA_conc20_TP24	HepG2:109	-0.0467285	24	20	ActA	4
TempOseq2_ActA_conc20_TP24	HepG2:10	-0.0259565	24	20	ActA	4
TempOseq2_ActA_conc20_TP24	HepG2:144	-0.205965	24	20	ActA	4
TempOseq2_ActA_conc20_TP24	HepG2:174	-0.399495	24	20	ActA	4
TempOseq2_ActA_conc20_TP24	HepG2:7	0.958647	24	20	ActA	4
TempOseq2_ActA_conc20_TP24	HepG2:145	0.864499	24	20	ActA	4
TempOseq2_ActA_conc20_TP24	HepG2:126	-0.573876	24	20	ActA	4
TempOseq2_ActA_conc20_TP24	HepG2:53	-0.34831	24	20	ActA	4
TempOseq2_ActA_conc20_TP24	HepG2:77	0.166128	24	20	ActA	4
TempOseq2_ActA_conc20_TP24	HepG2:17	-0.0611007	24	20	ActA	4
TempOseq2_ActA_conc20_TP24	HepG2:230	0.783977	24	20	ActA	4
TempOseq2_ActA_conc20_TP24	HepG2:42	-0.136183	24	20	ActA	4
TempOseq2_ActA_conc20_TP24	HepG2:265	-0.182178	24	20	ActA	4
TempOseq2_ActA_conc20_TP24	HepG2:55	0.210413	24	20	ActA	4
TempOseq2_ActA_conc20_TP24	HepG2:49	-0.703112	24	20	ActA	4
TempOseq2_ActA_conc20_TP24	HepG2:28	0.585721	24	20	ActA	4
TempOseq2_ActA_conc20_TP24	HepG2:146	0.391696	24	20	ActA	4
TempOseq2_ActA_conc20_TP24	HepG2:147	-0.223371	24	20	ActA	4
TempOseq2_ActA_conc20_TP24	HepG2:197	0.335649	24	20	ActA	4
TempOseq2_ActA_conc20_TP24	HepG2:110	-0.0436028	24	20	ActA	4
TempOseq2_ActA_conc20_TP24	HepG2:95	-0.433626	24	20	ActA	4
TempOseq2_ActA_conc20_TP24	HepG2:96	0.226136	24	20	ActA	4
TempOseq2_ActA_conc20_TP24	HepG2:3	-0.512106	24	20	ActA	4
TempOseq2_ActA_conc20_TP24	HepG2:12	0.0784924	24	20	ActA	4
TempOseq2_ActA_conc20_TP24	HepG2:5	-0.627643	24	20	ActA	4
TempOseq2_ActA_conc20_TP24	HepG2:38	-0.686178	24	20	ActA	4
TempOseq2_ActA_conc20_TP24	HepG2:198	-0.738124	24	20	ActA	4
TempOseq2_ActA_conc20_TP24	HepG2:199	0.222049	24	20	ActA	4
TempOseq2_ActA_conc20_TP24	HepG2:15	0.807039	24	20	ActA	4
TempOseq2_ActA_conc20_TP24	HepG2:19	-0.425608	24	20	ActA	4
TempOseq2_ActA_conc20_TP24	HepG2:200	-0.00642782	24	20	ActA	4
TempOseq2_ActA_conc20_TP24	HepG2:201	-1.42263	24	20	ActA	4
TempOseq2_ActA_conc20_TP24	HepG2:266	0.131661	24	20	ActA	4
TempOseq2_ActA_conc20_TP24	HepG2:148	-0.0767979	24	20	ActA	4
TempOseq2_ActA_conc20_TP24	HepG2:231	0.463715	24	20	ActA	4
TempOseq2_ActA_conc20_TP24	HepG2:175	0.336082	24	20	ActA	4
TempOseq2_ActA_conc20_TP24	HepG2:232	-0.454079	24	20	ActA	4
TempOseq2_ActA_conc20_TP24	HepG2:176	1.03666	24	20	ActA	4
TempOseq2_ActA_conc20_TP24	HepG2:56	-0.544912	24	20	ActA	4
TempOseq2_ActA_conc20_TP24	HepG2:111	0.256841	24	20	ActA	4
TempOseq2_ActA_conc20_TP24	HepG2:97	0.348894	24	20	ActA	4
TempOseq2_ActA_conc20_TP24	HepG2:88	0.475698	24	20	ActA	4
TempOseq2_ActA_conc20_TP24	HepG2:16	-0.809352	24	20	ActA	4
TempOseq2_ActA_conc20_TP24	HepG2:30	-0.290882	24	20	ActA	4
TempOseq2_ActA_conc20_TP24	HepG2:267	-0.373468	24	20	ActA	4
TempOseq2_ActA_conc20_TP24	HepG2:233	0.565746	24	20	ActA	4
TempOseq2_ActA_conc20_TP24	HepG2:234	0.218659	24	20	ActA	4
TempOseq2_ActA_conc20_TP24	HepG2:202	-0.451068	24	20	ActA	4
TempOseq2_ActA_conc20_TP24	HepG2:235	-0.975888	24	20	ActA	4
TempOseq2_ActA_conc20_TP24	HepG2:268	0.121897	24	20	ActA	4
TempOseq2_ActA_conc20_TP24	HepG2:60	-0.114528	24	20	ActA	4
TempOseq2_ActA_conc20_TP24	HepG2:177	0.276505	24	20	ActA	4
TempOseq2_ActA_conc20_TP24	HepG2:149	0.655644	24	20	ActA	4
TempOseq2_ActA_conc20_TP24	HepG2:150	1.05371	24	20	ActA	4
TempOseq2_ActA_conc20_TP24	HepG2:112	-0.921679	24	20	ActA	4
TempOseq2_ActA_conc20_TP24	HepG2:78	-0.785949	24	20	ActA	4
TempOseq2_ActA_conc20_TP24	HepG2:89	0.269256	24	20	ActA	4
TempOseq2_ActA_conc20_TP24	HepG2:98	0.619579	24	20	ActA	4
TempOseq2_ActA_conc20_TP24	HepG2:69	1.27733	24	20	ActA	4
TempOseq2_ActA_conc20_TP24	HepG2:26	0.246634	24	20	ActA	4
TempOseq2_ActA_conc20_TP24	HepG2:269	-0.216066	24	20	ActA	4
TempOseq2_ActA_conc20_TP24	HepG2:236	0.439338	24	20	ActA	4
TempOseq2_ActA_conc20_TP24	HepG2:113	0.0318583	24	20	ActA	4
TempOseq2_ActA_conc20_TP24	HepG2:151	-0.367292	24	20	ActA	4
TempOseq2_ActA_conc20_TP24	HepG2:152	-0.448274	24	20	ActA	4
TempOseq2_ActA_conc20_TP24	HepG2:178	-0.26033	24	20	ActA	4
TempOseq2_ActA_conc20_TP24	HepG2:153	0.926647	24	20	ActA	4
TempOseq2_ActA_conc20_TP24	HepG2:127	-0.656676	24	20	ActA	4
TempOseq2_ActA_conc20_TP24	HepG2:128	0.745635	24	20	ActA	4
TempOseq2_ActA_conc20_TP24	HepG2:2	0.391076	24	20	ActA	4
TempOseq2_ActA_conc20_TP24	HepG2:99	0.589142	24	20	ActA	4
TempOseq2_ActA_conc20_TP24	HepG2:50	0.352781	24	20	ActA	4
TempOseq2_ActA_conc20_TP24	HepG2:61	-0.546221	24	20	ActA	4
TempOseq2_ActA_conc20_TP24	HepG2:grey	0.401338	24	20	ActA	4
TempOseq2_ActA_conc20_TP24	HepG2:203	0.838457	24	20	ActA	4
TempOseq2_ActA_conc20_TP24	HepG2:270	0.564565	24	20	ActA	4
TempOseq2_ActA_conc20_TP24	HepG2:237	0.0344905	24	20	ActA	4
TempOseq2_ActA_conc20_TP24	HepG2:40	0.0866288	24	20	ActA	4
TempOseq2_ActA_conc20_TP24	HepG2:154	0.0710758	24	20	ActA	4
TempOseq2_ActA_conc20_TP24	HepG2:35	-0.0818891	24	20	ActA	4
TempOseq2_ActA_conc20_TP24	HepG2:39	-0.0653505	24	20	ActA	4
TempOseq2_ActA_conc20_TP24	HepG2:271	0.258915	24	20	ActA	4
TempOseq2_ActA_conc20_TP24	HepG2:238	0.54373	24	20	ActA	4
TempOseq2_ActA_conc20_TP24	HepG2:179	-0.385215	24	20	ActA	4
TempOseq2_ActA_conc20_TP24	HepG2:155	1.09135	24	20	ActA	4
TempOseq2_ActA_conc20_TP24	HepG2:129	0.0872612	24	20	ActA	4
TempOseq2_ActA_conc20_TP24	HepG2:114	-0.463077	24	20	ActA	4
TempOseq2_ActA_conc20_TP24	HepG2:90	1.01865	24	20	ActA	4
TempOseq2_ActA_conc20_TP24	HepG2:79	-0.936723	24	20	ActA	4
TempOseq2_ActA_conc20_TP24	HepG2:33	-0.295457	24	20	ActA	4
TempOseq2_ActA_conc20_TP24	HepG2:272	-0.559903	24	20	ActA	4
TempOseq2_ActA_conc20_TP24	HepG2:51	-0.856923	24	20	ActA	4
TempOseq2_ActA_conc20_TP24	HepG2:29	-0.0995859	24	20	ActA	4
TempOseq2_ActA_conc20_TP24	HepG2:180	-0.966776	24	20	ActA	4
TempOseq2_ActA_conc20_TP24	HepG2:156	-0.329853	24	20	ActA	4
TempOseq2_ActA_conc20_TP24	HepG2:157	0.0596916	24	20	ActA	4
TempOseq2_ActA_conc20_TP24	HepG2:130	-0.646506	24	20	ActA	4
TempOseq2_ActA_conc20_TP24	HepG2:100	0.422372	24	20	ActA	4
TempOseq2_ActA_conc20_TP24	HepG2:80	0.793493	24	20	ActA	4
TempOseq2_ActA_conc20_TP24	HepG2:71	0.138076	24	20	ActA	4
TempOseq2_ActA_conc20_TP24	HepG2:45	1.35712	24	20	ActA	4
TempOseq2_ActA_conc20_TP24	HepG2:273	-0.87395	24	20	ActA	4
TempOseq2_ActA_conc20_TP24	HepG2:20	0.206068	24	20	ActA	4
TempOseq2_ActA_conc20_TP24	HepG2:239	-0.512905	24	20	ActA	4
TempOseq2_ActA_conc20_TP24	HepG2:240	0.602245	24	20	ActA	4
TempOseq2_ActA_conc20_TP24	HepG2:181	-0.0327229	24	20	ActA	4
TempOseq2_ActA_conc20_TP24	HepG2:131	-0.0143392	24	20	ActA	4
TempOseq2_ActA_conc20_TP24	HepG2:101	-0.831516	24	20	ActA	4
TempOseq2_ActA_conc20_TP24	HepG2:204	-0.296152	24	20	ActA	4
TempOseq2_ActA_conc20_TP24	HepG2:14	-0.715365	24	20	ActA	4
TempOseq2_ActA_conc20_TP24	HepG2:274	0.349095	24	20	ActA	4
TempOseq2_ActA_conc20_TP24	HepG2:241	-0.712746	24	20	ActA	4
TempOseq2_ActA_conc20_TP24	HepG2:182	0.447449	24	20	ActA	4
TempOseq2_ActA_conc20_TP24	HepG2:47	-1.58876	24	20	ActA	4
TempOseq2_ActA_conc20_TP24	HepG2:158	-0.582798	24	20	ActA	4
TempOseq2_ActA_conc20_TP24	HepG2:132	0.496956	24	20	ActA	4
TempOseq2_ActA_conc20_TP24	HepG2:81	-0.387994	24	20	ActA	4
TempOseq2_ActA_conc20_TP24	HepG2:72	-0.0849167	24	20	ActA	4
TempOseq2_ActA_conc20_TP24	HepG2:21	-0.104345	24	20	ActA	4
TempOseq2_ActA_conc20_TP24	HepG2:275	-0.532449	24	20	ActA	4
TempOseq2_ActA_conc20_TP24	HepG2:242	1.71725	24	20	ActA	4
TempOseq2_ActA_conc20_TP24	HepG2:243	0.264713	24	20	ActA	4
TempOseq2_ActA_conc20_TP24	HepG2:205	-0.288216	24	20	ActA	4
TempOseq2_ActA_conc20_TP24	HepG2:183	-0.113037	24	20	ActA	4
TempOseq2_ActA_conc20_TP24	HepG2:159	0.571794	24	20	ActA	4
TempOseq2_ActA_conc20_TP24	HepG2:82	-0.21944	24	20	ActA	4
TempOseq2_ActA_conc20_TP24	HepG2:206	0.127592	24	20	ActA	4
TempOseq2_ActA_conc20_TP24	HepG2:276	-0.10274	24	20	ActA	4
TempOseq2_ActA_conc20_TP24	HepG2:36	0.578654	24	20	ActA	4
TempOseq2_ActA_conc20_TP24	HepG2:244	-0.101913	24	20	ActA	4
TempOseq2_ActA_conc20_TP24	HepG2:245	-0.153367	24	20	ActA	4
TempOseq2_ActA_conc20_TP24	HepG2:184	-0.449443	24	20	ActA	4
TempOseq2_ActA_conc20_TP24	HepG2:246	0.136323	24	20	ActA	4
TempOseq2_ActA_conc20_TP24	HepG2:23	-0.0916127	24	20	ActA	4
TempOseq2_ActA_conc20_TP24	HepG2:83	0.0906096	24	20	ActA	4
TempOseq2_ActA_conc20_TP24	HepG2:62	0.325885	24	20	ActA	4
TempOseq2_ActA_conc20_TP24	HepG2:277	-0.147342	24	20	ActA	4
TempOseq2_ActA_conc20_TP24	HepG2:247	0.483017	24	20	ActA	4
TempOseq2_ActA_conc20_TP24	HepG2:278	0.764855	24	20	ActA	4
TempOseq2_ActA_conc20_TP24	HepG2:31	0.345608	24	20	ActA	4
TempOseq2_ActA_conc20_TP24	HepG2:185	-0.518531	24	20	ActA	4
TempOseq2_ActA_conc20_TP24	HepG2:160	0.411496	24	20	ActA	4
TempOseq2_ActA_conc20_TP24	HepG2:133	-0.58185	24	20	ActA	4
TempOseq2_ActA_conc20_TP24	HepG2:46	-0.729671	24	20	ActA	4
TempOseq2_ActA_conc20_TP24	HepG2:24	0.34082	24	20	ActA	4
TempOseq2_ActA_conc20_TP24	HepG2:207	-0.183322	24	20	ActA	4
TempOseq2_ActA_conc20_TP24	HepG2:115	0.698987	24	20	ActA	4
TempOseq2_ActA_conc20_TP24	HepG2:57	0.253779	24	20	ActA	4
TempOseq2_ActA_conc20_TP24	HepG2:74	0.480605	24	20	ActA	4
TempOseq2_ActA_conc20_TP24	HepG2:279	0.330775	24	20	ActA	4
TempOseq2_ActA_conc20_TP24	HepG2:248	-0.500521	24	20	ActA	4
TempOseq2_ActA_conc20_TP24	HepG2:186	0.282344	24	20	ActA	4
TempOseq2_ActA_conc20_TP24	HepG2:161	0.784091	24	20	ActA	4
TempOseq2_ActA_conc20_TP24	HepG2:162	0.158585	24	20	ActA	4
TempOseq2_ActA_conc20_TP24	HepG2:134	-0.0323317	24	20	ActA	4
TempOseq2_ActA_conc20_TP24	HepG2:116	0.678172	24	20	ActA	4
TempOseq2_ActA_conc20_TP24	HepG2:102	-0.0522148	24	20	ActA	4
TempOseq2_ActA_conc20_TP24	HepG2:208	-0.0518588	24	20	ActA	4
TempOseq2_ActA_conc20_TP24	HepG2:84	-0.403356	24	20	ActA	4
TempOseq2_ActA_conc20_TP24	HepG2:63	0.166881	24	20	ActA	4
TempOseq2_ActA_conc20_TP24	HepG2:280	0.676796	24	20	ActA	4
TempOseq2_ActA_conc20_TP24	HepG2:249	1.06957	24	20	ActA	4
TempOseq2_ActA_conc20_TP24	HepG2:250	-0.362405	24	20	ActA	4
TempOseq2_ActA_conc20_TP24	HepG2:117	-0.8946	24	20	ActA	4
TempOseq2_ActA_conc20_TP24	HepG2:135	0.164135	24	20	ActA	4
TempOseq2_ActA_conc20_TP24	HepG2:209	-0.766183	24	20	ActA	4
TempOseq2_ActA_conc20_TP24	HepG2:187	-0.148072	24	20	ActA	4
TempOseq2_ActA_conc20_TP24	HepG2:136	-0.964394	24	20	ActA	4
TempOseq2_ActA_conc20_TP24	HepG2:1	0.235307	24	20	ActA	4
TempOseq2_ActA_conc20_TP24	HepG2:103	-0.731439	24	20	ActA	4
TempOseq2_ActA_conc20_TP24	HepG2:18	-0.645503	24	20	ActA	4
TempOseq2_ActA_conc20_TP24	HepG2:210	0.499881	24	20	ActA	4
TempOseq2_ActA_conc20_TP24	HepG2:43	-0.521928	24	20	ActA	4
TempOseq2_ActA_conc20_TP24	HepG2:58	0.231174	24	20	ActA	4
TempOseq2_ActA_conc20_TP24	HepG2:281	0.464639	24	20	ActA	4
TempOseq2_ActA_conc20_TP24	HepG2:251	0.606132	24	20	ActA	4
TempOseq2_ActA_conc20_TP24	HepG2:188	-1.1458	24	20	ActA	4
TempOseq2_ActA_conc20_TP24	HepG2:163	-1.13483	24	20	ActA	4
TempOseq2_ActA_conc20_TP24	HepG2:164	1.50822	24	20	ActA	4
TempOseq2_ActA_conc20_TP24	HepG2:137	0.738492	24	20	ActA	4
TempOseq2_ActA_conc20_TP24	HepG2:211	0.305907	24	20	ActA	4
TempOseq2_ActA_conc20_TP24	HepG2:282	0.174381	24	20	ActA	4
TempOseq2_ActA_conc20_TP24	HepG2:252	-0.303328	24	20	ActA	4
TempOseq2_ActA_conc20_TP24	HepG2:25	-0.631832	24	20	ActA	4
TempOseq2_ActA_conc20_TP24	HepG2:253	-0.00806378	24	20	ActA	4
TempOseq2_ActA_conc20_TP24	HepG2:48	0.0608077	24	20	ActA	4
TempOseq2_ActA_conc20_TP24	HepG2:254	-0.766734	24	20	ActA	4
TempOseq2_ActA_conc20_TP24	HepG2:283	-0.751645	24	20	ActA	4
TempOseq2_ActA_conc20_TP24	HepG2:64	-0.385483	24	20	ActA	4
TempOseq2_ActA_conc20_TP24	HepG2:212	-0.238084	24	20	ActA	4
TempOseq2_ActA_conc20_TP24	HepG2:70	0.145529	24	20	ActA	4
TempOseq2_ActA_conc20_TP24	HepG2:189	-0.151153	24	20	ActA	4
TempOseq2_ActA_conc20_TP24	HepG2:165	0.159181	24	20	ActA	4
TempOseq2_ActA_conc20_TP24	HepG2:213	0.433044	24	20	ActA	4
TempOseq2_ActA_conc20_TP24	HepG2:75	-0.446511	24	20	ActA	4
TempOseq2_ActA_conc20_TP24	HepG2:118	0.133836	24	20	ActA	4
TempOseq2_ActA_conc20_TP24	HepG2:85	-0.00794785	24	20	ActA	4
TempOseq2_ActA_conc20_TP24	HepG2:104	-0.488697	24	20	ActA	4
TempOseq2_ActA_conc20_TP24	HepG2:214	-1.05205	24	20	ActA	4
TempOseq2_ActA_conc20_TP24	HepG2:119	0.451724	24	20	ActA	4
TempOseq2_ActA_conc20_TP24	HepG2:65	-0.606938	24	20	ActA	4
TempOseq2_ActA_conc20_TP24	HepG2:215	0.558714	24	20	ActA	4
TempOseq2_ActA_conc20_TP24	HepG2:216	0.771392	24	20	ActA	4
TempOseq2_ActA_conc20_TP24	HepG2:54	0.423544	24	20	ActA	4
TempOseq2_ActA_conc20_TP24	HepG2:284	-0.560155	24	20	ActA	4
TempOseq2_ActA_conc20_TP24	HepG2:255	0.241533	24	20	ActA	4
TempOseq2_ActA_conc20_TP24	HepG2:138	0.270894	24	20	ActA	4
TempOseq2_ActA_conc20_TP24	HepG2:256	0.248266	24	20	ActA	4
TempOseq2_ActA_conc20_TP24	HepG2:52	-0.299885	24	20	ActA	4
TempOseq2_ActA_conc20_TP24	HepG2:190	1.74526	24	20	ActA	4
TempOseq2_ActA_conc20_TP24	HepG2:120	0.151471	24	20	ActA	4
TempOseq2_ActA_conc20_TP24	HepG2:105	-0.462865	24	20	ActA	4
TempOseq2_ActA_conc20_TP24	HepG2:217	0.356107	24	20	ActA	4
TempOseq2_ActA_conc20_TP24	HepG2:218	-0.590082	24	20	ActA	4
TempOseq2_ActA_conc20_TP24	HepG2:257	0.657451	24	20	ActA	4
TempOseq2_ActA_conc20_TP24	HepG2:285	0.700662	24	20	ActA	4
TempOseq2_ActA_conc20_TP24	HepG2:66	-0.251592	24	20	ActA	4
TempOseq2_ActA_conc20_TP24	HepG2:91	1.06201	24	20	ActA	4
TempOseq2_ActA_conc20_TP24	HepG2:121	-0.303849	24	20	ActA	4
TempOseq2_ActA_conc20_TP24	HepG2:191	0.486118	24	20	ActA	4
TempOseq2_ActA_conc20_TP24	HepG2:139	0.247056	24	20	ActA	4
TempOseq2_ActA_conc20_TP24	HepG2:166	0.0476144	24	20	ActA	4
TempOseq2_ActA_conc20_TP24	HepG2:167	-0.144269	24	20	ActA	4
TempOseq2_ActA_conc20_TP24	HepG2:122	0.105519	24	20	ActA	4
TempOseq2_ActA_conc20_TP24	HepG2:168	-1.36347	24	20	ActA	4
TempOseq2_ActA_conc20_TP24	HepG2:219	-0.597139	24	20	ActA	4
TempOseq2_ActA_conc20_TP24	HepG2:192	-0.233018	24	20	ActA	4
TempOseq2_ActA_conc20_TP24	HepG2:106	0.389954	24	20	ActA	4
TempOseq2_ActA_conc20_TP24	HepG2:92	0.0380658	24	20	ActA	4
[truncated: 142,790 more rows]

## Sheet: 3.Module annotation
rank	dataSetID	dataSetName	inGroups	pValue	Bonferroni	FDR	nCommonGenes	shortDataSetName	overlapGenes	module_number
34	GO:0005549	odorant binding	GO|GO.MF	4.00482e-13	2.6288e-06	9.15959e-09	18	odorant binding	4993 (OR2C1)|26338 (OR5L2)|26339 (OR5K1)|26341 (OR5H1)|26494 (OR8G1)...	HepG2:1
26	GO:0045095	keratin filament	GO|GO.CC	7.41499e-19	4.86727e-12	3.14018e-14	38	keratin filament	3849 (KRT2)|3850 (KRT3)|3853 (KRT6A)|3855 (KRT7)|3888 (KRT82)...	HepG2:1
39	GO:0001653	peptide receptor activity	GO|GO.MF	3.83918e-12	2.52007e-05	7.4572e-08	37	peptide receptor activity	554 (AVPR2)|1232 (CCR3)|1233 (CCR4)|1240 (CMKLR1)|2149 (F2R)...	HepG2:1
4	GO:0004984	olfactory receptor activity	GO|GO.MF	5.32311e-49	3.49414e-42	1.66388e-43	78	olfactory receptor activity	(More than 50 overlapping genes)	HepG2:1
5	GO:0050911	detection of chemical stimulus involved in sensory perception of smell	GO|GO.BP	5.32311e-49	3.49414e-42	1.66388e-43	78	detection of chemical stimulus involved in sensory perception of smell	(More than 50 overlapping genes)	HepG2:1
3	GO:0007608	sensory perception of smell	GO|GO.BP	1.52289e-50	9.9964e-44	5.26126e-45	87	sensory perception of smell	(More than 50 overlapping genes)	HepG2:1
23	GO:0031424	keratinization	GO|GO.BP	5.68731e-26	3.73321e-19	4.0428e-21	69	keratinization	(More than 50 overlapping genes)	HepG2:1
24	GO:0005882	intermediate filament	GO|GO.CC	3.30137e-20	2.16705e-13	1.58179e-15	65	intermediate filament	(More than 50 overlapping genes)	HepG2:1
6	GO:0050907	detection of chemical stimulus involved in sensory perception	GO|GO.BP	9.69544e-49	6.36418e-42	2.89281e-43	94	detection of chemical stimulus involved in sensory perception	(More than 50 overlapping genes)	HepG2:1
8	GO:0009593	detection of chemical stimulus	GO|GO.BP	3.86948e-48	2.53996e-41	1.05832e-42	103	detection of chemical stimulus	(More than 50 overlapping genes)	HepG2:1
9	GO:0007606	sensory perception of chemical stimulus	GO|GO.BP	5.96262e-48	3.91392e-41	1.50535e-42	105	sensory perception of chemical stimulus	(More than 50 overlapping genes)	HepG2:1
10	GO:0050906	detection of stimulus involved in sensory perception	GO|GO.BP	8.98846e-46	5.90011e-39	2.18523e-40	103	detection of stimulus involved in sensory perception	(More than 50 overlapping genes)	HepG2:1
31	GO:0045111	intermediate filament cytoskeleton	GO|GO.CC	7.34025e-15	4.81821e-08	2.0503e-10	67	intermediate filament cytoskeleton	(More than 50 overlapping genes)	HepG2:1
40	GO:0034702	ion channel complex	GO|GO.CC	8.15452e-12	5.3527e-05	1.52065e-07	63	ion channel complex	(More than 50 overlapping genes)	HepG2:1
42	GO:0022839	ion gated channel activity	GO|GO.MF	1.20438e-11	7.90566e-05	2.18388e-07	66	ion gated channel activity	(More than 50 overlapping genes)	HepG2:1
27	GO:0030216	keratinocyte differentiation	GO|GO.BP	3.94201e-18	2.58757e-11	1.54944e-13	79	keratinocyte differentiation	(More than 50 overlapping genes)	HepG2:1
41	GO:0022836	gated channel activity	GO|GO.MF	1.09615e-11	7.19523e-05	2.00984e-07	68	gated channel activity	(More than 50 overlapping genes)	HepG2:1
30	GO:0009913	epidermal cell differentiation	GO|GO.BP	4.77068e-15	3.13152e-08	1.36153e-10	84	epidermal cell differentiation	(More than 50 overlapping genes)	HepG2:1
38	GO:0022838	substrate-specific channel activity	GO|GO.MF	1.2316e-12	8.08435e-06	2.58286e-08	85	substrate-specific channel activity	(More than 50 overlapping genes)	HepG2:1
35	GO:0015267	channel activity	GO|GO.MF	8.74447e-13	5.73995e-06	1.91332e-08	89	channel activity	(More than 50 overlapping genes)	HepG2:1
36	GO:0022803	passive transmembrane transporter activity	GO|GO.MF	8.74447e-13	5.73995e-06	1.91332e-08	89	passive transmembrane transporter activity	(More than 50 overlapping genes)	HepG2:1
14	GO:0051606	detection of stimulus	GO|GO.BP	1.15317e-36	7.56951e-30	1.76035e-31	132	detection of stimulus	(More than 50 overlapping genes)	HepG2:1
32	GO:0048018	receptor ligand activity	GO|GO.MF	5.89597e-14	3.87017e-07	1.54807e-09	95	receptor ligand activity	(More than 50 overlapping genes)	HepG2:1
33	GO:0043588	skin development	GO|GO.BP	1.74989e-13	1.14865e-06	4.25425e-09	95	skin development	(More than 50 overlapping genes)	HepG2:1
37	GO:0030545	receptor regulator activity	GO|GO.MF	1.16889e-12	7.67271e-06	2.47507e-08	99	receptor regulator activity	(More than 50 overlapping genes)	HepG2:1
1	GO:0004930	G protein-coupled receptor activity	GO|GO.MF	3.99097e-59	2.61971e-52	2.91079e-53	175	G protein-coupled receptor activity	(More than 50 overlapping genes)	HepG2:1
11	GO:0007600	sensory perception	GO|GO.BP	1.52631e-45	1.00189e-38	3.57816e-40	194	sensory perception	(More than 50 overlapping genes)	HepG2:1
2	GO:0004888	transmembrane signaling receptor activity	GO|GO.MF	8.67504e-55	5.69438e-48	4.38029e-49	250	transmembrane signaling receptor activity	(More than 50 overlapping genes)	HepG2:1
12	GO:0007186	G protein-coupled receptor signaling pathway	GO|GO.BP	1.56023e-44	1.02415e-37	3.53156e-39	251	G protein-coupled receptor signaling pathway	(More than 50 overlapping genes)	HepG2:1
16	GO:0050877	nervous system process	GO|GO.BP	2.66429e-34	1.74887e-27	3.49774e-29	249	nervous system process	(More than 50 overlapping genes)	HepG2:1
7	GO:0038023	signaling receptor activity	GO|GO.MF	1.6212e-48	1.06417e-41	4.62684e-43	285	signaling receptor activity	(More than 50 overlapping genes)	HepG2:1
13	GO:0060089	molecular transducer activity	GO|GO.MF	2.9713e-43	1.95039e-36	6.50131e-38	289	molecular transducer activity	(More than 50 overlapping genes)	HepG2:1
17	GO:0005887	integral component of plasma membrane	GO|GO.CC	8.80926e-33	5.78248e-26	1.01447e-27	318	integral component of plasma membrane	(More than 50 overlapping genes)	HepG2:1
18	GO:0031226	intrinsic component of plasma membrane	GO|GO.CC	1.59563e-32	1.04739e-25	1.77524e-27	330	intrinsic component of plasma membrane	(More than 50 overlapping genes)	HepG2:1
20	GO:0003008	system process	GO|GO.BP	2.14943e-28	1.41091e-21	1.90663e-23	354	system process	(More than 50 overlapping genes)	HepG2:1
25	GO:0044459	plasma membrane part	GO|GO.CC	5.34059e-19	3.50562e-12	2.33708e-14	459	plasma membrane part	(More than 50 overlapping genes)	HepG2:1
19	GO:0016021	integral component of membrane	GO|GO.CC	1.53426e-31	1.0071e-24	1.59858e-26	823	integral component of membrane	(More than 50 overlapping genes)	HepG2:1
21	GO:0005886	plasma membrane	GO|GO.CC	6.00113e-28	3.9392e-21	5.11584e-23	825	plasma membrane	(More than 50 overlapping genes)	HepG2:1
15	GO:0031224	intrinsic component of membrane	GO|GO.CC	4.54593e-35	2.98399e-28	6.34892e-30	856	intrinsic component of membrane	(More than 50 overlapping genes)	HepG2:1
22	GO:0071944	cell periphery	GO|GO.CC	1.28144e-26	8.41147e-20	9.78078e-22	835	cell periphery	(More than 50 overlapping genes)	HepG2:1
28	GO:0044425	membrane part	GO|GO.CC	3.7052e-17	2.43213e-10	1.32903e-12	970	membrane part	(More than 50 overlapping genes)	HepG2:1
29	GO:0032501	multicellular organismal process	GO|GO.BP	5.96729e-16	3.91698e-09	1.84763e-11	1065	multicellular organismal process	(More than 50 overlapping genes)	HepG2:1
6	GO:0006261	DNA-dependent DNA replication	GO|GO.BP	3.09404e-15	2.03096e-08	9.06678e-11	22	DNA-dependent DNA replication	641 (BLM)|1017 (CDK2)|1763 (DNA2)|4173 (MCM4)|4796 (TONSL)...	HepG2:10
2	GO:0006260	DNA replication	GO|GO.BP	8.37181e-17	5.49534e-10	2.81812e-12	30	DNA replication	641 (BLM)|672 (BRCA1)|983 (CDK1)|1017 (CDK2)|1660 (DHX9)|1763 (DNA2)...	HepG2:10
10	GO:0006281	DNA repair	GO|GO.BP	1.9776e-12	1.29812e-05	4.04398e-08	35	DNA repair	641 (BLM)|672 (BRCA1)|983 (CDK1)|1017 (CDK2)|1660 (DHX9)|1763 (DNA2)...	HepG2:10
7	GO:1903047	mitotic cell cycle process	GO|GO.BP	2.7619e-14	1.81294e-07	7.33982e-10	46	mitotic cell cycle process	595 (CCND1)|641 (BLM)|672 (BRCA1)|983 (CDK1)|993 (CDC25A)|1017 (CDK2)...	HepG2:10
8	GO:0044427	chromosomal part	GO|GO.CC	1.01579e-13	6.66774e-07	2.59445e-09	49	chromosomal part	641 (BLM)|672 (BRCA1)|983 (CDK1)|1017 (CDK2)|1660 (DHX9)|1763 (DNA2)...	HepG2:10
9	GO:0000278	mitotic cell cycle	GO|GO.BP	4.85836e-13	3.18907e-06	1.09215e-08	48	mitotic cell cycle	595 (CCND1)|641 (BLM)|672 (BRCA1)|983 (CDK1)|993 (CDC25A)|1017 (CDK2)...	HepG2:10
4	GO:0006259	DNA metabolic process	GO|GO.BP	8.83485e-16	5.79928e-09	2.69734e-11	54	DNA metabolic process	(More than 50 overlapping genes)	HepG2:10
5	GO:0005694	chromosome	GO|GO.CC	3.07257e-15	2.01686e-08	9.04423e-11	55	chromosome	(More than 50 overlapping genes)	HepG2:10
11	GO:0051276	chromosome organization	GO|GO.BP	5.16586e-12	3.39092e-05	9.80034e-08	53	chromosome organization	(More than 50 overlapping genes)	HepG2:10
1	GO:0022402	cell cycle process	GO|GO.BP	2.04475e-17	1.34219e-10	7.58301e-13	64	cell cycle process	(More than 50 overlapping genes)	HepG2:10
3	GO:0007049	cell cycle	GO|GO.BP	4.65221e-16	3.05376e-09	1.44728e-11	74	cell cycle	(More than 50 overlapping genes)	HepG2:10
3	GO:0010820	positive regulation of T cell chemotaxis	GO|GO.BP	2.87008e-05	1	0.112811	2	positive regulation of T cell chemotaxis	6375 (XCL1)|6846 (XCL2)	HepG2:100
4	GO:0010819	regulation of T cell chemotaxis	GO|GO.BP	3.50625e-05	1	0.131142	2	regulation of T cell chemotaxis	6375 (XCL1)|6846 (XCL2)	HepG2:100
5	GO:0140131	positive regulation of lymphocyte chemotaxis	GO|GO.BP	4.20555e-05	1	0.150194	2	positive regulation of lymphocyte chemotaxis	6375 (XCL1)|6846 (XCL2)	HepG2:100
6	GO:0010818	T cell chemotaxis	GO|GO.BP	7.63226e-05	1	0.24	2	T cell chemotaxis	6375 (XCL1)|6846 (XCL2)	HepG2:100
7	GO:1901623	regulation of lymphocyte chemotaxis	GO|GO.BP	7.63226e-05	1	0.24	2	regulation of lymphocyte chemotaxis	6375 (XCL1)|6846 (XCL2)	HepG2:100
8	GO:0048020	CCR chemokine receptor binding	GO|GO.MF	8.64587e-05	1	0.26278	2	CCR chemokine receptor binding	6375 (XCL1)|6846 (XCL2)	HepG2:100
10	GO:2000406	positive regulation of T cell migration	GO|GO.BP	0.000146512	1	0.376702	2	positive regulation of T cell migration	6375 (XCL1)|6846 (XCL2)	HepG2:100
1	GO:0071346	cellular response to interferon-gamma	GO|GO.BP	2.82093e-06	1	0.0177364	4	cellular response to interferon-gamma	1612 (DAPK1)|3660 (IRF2)|6375 (XCL1)|6846 (XCL2)	HepG2:100
2	GO:0034341	response to interferon-gamma	GO|GO.BP	4.51013e-06	1	0.0263623	4	response to interferon-gamma	1612 (DAPK1)|3660 (IRF2)|6375 (XCL1)|6846 (XCL2)	HepG2:100
9	GO:0009966	regulation of signal transduction	GO|GO.BP	0.000135824	1	0.355913	8	regulation of signal transduction	657 (BMPR1A)|1612 (DAPK1)|2932 (GSK3B)|4216 (MAP3K4)|5140 (PDE3B)...	HepG2:100
1	GO:0032777	Piccolo NuA4 histone acetyltransferase complex	GO|GO.CC	3.83745e-06	1	0.0229412	2	Piccolo NuA4 histone acetyltransferase complex	10524 (KAT5)|26122 (EPC2)	HepG2:101
3	GO:0004659	prenyltransferase activity	GO|GO.MF	6.68133e-05	1	0.215619	2	prenyltransferase activity	1352 (COX10)|5876 (RABGGTB)	HepG2:101
6	GO:0035267	NuA4 histone acetyltransferase complex	GO|GO.CC	9.72209e-05	1	0.284135	2	NuA4 histone acetyltransferase complex	10524 (KAT5)|26122 (EPC2)	HepG2:101
7	GO:0043189	H4/H2A histone acetyltransferase complex	GO|GO.CC	9.72209e-05	1	0.284135	2	H4/H2A histone acetyltransferase complex	10524 (KAT5)|26122 (EPC2)	HepG2:101
5	GO:0051252	regulation of RNA metabolic process	GO|GO.BP	9.63777e-05	1	0.283437	9	regulation of RNA metabolic process	1054 (CEBPG)|1998 (ELF2)|9589 (WTAP)|10236 (HNRNPR)|10524 (KAT5)...	HepG2:101
8	GO:0005654	nucleoplasm	GO|GO.CC	0.000126516	1	0.339659	9	nucleoplasm	1054 (CEBPG)|1998 (ELF2)|9589 (WTAP)|10236 (HNRNPR)|10524 (KAT5)...	HepG2:101
9	GO:0019219	regulation of nucleobase-containing compound metabolic process	GO|GO.BP	0.000175295	1	0.429669	9	regulation of nucleobase-containing compound metabolic process	1054 (CEBPG)|1998 (ELF2)|9589 (WTAP)|10236 (HNRNPR)|10524 (KAT5)...	HepG2:101
10	GO:0010468	regulation of gene expression	GO|GO.BP	0.000353721	1	0.691598	9	regulation of gene expression	1054 (CEBPG)|1998 (ELF2)|9589 (WTAP)|10236 (HNRNPR)|10524 (KAT5)...	HepG2:101
2	GO:0031981	nuclear lumen	GO|GO.CC	4.18398e-05	1	0.149668	10	nuclear lumen	1054 (CEBPG)|1352 (COX10)|1998 (ELF2)|9589 (WTAP)|10236 (HNRNPR)...	HepG2:101
4	GO:0044428	nuclear part	GO|GO.CC	8.93432e-05	1	0.269264	10	nuclear part	1054 (CEBPG)|1352 (COX10)|1998 (ELF2)|9589 (WTAP)|10236 (HNRNPR)...	HepG2:101
5	GO:0018003	peptidyl-lysine N6-acetylation	GO|GO.BP	6.4017e-07	1	0.00500254	2	peptidyl-lysine N6-acetylation	9027 (NAT8)|51471 (NAT8B)	HepG2:102
7	GO:0052697	xenobiotic glucuronidation	GO|GO.BP	6.39279e-06	1	0.0349109	2	xenobiotic glucuronidation	10720 (UGT2B11)|54490 (UGT2B28)	HepG2:102
8	GO:0004468	lysine N-acetyltransferase activity, acting on acetyl phosphate as donor	GO|GO.MF	9.58473e-06	1	0.0486582	2	lysine N-acetyltransferase activity, acting on acetyl phosphate as donor	9027 (NAT8)|51471 (NAT8B)	HepG2:102
1	GO:0052695	cellular glucuronidation	GO|GO.BP	9.76755e-08	0.641152	0.000980354	3	cellular glucuronidation	7364 (UGT2B7)|10720 (UGT2B11)|54490 (UGT2B28)	HepG2:102
2	GO:0006063	uronic acid metabolic process	GO|GO.BP	3.01197e-07	1	0.0026291	3	uronic acid metabolic process	7364 (UGT2B7)|10720 (UGT2B11)|54490 (UGT2B28)	HepG2:102
3	GO:0019585	glucuronate metabolic process	GO|GO.BP	3.01197e-07	1	0.0026291	3	glucuronate metabolic process	7364 (UGT2B7)|10720 (UGT2B11)|54490 (UGT2B28)	HepG2:102
4	GO:0015020	glucuronosyltransferase activity	GO|GO.MF	5.87998e-07	1	0.00468407	3	glucuronosyltransferase activity	7364 (UGT2B7)|10720 (UGT2B11)|54490 (UGT2B28)	HepG2:102
6	GO:0008194	UDP-glycosyltransferase activity	GO|GO.MF	1.7756e-06	1	0.0118595	4	UDP-glycosyltransferase activity	7364 (UGT2B7)|7365 (UGT2B10)|10720 (UGT2B11)|54490 (UGT2B28)	HepG2:102
9	GO:0016757	transferase activity, transferring glycosyl groups	GO|GO.MF	2.20144e-05	1	0.0913429	4	transferase activity, transferring glycosyl groups	7364 (UGT2B7)|7365 (UGT2B10)|10720 (UGT2B11)|54490 (UGT2B28)	HepG2:102
10	GO:0005789	endoplasmic reticulum membrane	GO|GO.CC	3.38317e-05	1	0.127629	6	endoplasmic reticulum membrane	7364 (UGT2B7)|7365 (UGT2B10)|9027 (NAT8)|10720 (UGT2B11)...	HepG2:102
1	GO:0004122	cystathionine beta-synthase activity	GO|GO.MF	6.4017e-07	1	0.00500254	2	cystathionine beta-synthase activity	875 (CBS)|102724560 (CBSL)	HepG2:103
2	GO:0004124	cysteine synthase activity	GO|GO.MF	6.4017e-07	1	0.00500254	2	cysteine synthase activity	875 (CBS)|102724560 (CBSL)	HepG2:103
3	GO:0006535	cysteine biosynthetic process from serine	GO|GO.BP	6.4017e-07	1	0.00500254	2	cysteine biosynthetic process from serine	875 (CBS)|102724560 (CBSL)	HepG2:103
4	GO:0019343	cysteine biosynthetic process via cystathionine	GO|GO.BP	1.91962e-06	1	0.0126639	2	cysteine biosynthetic process via cystathionine	875 (CBS)|102724560 (CBSL)	HepG2:103
5	GO:0009092	homoserine metabolic process	GO|GO.BP	6.39279e-06	1	0.0349109	2	homoserine metabolic process	875 (CBS)|102724560 (CBSL)	HepG2:103
6	GO:0019346	transsulfuration	GO|GO.BP	6.39279e-06	1	0.0349109	2	transsulfuration	875 (CBS)|102724560 (CBSL)	HepG2:103
7	GO:0070814	hydrogen sulfide biosynthetic process	GO|GO.BP	6.39279e-06	1	0.0349109	2	hydrogen sulfide biosynthetic process	875 (CBS)|102724560 (CBSL)	HepG2:103
8	GO:0009403	toxin biosynthetic process	GO|GO.BP	9.58473e-06	1	0.0486582	2	toxin biosynthetic process	875 (CBS)|102724560 (CBSL)	HepG2:103
9	GO:0070813	hydrogen sulfide metabolic process	GO|GO.BP	9.58473e-06	1	0.0486582	2	hydrogen sulfide metabolic process	875 (CBS)|102724560 (CBSL)	HepG2:103
10	GO:0019344	cysteine biosynthetic process	GO|GO.BP	1.34124e-05	1	0.0633383	2	cysteine biosynthetic process	875 (CBS)|102724560 (CBSL)	HepG2:103
1	GO:0003979	UDP-glucose 6-dehydrogenase activity	GO|GO.MF	0.000835655	1	1	1	UDP-glucose 6-dehydrogenase activity	7358 (UGDH)	HepG2:104
2	GO:0036313	phosphatidylinositol 3-kinase catalytic subunit binding	GO|GO.MF	0.000835655	1	1	1	phosphatidylinositol 3-kinase catalytic subunit binding	113791 (PIK3IP1)	HepG2:104
3	GO:0071449	cellular response to lipid hydroperoxide	GO|GO.BP	0.000835655	1	1	1	cellular response to lipid hydroperoxide	4257 (MGST1)	HepG2:104
4	GO:1990450	linear polyubiquitin binding	GO|GO.MF	0.000835655	1	1	1	linear polyubiquitin binding	8517 (IKBKG)	HepG2:104
7	GO:0006065	UDP-glucuronate biosynthetic process	GO|GO.BP	0.00250504	1	1	1	UDP-glucuronate biosynthetic process	7358 (UGDH)	HepG2:104
8	GO:0006982	response to lipid hydroperoxide	GO|GO.BP	0.00250504	1	1	1	response to lipid hydroperoxide	4257 (MGST1)	HepG2:104
9	GO:0007598	blood coagulation, extrinsic pathway	GO|GO.BP	0.00250504	1	1	1	blood coagulation, extrinsic pathway	7035 (TFPI)	HepG2:104
10	GO:0008109	N-acetyllactosaminide beta-1,6-N-acetylglucosaminyltransferase activity	GO|GO.MF	0.00250504	1	1	1	N-acetyllactosaminide beta-1,6-N-acetylglucosaminyltransferase activity	2651 (GCNT2)	HepG2:104
5	GO:0006024	glycosaminoglycan biosynthetic process	GO|GO.BP	0.00219901	1	1	2	glycosaminoglycan biosynthetic process	2651 (GCNT2)|7358 (UGDH)	HepG2:104
6	GO:0006023	aminoglycan biosynthetic process	GO|GO.BP	0.00235465	1	1	2	aminoglycan biosynthetic process	2651 (GCNT2)|7358 (UGDH)	HepG2:104
3	GO:0010814	substance P catabolic process	GO|GO.BP	0.000835655	1	1	1	substance P catabolic process	1889 (ECE1)	HepG2:105
4	GO:0010816	calcitonin catabolic process	GO|GO.BP	0.000835655	1	1	1	calcitonin catabolic process	1889 (ECE1)	HepG2:105
5	GO:0034959	endothelin maturation	GO|GO.BP	0.000835655	1	1	1	endothelin maturation	1889 (ECE1)	HepG2:105
6	GO:0060665	regulation of branching involved in salivary gland morphogenesis by mesenchymal-epithelial signaling	GO|GO.BP	0.000835655	1	1	1	regulation of branching involved in salivary gland morphogenesis by mesenchymal-epithelial signaling	2260 (FGFR1)	HepG2:105
7	GO:1903465	positive regulation of mitotic cell cycle DNA replication	GO|GO.BP	0.000835655	1	1	1	positive regulation of mitotic cell cycle DNA replication	2260 (FGFR1)	HepG2:105
8	GO:2000830	positive regulation of parathyroid hormone secretion	GO|GO.BP	0.000835655	1	1	1	positive regulation of parathyroid hormone secretion	2260 (FGFR1)	HepG2:105
9	GO:0010813	neuropeptide catabolic process	GO|GO.BP	0.00167067	1	1	1	neuropeptide catabolic process	1889 (ECE1)	HepG2:105
10	GO:0021847	ventricular zone neuroblast division	GO|GO.BP	0.00167067	1	1	1	ventricular zone neuroblast division	2260 (FGFR1)	HepG2:105
1	GO:0099515	actin filament-based transport	GO|GO.BP	1.78749e-05	1	0.0781695	2	actin filament-based transport	81 (ACTN4)|25777 (SUN2)	HepG2:105
2	GO:0050886	endocrine process	GO|GO.BP	0.000649175	1	0.952873	2	endocrine process	1889 (ECE1)|2260 (FGFR1)	HepG2:105
5	GO:0021849	neuroblast division in subventricular zone	GO|GO.BP	0.00167067	1	1	1	neuroblast division in subventricular zone	8650 (NUMB)	HepG2:106
6	GO:0070418	DNA-dependent protein kinase complex	GO|GO.CC	0.00167067	1	1	1	DNA-dependent protein kinase complex	7405 (UVRAG)	HepG2:106
1	GO:0018024	histone-lysine N-methyltransferase activity	GO|GO.MF	0.000541043	1	0.870858	2	histone-lysine N-methyltransferase activity	2145 (EZH1)|58508 (KMT2C)	HepG2:106
2	GO:0016279	protein-lysine N-methyltransferase activity	GO|GO.MF	0.000797855	1	1	2	protein-lysine N-methyltransferase activity	2145 (EZH1)|58508 (KMT2C)	HepG2:106
3	GO:0042054	histone methyltransferase activity	GO|GO.MF	0.000797855	1	1	2	histone methyltransferase activity	2145 (EZH1)|58508 (KMT2C)	HepG2:106
4	GO:0016278	lysine N-methyltransferase activity	GO|GO.MF	0.000829384	1	1	2	lysine N-methyltransferase activity	2145 (EZH1)|58508 (KMT2C)	HepG2:106
7	GO:0008276	protein methyltransferase activity	GO|GO.MF	0.00171727	1	1	2	protein methyltransferase activity	2145 (EZH1)|58508 (KMT2C)	HepG2:106
8	GO:0008170	N-methyltransferase activity	GO|GO.MF	0.00204848	1	1	2	N-methyltransferase activity	2145 (EZH1)|58508 (KMT2C)	HepG2:106
9	GO:0035097	histone methyltransferase complex	GO|GO.CC	0.00204848	1	1	2	histone methyltransferase complex	2145 (EZH1)|58508 (KMT2C)	HepG2:106
10	GO:0018205	peptidyl-lysine modification	GO|GO.BP	0.0021331	1	1	3	peptidyl-lysine modification	2145 (EZH1)|57337 (SENP7)|58508 (KMT2C)	HepG2:106
9	GO:0033858	N-acetylgalactosamine kinase activity	GO|GO.MF	0.000766017	1	1	1	N-acetylgalactosamine kinase activity	2585 (GALK2)	HepG2:107
1	GO:0033601	positive regulation of mammary gland epithelial cell proliferation	GO|GO.BP	1.9149e-05	1	0.0824235	2	positive regulation of mammary gland epithelial cell proliferation	4485 (MST1)|11223 (MST1L)	HepG2:107
2	GO:0033599	regulation of mammary gland epithelial cell proliferation	GO|GO.BP	7.20991e-05	1	0.229407	2	regulation of mammary gland epithelial cell proliferation	4485 (MST1)|11223 (MST1L)	HepG2:107
3	GO:0010758	regulation of macrophage chemotaxis	GO|GO.BP	9.05783e-05	1	0.271988	2	regulation of macrophage chemotaxis	4485 (MST1)|11223 (MST1L)	HepG2:107
5	GO:1905521	regulation of macrophage migration	GO|GO.BP	0.000122207	1	0.330659	2	regulation of macrophage migration	4485 (MST1)|11223 (MST1L)	HepG2:107
6	GO:0048246	macrophage chemotaxis	GO|GO.BP	0.000145891	1	0.3754	2	macrophage chemotaxis	4485 (MST1)|11223 (MST1L)	HepG2:107
7	GO:0033598	mammary gland epithelial cell proliferation	GO|GO.BP	0.000158511	1	0.399574	2	mammary gland epithelial cell proliferation	4485 (MST1)|11223 (MST1L)	HepG2:107
8	GO:1905517	macrophage migration	GO|GO.BP	0.000185303	1	0.447023	2	macrophage migration	4485 (MST1)|11223 (MST1L)	HepG2:107
10	GO:0061180	mammary gland epithelium development	GO|GO.BP	0.000803216	1	1	2	mammary gland epithelium development	4485 (MST1)|11223 (MST1L)	HepG2:107
4	GO:0007030	Golgi organization	GO|GO.BP	0.000118697	1	0.326294	3	Golgi organization	8615 (USO1)|26259 (FBXW8)|55204 (GOLPH3L)	HepG2:107
8	GO:0047536	2-aminoadipate transaminase activity	GO|GO.MF	0.000766017	1	1	1	2-aminoadipate transaminase activity	51166 (AADAT)	HepG2:108
2	GO:0050657	nucleic acid transport	GO|GO.BP	0.000296788	1	0.625409	3	nucleic acid transport	6059 (ABCE1)|9295 (SRSF11)|25909 (AHCTF1)	HepG2:108
3	GO:0050658	RNA transport	GO|GO.BP	0.000296788	1	0.625409	3	RNA transport	6059 (ABCE1)|9295 (SRSF11)|25909 (AHCTF1)	HepG2:108
4	GO:0051236	establishment of RNA localization	GO|GO.BP	0.00031157	1	0.643744	3	establishment of RNA localization	6059 (ABCE1)|9295 (SRSF11)|25909 (AHCTF1)	HepG2:108
1	GO:0006403	RNA localization	GO|GO.BP	1.48503e-05	1	0.0678823	4	RNA localization	1736 (DKC1)|6059 (ABCE1)|9295 (SRSF11)|25909 (AHCTF1)	HepG2:108
6	GO:0015931	nucleobase-containing compound transport	GO|GO.BP	0.000520398	1	0.847421	3	nucleobase-containing compound transport	6059 (ABCE1)|9295 (SRSF11)|25909 (AHCTF1)	HepG2:108
7	GO:0031503	protein-containing complex localization	GO|GO.BP	0.000740188	1	1	3	protein-containing complex localization	3842 (TNPO1)|6059 (ABCE1)|9295 (SRSF11)	HepG2:108
9	GO:0031974	membrane-enclosed lumen	GO|GO.CC	0.000935255	1	1	9	membrane-enclosed lumen	1736 (DKC1)|3842 (TNPO1)|6059 (ABCE1)|7073 (TIAL1)|9295 (SRSF11)...	HepG2:108
10	GO:0043233	organelle lumen	GO|GO.CC	0.000935255	1	1	9	organelle lumen	1736 (DKC1)|3842 (TNPO1)|6059 (ABCE1)|7073 (TIAL1)|9295 (SRSF11)...	HepG2:108
5	GO:0034641	cellular nitrogen compound metabolic process	GO|GO.BP	0.000340595	1	0.68349	10	cellular nitrogen compound metabolic process	1736 (DKC1)|3842 (TNPO1)|6059 (ABCE1)|7073 (TIAL1)|8439 (NSMAF)...	HepG2:108
1	GO:0034649	histone demethylase activity (H3-monomethyl-K4 specific)	GO|GO.MF	0.000766017	1	1	1	histone demethylase activity (H3-monomethyl-K4 specific)	221656 (KDM1B)	HepG2:109
2	GO:0055107	Golgi to secretory granule transport	GO|GO.BP	0.000766017	1	1	1	Golgi to secretory granule transport	92558 (BICDL1)	HepG2:109
5	GO:0001920	negative regulation of receptor recycling	GO|GO.BP	0.00229645	1	1	1	negative regulation of receptor recycling	10133 (OPTN)	HepG2:109
7	GO:0034648	histone demethylase activity (H3-dimethyl-K4 specific)	GO|GO.MF	0.00306087	1	1	1	histone demethylase activity (H3-dimethyl-K4 specific)	221656 (KDM1B)	HepG2:109
8	GO:1905098	negative regulation of guanyl-nucleotide exchange factor activity	GO|GO.BP	0.00306087	1	1	1	negative regulation of guanyl-nucleotide exchange factor activity	26086 (GPSM1)	HepG2:109
3	GO:0016239	positive regulation of macroautophagy	GO|GO.BP	0.000832076	1	1	2	positive regulation of macroautophagy	10133 (OPTN)|26086 (GPSM1)	HepG2:109
6	GO:0010508	positive regulation of autophagy	GO|GO.BP	0.00253472	1	1	2	positive regulation of autophagy	10133 (OPTN)|26086 (GPSM1)	HepG2:109
4	GO:0016236	macroautophagy	GO|GO.BP	0.000850062	1	1	3	macroautophagy	10133 (OPTN)|26086 (GPSM1)|64419 (MTMR14)	HepG2:109
9	GO:0006914	autophagy	GO|GO.BP	0.00337139	1	1	3	autophagy	10133 (OPTN)|26086 (GPSM1)|64419 (MTMR14)	HepG2:109
10	GO:0061919	process utilizing autophagic mechanism	GO|GO.BP	0.00337139	1	1	3	process utilizing autophagic mechanism	10133 (OPTN)|26086 (GPSM1)|64419 (MTMR14)	HepG2:109
45	GO:0022627	cytosolic small ribosomal subunit	GO|GO.CC	4.02207e-13	2.64013e-06	9.16711e-09	12	cytosolic small ribosomal subunit	6201 (RPS7)|6202 (RPS8)|6206 (RPS12)|6207 (RPS13)|6217 (RPS16)...	HepG2:11
21	GO:0022625	cytosolic large ribosomal subunit	GO|GO.CC	2.84283e-23	1.86606e-16	1.60868e-18	20	cytosolic large ribosomal subunit	6128 (RPL6)|6129 (RPL7)|6136 (RPL12)|6137 (RPL13)|6139 (RPL17)...	HepG2:11
36	GO:0015935	small ribosomal subunit	GO|GO.CC	1.10365e-16	7.24443e-10	3.62222e-12	17	small ribosomal subunit	6201 (RPS7)|6202 (RPS8)|6206 (RPS12)|6207 (RPS13)|6217 (RPS16)...	HepG2:11
5	GO:0006614	SRP-dependent cotranslational protein targeting to membrane	GO|GO.BP	6.46803e-35	4.24568e-28	8.84516e-30	31	SRP-dependent cotranslational protein targeting to membrane	6128 (RPL6)|6129 (RPL7)|6136 (RPL12)|6137 (RPL13)|6139 (RPL17)...	HepG2:11
4	GO:0006613	cotranslational protein targeting to membrane	GO|GO.BP	7.96824e-36	5.23043e-29	1.16232e-30	32	cotranslational protein targeting to membrane	6128 (RPL6)|6129 (RPL7)|6136 (RPL12)|6137 (RPL13)|6139 (RPL17)...	HepG2:11
6	GO:0045047	protein targeting to ER	GO|GO.BP	4.38782e-33	2.88021e-26	5.23674e-28	31	protein targeting to ER	6128 (RPL6)|6129 (RPL7)|6136 (RPL12)|6137 (RPL13)|6139 (RPL17)...	HepG2:11
7	GO:0022626	cytosolic ribosome	GO|GO.CC	6.25366e-33	4.10496e-26	7.33029e-28	31	cytosolic ribosome	6128 (RPL6)|6129 (RPL7)|6136 (RPL12)|6137 (RPL13)|6139 (RPL17)...	HepG2:11
8	GO:0072599	establishment of protein localization to endoplasmic reticulum	GO|GO.BP	1.25402e-32	8.23149e-26	1.41922e-27	31	establishment of protein localization to endoplasmic reticulum	6128 (RPL6)|6129 (RPL7)|6136 (RPL12)|6137 (RPL13)|6139 (RPL17)...	HepG2:11
12	GO:0015934	large ribosomal subunit	GO|GO.CC	5.17858e-27	3.39927e-20	4.24909e-22	28	large ribosomal subunit	6128 (RPL6)|6129 (RPL7)|6136 (RPL12)|6137 (RPL13)|6139 (RPL17)...	HepG2:11
9	GO:0000184	nuclear-transcribed mRNA catabolic process, nonsense-mediated decay	GO|GO.BP	1.25446e-29	8.23439e-23	1.21094e-24	30	nuclear-transcribed mRNA catabolic process, nonsense-mediated decay	6128 (RPL6)|6129 (RPL7)|6136 (RPL12)|6137 (RPL13)|6139 (RPL17)...	HepG2:11
10	GO:0070972	protein localization to endoplasmic reticulum	GO|GO.BP	1.34188e-29	8.80826e-23	1.27656e-24	31	protein localization to endoplasmic reticulum	6128 (RPL6)|6129 (RPL7)|6136 (RPL12)|6137 (RPL13)|6139 (RPL17)...	HepG2:11
1	GO:0003735	structural constituent of ribosome	GO|GO.MF	4.66988e-43	3.06535e-36	9.88824e-38	42	structural constituent of ribosome	6128 (RPL6)|6129 (RPL7)|6136 (RPL12)|6137 (RPL13)|6139 (RPL17)...	HepG2:11
14	GO:0006413	translational initiation	GO|GO.BP	2.1051e-26	1.38181e-19	1.55316e-21	32	translational initiation	1977 (EIF4E)|6128 (RPL6)|6129 (RPL7)|6136 (RPL12)|6137 (RPL13)...	HepG2:11
11	GO:0006612	protein targeting to membrane	GO|GO.BP	8.90564e-29	5.84575e-22	8.00787e-24	34	protein targeting to membrane	6128 (RPL6)|6129 (RPL7)|6136 (RPL12)|6137 (RPL13)|6139 (RPL17)...	HepG2:11
2	GO:0044391	ribosomal subunit	GO|GO.CC	4.85204e-42	3.18493e-35	9.36744e-37	44	ribosomal subunit	6128 (RPL6)|6129 (RPL7)|6136 (RPL12)|6137 (RPL13)|6139 (RPL17)...	HepG2:11
18	GO:0000956	nuclear-transcribed mRNA catabolic process	GO|GO.BP	6.25277e-24	4.10438e-17	3.66462e-19	31	nuclear-transcribed mRNA catabolic process	6128 (RPL6)|6129 (RPL7)|6136 (RPL12)|6137 (RPL13)|6139 (RPL17)...	HepG2:11
20	GO:0044445	cytosolic part	GO|GO.CC	2.2234e-23	1.45946e-16	1.26909e-18	32	cytosolic part	1977 (EIF4E)|6128 (RPL6)|6129 (RPL7)|6136 (RPL12)|6137 (RPL13)...	HepG2:11
3	GO:0005840	ribosome	GO|GO.CC	4.68822e-38	3.07739e-31	8.31728e-33	44	ribosome	6128 (RPL6)|6129 (RPL7)|6136 (RPL12)|6137 (RPL13)|6139 (RPL17)...	HepG2:11
27	GO:0098798	mitochondrial protein complex	GO|GO.CC	3.03325e-19	1.99105e-12	1.34531e-14	29	mitochondrial protein complex	1327 (COX4I1)|1329 (COX5B)|1347 (COX7A2)|3030 (HADHA)|4697 (NDUFA4)...	HepG2:11
16	GO:0090150	establishment of protein localization to membrane	GO|GO.BP	5.62672e-25	3.69343e-18	3.48437e-20	37	establishment of protein localization to membrane	6128 (RPL6)|6129 (RPL7)|6136 (RPL12)|6137 (RPL13)|6139 (RPL17)...	HepG2:11
29	GO:0006402	mRNA catabolic process	GO|GO.BP	1.25401e-18	8.23142e-12	5.17699e-14	31	mRNA catabolic process	6128 (RPL6)|6129 (RPL7)|6136 (RPL12)|6137 (RPL13)|6139 (RPL17)...	HepG2:11
32	GO:0006401	RNA catabolic process	GO|GO.BP	1.49295e-17	9.79984e-11	5.59991e-13	31	RNA catabolic process	6128 (RPL6)|6129 (RPL7)|6136 (RPL12)|6137 (RPL13)|6139 (RPL17)...	HepG2:11
19	GO:0006605	protein targeting	GO|GO.BP	1.00743e-23	6.61286e-17	5.85209e-19	41	protein targeting	6128 (RPL6)|6129 (RPL7)|6136 (RPL12)|6137 (RPL13)|6139 (RPL17)...	HepG2:11
31	GO:0005743	mitochondrial inner membrane	GO|GO.CC	5.7377e-18	3.76628e-11	2.22857e-13	35	mitochondrial inner membrane	1327 (COX4I1)|1329 (COX5B)|1347 (COX7A2)|1351 (COX8A)|3030 (HADHA)...	HepG2:11
33	GO:0019866	organelle inner membrane	GO|GO.CC	3.58013e-17	2.35003e-10	1.29836e-12	36	organelle inner membrane	1327 (COX4I1)|1329 (COX5B)|1347 (COX7A2)|1351 (COX8A)|3030 (HADHA)...	HepG2:11
41	GO:0034655	nucleobase-containing compound catabolic process	GO|GO.BP	1.12759e-13	7.40163e-07	2.86885e-09	33	nucleobase-containing compound catabolic process	3094 (HINT1)|6128 (RPL6)|6129 (RPL7)|6136 (RPL12)|6137 (RPL13)...	HepG2:11
26	GO:0072594	establishment of protein localization to organelle	GO|GO.BP	5.72639e-20	3.75886e-13	2.66586e-15	41	establishment of protein localization to organelle	6128 (RPL6)|6129 (RPL7)|6136 (RPL12)|6137 (RPL13)|6139 (RPL17)...	HepG2:11
25	GO:0072657	protein localization to membrane	GO|GO.BP	2.20016e-20	1.4442e-13	1.06978e-15	42	protein localization to membrane	6128 (RPL6)|6129 (RPL7)|6136 (RPL12)|6137 (RPL13)|6139 (RPL17)...	HepG2:11
42	GO:0046700	heterocycle catabolic process	GO|GO.BP	1.7411e-13	1.14287e-06	4.24859e-09	34	heterocycle catabolic process	3094 (HINT1)|5446 (PON3)|6128 (RPL6)|6129 (RPL7)|6136 (RPL12)...	HepG2:11
47	GO:0044270	cellular nitrogen compound catabolic process	GO|GO.BP	9.44562e-13	6.20019e-06	2.05304e-08	33	cellular nitrogen compound catabolic process	3094 (HINT1)|6128 (RPL6)|6129 (RPL7)|6136 (RPL12)|6137 (RPL13)...	HepG2:11
44	GO:0019439	aromatic compound catabolic process	GO|GO.BP	2.85131e-13	1.87163e-06	6.66059e-09	34	aromatic compound catabolic process	3094 (HINT1)|5446 (PON3)|6128 (RPL6)|6129 (RPL7)|6136 (RPL12)...	HepG2:11
48	GO:1901361	organic cyclic compound catabolic process	GO|GO.BP	1.3022e-12	8.54777e-06	2.70637e-08	34	organic cyclic compound catabolic process	3094 (HINT1)|5446 (PON3)|6128 (RPL6)|6129 (RPL7)|6136 (RPL12)...	HepG2:11
15	GO:0006412	translation	GO|GO.BP	1.59866e-25	1.04937e-18	1.08183e-20	50	translation	1933 (EEF1B2)|1977 (EIF4E)|6128 (RPL6)|6129 (RPL7)|6136 (RPL12)...	HepG2:11
17	GO:0043043	peptide biosynthetic process	GO|GO.BP	7.28714e-25	4.78335e-18	4.42902e-20	50	peptide biosynthetic process	1933 (EEF1B2)|1977 (EIF4E)|6128 (RPL6)|6129 (RPL7)|6136 (RPL12)...	HepG2:11
22	GO:0005198	structural molecule activity	GO|GO.MF	3.57081e-22	2.34391e-15	1.89025e-17	47	structural molecule activity	6128 (RPL6)|6129 (RPL7)|6136 (RPL12)|6137 (RPL13)|6139 (RPL17)...	HepG2:11
35	GO:0031966	mitochondrial membrane	GO|GO.CC	4.49892e-17	2.95313e-10	1.59629e-12	41	mitochondrial membrane	1327 (COX4I1)|1329 (COX5B)|1347 (COX7A2)|1351 (COX8A)|3030 (HADHA)...	HepG2:11
30	GO:0005740	mitochondrial envelope	GO|GO.CC	2.04833e-18	1.34454e-11	8.24874e-14	44	mitochondrial envelope	1327 (COX4I1)|1329 (COX5B)|1347 (COX7A2)|1351 (COX8A)|3030 (HADHA)...	HepG2:11
23	GO:0006518	peptide metabolic process	GO|GO.BP	1.67735e-21	1.10103e-14	8.53508e-17	50	peptide metabolic process	1933 (EEF1B2)|1977 (EIF4E)|6128 (RPL6)|6129 (RPL7)|6136 (RPL12)...	HepG2:11
24	GO:0043604	amide biosynthetic process	GO|GO.BP	1.90359e-21	1.24954e-14	9.61181e-17	50	amide biosynthetic process	1933 (EEF1B2)|1977 (EIF4E)|6128 (RPL6)|6129 (RPL7)|6136 (RPL12)...	HepG2:11
37	GO:0016071	mRNA metabolic process	GO|GO.BP	1.85853e-16	1.21995e-09	5.98017e-12	44	mRNA metabolic process	1207 (CLNS1A)|2483 (FRG1)|5438 (POLR2I)|6128 (RPL6)|6129 (RPL7)...	HepG2:11
13	GO:1990904	ribonucleoprotein complex	GO|GO.CC	6.29742e-27	4.13369e-20	4.98035e-22	59	ribonucleoprotein complex	(More than 50 overlapping genes)	HepG2:11
39	GO:0033365	protein localization to organelle	GO|GO.BP	3.1224e-15	2.04957e-08	9.10921e-11	45	protein localization to organelle	5925 (RB1)|6128 (RPL6)|6129 (RPL7)|6136 (RPL12)|6137 (RPL13)...	HepG2:11
40	GO:0044429	mitochondrial part	GO|GO.CC	1.33267e-14	8.74776e-08	3.67553e-10	47	mitochondrial part	1327 (COX4I1)|1329 (COX5B)|1347 (COX7A2)|1351 (COX8A)|3030 (HADHA)...	HepG2:11
34	GO:0043603	cellular amide metabolic process	GO|GO.BP	4.2477e-17	2.78823e-10	1.51534e-12	51	cellular amide metabolic process	(More than 50 overlapping genes)	HepG2:11
43	GO:0006886	intracellular protein transport	GO|GO.BP	2.02808e-13	1.33125e-06	4.87638e-09	48	intracellular protein transport	1977 (EIF4E)|6128 (RPL6)|6129 (RPL7)|6136 (RPL12)|6137 (RPL13)...	HepG2:11
50	GO:0031967	organelle envelope	GO|GO.CC	3.83988e-12	2.52054e-05	7.4572e-08	46	organelle envelope	1327 (COX4I1)|1329 (COX5B)|1347 (COX7A2)|1351 (COX8A)|3030 (HADHA)...	HepG2:11
51	GO:0031975	envelope	GO|GO.CC	3.83988e-12	2.52054e-05	7.4572e-08	46	envelope	1327 (COX4I1)|1329 (COX5B)|1347 (COX7A2)|1351 (COX8A)|3030 (HADHA)...	HepG2:11
38	GO:0003723	RNA binding	GO|GO.MF	2.13959e-15	1.40445e-08	6.35497e-11	63	RNA binding	(More than 50 overlapping genes)	HepG2:11
46	GO:1901566	organonitrogen compound biosynthetic process	GO|GO.BP	7.95734e-13	5.22327e-06	1.75868e-08	59	organonitrogen compound biosynthetic process	(More than 50 overlapping genes)	HepG2:11
49	GO:0046907	intracellular transport	GO|GO.BP	2.45728e-12	1.61298e-05	4.96301e-08	60	intracellular transport	(More than 50 overlapping genes)	HepG2:11
28	GO:0032991	protein-containing complex	GO|GO.CC	6.1428e-19	4.03219e-12	2.67033e-14	125	protein-containing complex	(More than 50 overlapping genes)	HepG2:11
52	GO:0044422	organelle part	GO|GO.CC	1.04477e-11	6.85796e-05	1.92639e-07	162	organelle part	(More than 50 overlapping genes)	HepG2:11
7	GO:0032437	cuticular plate	GO|GO.CC	0.0015315	1	1	1	cuticular plate	10518 (CIB2)	HepG2:110
9	GO:0002188	translation reinitiation	GO|GO.BP	0.00229645	1	1	1	translation reinitiation	28985 (MCTS1)	HepG2:110
10	GO:0005927	muscle tendon junction	GO|GO.CC	0.00229645	1	1	1	muscle tendon junction	10518 (CIB2)	HepG2:110
4	GO:0032391	photoreceptor connecting cilium	GO|GO.CC	0.000229362	1	0.520052	2	photoreceptor connecting cilium	403 (ARL3)|51098 (IFT52)	HepG2:110
5	GO:0042073	intraciliary transport	GO|GO.BP	0.0005903	1	0.912695	2	intraciliary transport	403 (ARL3)|51098 (IFT52)	HepG2:110
6	GO:0035869	ciliary transition zone	GO|GO.CC	0.00074699	1	1	2	ciliary transition zone	403 (ARL3)|51098 (IFT52)	HepG2:110
1	GO:0097733	photoreceptor cell cilium	GO|GO.CC	1.85764e-05	1	0.0806462	3	photoreceptor cell cilium	403 (ARL3)|10518 (CIB2)|51098 (IFT52)	HepG2:110
2	GO:0097731	9+0 non-motile cilium	GO|GO.CC	1.93759e-05	1	0.0831989	3	9+0 non-motile cilium	403 (ARL3)|10518 (CIB2)|51098 (IFT52)	HepG2:110
3	GO:0097730	non-motile cilium	GO|GO.CC	4.17893e-05	1	0.149569	3	non-motile cilium	403 (ARL3)|10518 (CIB2)|51098 (IFT52)	HepG2:110
8	GO:0044441	ciliary part	GO|GO.CC	0.00155545	1	1	3	ciliary part	403 (ARL3)|10518 (CIB2)|51098 (IFT52)	HepG2:110
2	GO:0005030	neurotrophin receptor activity	GO|GO.MF	0.000766017	1	1	1	neurotrophin receptor activity	6272 (SORT1)	HepG2:111
3	GO:0010465	nerve growth factor receptor activity	GO|GO.MF	0.000766017	1	1	1	nerve growth factor receptor activity	6272 (SORT1)	HepG2:111
4	GO:0030379	neurotensin receptor activity, non-G protein-coupled	GO|GO.MF	0.000766017	1	1	1	neurotensin receptor activity, non-G protein-coupled	6272 (SORT1)	HepG2:111
5	GO:0086072	AV node cell-bundle of His cell adhesion involved in cell communication	GO|GO.BP	0.000766017	1	1	1	AV node cell-bundle of His cell adhesion involved in cell communication	1525 (CXADR)	HepG2:111
6	GO:0086082	cell adhesive protein binding involved in AV node cell-bundle of His cell communication	GO|GO.MF	0.000766017	1	1	1	cell adhesive protein binding involved in AV node cell-bundle of His cell communication	1525 (CXADR)	HepG2:111
10	GO:0042731	PH domain binding	GO|GO.MF	0.0015315	1	1	1	PH domain binding	2037 (EPB41L2)	HepG2:111
1	GO:0007157	heterophilic cell-cell adhesion via plasma membrane cell adhesion molecules	GO|GO.BP	0.000122207	1	0.330659	2	heterophilic cell-cell adhesion via plasma membrane cell adhesion molecules	1525 (CXADR)|23705 (CADM1)	HepG2:111
9	GO:0030165	PDZ domain binding	GO|GO.MF	0.0011479	1	1	2	PDZ domain binding	1525 (CXADR)|23705 (CADM1)	HepG2:111
7	GO:0005886	plasma membrane	GO|GO.CC	0.000876163	1	1	8	plasma membrane	1525 (CXADR)|2037 (EPB41L2)|6272 (SORT1)|6446 (SGK1)|8549 (LGR5)...	HepG2:111
8	GO:0071944	cell periphery	GO|GO.CC	0.00103562	1	1	8	cell periphery	1525 (CXADR)|2037 (EPB41L2)|6272 (SORT1)|6446 (SGK1)|8549 (LGR5)...	HepG2:111
1	GO:0046958	nonassociative learning	GO|GO.BP	0.000766017	1	1	1	nonassociative learning	23542 (MAPK8IP2)	HepG2:112
2	GO:0005046	KDEL sequence binding	GO|GO.MF	0.0015315	1	1	1	KDEL sequence binding	11014 (KDELR2)	HepG2:112
8	GO:0016309	1-phosphatidylinositol-5-phosphate 4-kinase activity	GO|GO.MF	0.00229645	1	1	1	1-phosphatidylinositol-5-phosphate 4-kinase activity	79837 (PIP4K2C)	HepG2:112
9	GO:0099575	regulation of protein catabolic process at presynapse, modulating synaptic transmission	GO|GO.BP	0.00229645	1	1	1	regulation of protein catabolic process at presynapse, modulating synaptic transmission	57449 (PLEKHG5)	HepG2:112
3	GO:0000045	autophagosome assembly	GO|GO.BP	0.00179704	1	1	2	autophagosome assembly	23130 (ATG2A)|79837 (PIP4K2C)	HepG2:112
4	GO:1905037	autophagosome organization	GO|GO.BP	0.00192607	1	1	2	autophagosome organization	23130 (ATG2A)|79837 (PIP4K2C)	HepG2:112
6	GO:0017015	regulation of transforming growth factor beta receptor signaling pathway	GO|GO.BP	0.00210481	1	1	2	regulation of transforming growth factor beta receptor signaling pathway	80139 (ZNF703)|201163 (FLCN)	HepG2:112
7	GO:1903844	regulation of cellular response to transforming growth factor beta stimulus	GO|GO.BP	0.00219703	1	1	2	regulation of cellular response to transforming growth factor beta stimulus	80139 (ZNF703)|201163 (FLCN)	HepG2:112
10	GO:0010508	positive regulation of autophagy	GO|GO.BP	0.00253472	1	1	2	positive regulation of autophagy	79837 (PIP4K2C)|201163 (FLCN)	HepG2:112
5	GO:1902533	positive regulation of intracellular signal transduction	GO|GO.BP	0.0019607	1	1	4	positive regulation of intracellular signal transduction	8682 (PEA15)|23542 (MAPK8IP2)|57449 (PLEKHG5)|201163 (FLCN)	HepG2:112
1	GO:0031626	beta-endorphin binding	GO|GO.MF	0.000766017	1	1	1	beta-endorphin binding	3416 (IDE)	HepG2:113
2	GO:0072287	metanephric distal tubule morphogenesis	GO|GO.BP	0.000766017	1	1	1	metanephric distal tubule morphogenesis	5310 (PKD1)	HepG2:113
3	GO:0002133	polycystin complex	GO|GO.CC	0.0015315	1	1	1	polycystin complex	5310 (PKD1)	HepG2:113
4	GO:0052810	1-phosphatidylinositol-5-kinase activity	GO|GO.MF	0.0015315	1	1	1	1-phosphatidylinositol-5-kinase activity	8394 (PIP5K1A)	HepG2:113
5	GO:0072237	metanephric proximal tubule development	GO|GO.BP	0.0015315	1	1	1	metanephric proximal tubule development	5310 (PKD1)	HepG2:113
6	GO:1901143	insulin catabolic process	GO|GO.BP	0.0015315	1	1	1	insulin catabolic process	3416 (IDE)	HepG2:113
7	GO:0000285	1-phosphatidylinositol-3-phosphate 5-kinase activity	GO|GO.MF	0.00229645	1	1	1	1-phosphatidylinositol-3-phosphate 5-kinase activity	8394 (PIP5K1A)	HepG2:113
8	GO:0007161	calcium-independent cell-matrix adhesion	GO|GO.BP	0.00229645	1	1	1	calcium-independent cell-matrix adhesion	5310 (PKD1)	HepG2:113
9	GO:0052812	phosphatidylinositol-3,4-bisphosphate 5-kinase activity	GO|GO.MF	0.00229645	1	1	1	phosphatidylinositol-3,4-bisphosphate 5-kinase activity	8394 (PIP5K1A)	HepG2:113
10	GO:0072021	ascending thin limb development	GO|GO.BP	0.00229645	1	1	1	ascending thin limb development	5310 (PKD1)	HepG2:113
5	GO:0007387	anterior compartment pattern formation	GO|GO.BP	0.000766017	1	1	1	anterior compartment pattern formation	5090 (PBX3)	HepG2:114
6	GO:0007388	posterior compartment specification	GO|GO.BP	0.000766017	1	1	1	posterior compartment specification	5090 (PBX3)	HepG2:114
7	GO:0008424	glycoprotein 6-alpha-L-fucosyltransferase activity	GO|GO.MF	0.000766017	1	1	1	glycoprotein 6-alpha-L-fucosyltransferase activity	2530 (FUT8)	HepG2:114
8	GO:0010615	positive regulation of cardiac muscle adaptation	GO|GO.BP	0.000766017	1	1	1	positive regulation of cardiac muscle adaptation	5530 (PPP3CA)	HepG2:114
9	GO:0014886	transition between slow and fast fiber	GO|GO.BP	0.000766017	1	1	1	transition between slow and fast fiber	9569 (GTF2IRD1)	HepG2:114
10	GO:0036071	N-glycan fucosylation	GO|GO.BP	0.000766017	1	1	1	N-glycan fucosylation	2530 (FUT8)	HepG2:114
1	GO:0014733	regulation of skeletal muscle adaptation	GO|GO.BP	4.83033e-05	1	0.167583	2	regulation of skeletal muscle adaptation	5530 (PPP3CA)|9569 (GTF2IRD1)	HepG2:114
2	GO:0043501	skeletal muscle adaptation	GO|GO.BP	0.000111144	1	0.312043	2	skeletal muscle adaptation	5530 (PPP3CA)|9569 (GTF2IRD1)	HepG2:114
3	GO:0014888	striated muscle adaptation	GO|GO.BP	0.000350135	1	0.687296	2	striated muscle adaptation	5530 (PPP3CA)|9569 (GTF2IRD1)	HepG2:114
4	GO:0007585	respiratory gaseous exchange	GO|GO.BP	0.000473543	1	0.812743	2	respiratory gaseous exchange	2530 (FUT8)|5090 (PBX3)	HepG2:114
1	GO:0000981	DNA-binding transcription factor activity, RNA polymerase II-specific	GO|GO.MF	5.10178e-07	1	0.00414976	8	DNA-binding transcription factor activity, RNA polymerase II-specific	7568 (ZNF20)|10520 (ZNF211)|26152 (ZNF337)|91664 (ZNF845)...	HepG2:115
2	GO:0003700	DNA-binding transcription factor activity	GO|GO.MF	9.28733e-07	1	0.00678119	8	DNA-binding transcription factor activity	7568 (ZNF20)|10520 (ZNF211)|26152 (ZNF337)|91664 (ZNF845)...	HepG2:115
3	GO:0140110	transcription regulator activity	GO|GO.MF	3.82136e-06	1	0.0228867	8	transcription regulator activity	7568 (ZNF20)|10520 (ZNF211)|26152 (ZNF337)|91664 (ZNF845)...	HepG2:115
4	GO:0003677	DNA binding	GO|GO.MF	1.89743e-05	1	0.0819401	8	DNA binding	7568 (ZNF20)|10520 (ZNF211)|26152 (ZNF337)|91664 (ZNF845)...	HepG2:115
5	GO:0006357	regulation of transcription by RNA polymerase II	GO|GO.BP	2.32627e-05	1	0.095537	8	regulation of transcription by RNA polymerase II	7568 (ZNF20)|10520 (ZNF211)|26152 (ZNF337)|91664 (ZNF845)...	HepG2:115
6	GO:0006366	transcription by RNA polymerase II	GO|GO.BP	3.61717e-05	1	0.134448	8	transcription by RNA polymerase II	7568 (ZNF20)|10520 (ZNF211)|26152 (ZNF337)|91664 (ZNF845)...	HepG2:115
8	GO:0003676	nucleic acid binding	GO|GO.MF	7.81612e-05	1	0.243502	9	nucleic acid binding	4234 (METTL1)|7568 (ZNF20)|10520 (ZNF211)|26152 (ZNF337)...	HepG2:115
7	GO:0090304	nucleic acid metabolic process	GO|GO.BP	3.87216e-05	1	0.141364	10	nucleic acid metabolic process	4234 (METTL1)|7568 (ZNF20)|10520 (ZNF211)|26152 (ZNF337)...	HepG2:115
9	GO:0006139	nucleobase-containing compound metabolic process	GO|GO.BP	0.000117065	1	0.323239	10	nucleobase-containing compound metabolic process	4234 (METTL1)|7568 (ZNF20)|10520 (ZNF211)|26152 (ZNF337)...	HepG2:115
10	GO:0046483	heterocycle metabolic process	GO|GO.BP	0.000150206	1	0.384241	10	heterocycle metabolic process	4234 (METTL1)|7568 (ZNF20)|10520 (ZNF211)|26152 (ZNF337)...	HepG2:115
2	GO:0071245	cellular response to carbon monoxide	GO|GO.BP	0.000766017	1	1	1	cellular response to carbon monoxide	1785 (DNM2)	HepG2:116
3	GO:1903406	regulation of sodium:potassium-exchanging ATPase activity	GO|GO.BP	0.000766017	1	1	1	regulation of sodium:potassium-exchanging ATPase activity	1785 (DNM2)	HepG2:116
4	GO:1903408	positive regulation of sodium:potassium-exchanging ATPase activity	GO|GO.BP	0.000766017	1	1	1	positive regulation of sodium:potassium-exchanging ATPase activity	1785 (DNM2)	HepG2:116
5	GO:1905335	regulation of aggrephagy	GO|GO.BP	0.000766017	1	1	1	regulation of aggrephagy	3064 (HTT)	HepG2:116
6	GO:1905337	positive regulation of aggrephagy	GO|GO.BP	0.000766017	1	1	1	positive regulation of aggrephagy	3064 (HTT)	HepG2:116
1	GO:1902017	regulation of cilium assembly	GO|GO.BP	0.000495885	1	0.820529	2	regulation of cilium assembly	1785 (DNM2)|3064 (HTT)	HepG2:116
7	GO:0032414	positive regulation of ion transmembrane transporter activity	GO|GO.BP	0.00104797	1	1	2	positive regulation of ion transmembrane transporter activity	1785 (DNM2)|3064 (HTT)	HepG2:116
9	GO:0032411	positive regulation of transporter activity	GO|GO.BP	0.00132425	1	1	2	positive regulation of transporter activity	1785 (DNM2)|3064 (HTT)	HepG2:116
8	GO:0060271	cilium assembly	GO|GO.BP	0.00125293	1	1	3	cilium assembly	1785 (DNM2)|3064 (HTT)|132320 (SCLT1)	HepG2:116
10	GO:0044782	cilium organization	GO|GO.BP	0.00136637	1	1	3	cilium organization	1785 (DNM2)|3064 (HTT)|132320 (SCLT1)	HepG2:116
1	GO:0019776	Atg8 ligase activity	GO|GO.MF	1.59976e-06	1	0.0108481	2	Atg8 ligase activity	9474 (ATG5)|64422 (ATG3)	HepG2:117
2	GO:0090239	regulation of histone H4 acetylation	GO|GO.BP	2.9231e-05	1	0.114416	2	regulation of histone H4 acetylation	9474 (ATG5)|55677 (IWS1)	HepG2:117
3	GO:0050765	negative regulation of phagocytosis	GO|GO.BP	4.83033e-05	1	0.167583	2	negative regulation of phagocytosis	9474 (ATG5)|64422 (ATG3)	HepG2:117
4	GO:0045806	negative regulation of endocytosis	GO|GO.BP	0.000451706	1	0.791792	2	negative regulation of endocytosis	9474 (ATG5)|64422 (ATG3)	HepG2:117
5	GO:0035065	regulation of histone acetylation	GO|GO.BP	0.000473543	1	0.812743	2	regulation of histone acetylation	9474 (ATG5)|55677 (IWS1)	HepG2:117
6	GO:1902017	regulation of cilium assembly	GO|GO.BP	0.000495885	1	0.820529	2	regulation of cilium assembly	9474 (ATG5)|64422 (ATG3)	HepG2:117
7	GO:2000756	regulation of peptidyl-lysine acetylation	GO|GO.BP	0.000615162	1	0.930106	2	regulation of peptidyl-lysine acetylation	9474 (ATG5)|55677 (IWS1)	HepG2:117
9	GO:0043967	histone H4 acetylation	GO|GO.BP	0.000921635	1	1	2	histone H4 acetylation	9474 (ATG5)|55677 (IWS1)	HepG2:117
10	GO:0050764	regulation of phagocytosis	GO|GO.BP	0.000952479	1	1	2	regulation of phagocytosis	9474 (ATG5)|64422 (ATG3)	HepG2:117
8	GO:0016236	macroautophagy	GO|GO.BP	0.000850062	1	1	3	macroautophagy	9474 (ATG5)|64422 (ATG3)|153129 (SLC38A9)	HepG2:117
1	GO:0099546	protein catabolic process, modulating synaptic transmission	GO|GO.BP	0.000766017	1	1	1	protein catabolic process, modulating synaptic transmission	54476 (RNF216)	HepG2:118
2	GO:0140246	protein catabolic process at synapse	GO|GO.BP	0.000766017	1	1	1	protein catabolic process at synapse	54476 (RNF216)	HepG2:118
3	GO:0016340	calcium-dependent cell-matrix adhesion	GO|GO.BP	0.0015315	1	1	1	calcium-dependent cell-matrix adhesion	54822 (TRPM7)	HepG2:118
4	GO:0044393	microspike	GO|GO.CC	0.0015315	1	1	1	microspike	7430 (EZR)	HepG2:118
5	GO:0097454	Schwann cell microvillus	GO|GO.CC	0.0015315	1	1	1	Schwann cell microvillus	7430 (EZR)	HepG2:118
6	GO:0098592	cytoplasmic side of apical plasma membrane	GO|GO.CC	0.0015315	1	1	1	cytoplasmic side of apical plasma membrane	7430 (EZR)	HepG2:118
7	GO:0000973	posttranscriptional tethering of RNA polymerase II gene DNA at nuclear periphery	GO|GO.BP	0.00229645	1	1	1	posttranscriptional tethering of RNA polymerase II gene DNA at nuclear periphery	4928 (NUP98)	HepG2:118
8	GO:0001951	intestinal D-glucose absorption	GO|GO.BP	0.00229645	1	1	1	intestinal D-glucose absorption	7430 (EZR)	HepG2:118
9	GO:1900041	negative regulation of interleukin-2 secretion	GO|GO.BP	0.00229645	1	1	1	negative regulation of interleukin-2 secretion	7430 (EZR)	HepG2:118
10	GO:1902896	terminal web assembly	GO|GO.BP	0.00229645	1	1	1	terminal web assembly	7430 (EZR)	HepG2:118
1	GO:0061617	MICOS complex	GO|GO.CC	7.98876e-06	1	0.0420413	2	MICOS complex	54927 (CHCHD3)|84303 (CHCHD6)	HepG2:119
3	GO:0042407	cristae formation	GO|GO.BP	4.14202e-05	1	0.148737	2	cristae formation	54927 (CHCHD3)|84303 (CHCHD6)	HepG2:119
4	GO:0007007	inner mitochondrial membrane organization	GO|GO.BP	0.000122207	1	0.330659	2	inner mitochondrial membrane organization	54927 (CHCHD3)|84303 (CHCHD6)	HepG2:119
6	GO:0031304	intrinsic component of mitochondrial inner membrane	GO|GO.CC	0.000350135	1	0.687296	2	intrinsic component of mitochondrial inner membrane	54927 (CHCHD3)|84303 (CHCHD6)	HepG2:119
7	GO:0031305	integral component of mitochondrial inner membrane	GO|GO.CC	0.000350135	1	0.687296	2	integral component of mitochondrial inner membrane	54927 (CHCHD3)|84303 (CHCHD6)	HepG2:119
10	GO:0001750	photoreceptor outer segment	GO|GO.CC	0.000666392	1	0.968399	2	photoreceptor outer segment	9742 (IFT140)|22941 (SHANK2)	HepG2:119
2	GO:0032947	protein-containing complex scaffold activity	GO|GO.MF	1.55961e-05	1	0.0707003	3	protein-containing complex scaffold activity	22941 (SHANK2)|54927 (CHCHD3)|143098 (MPP7)	HepG2:119
9	GO:0005096	GTPase activator activity	GO|GO.MF	0.000624075	1	0.930106	3	GTPase activator activity	1793 (DOCK1)|9779 (TBC1D5)|79890 (RIN3)	HepG2:119
5	GO:0098796	membrane protein complex	GO|GO.CC	0.000224765	1	0.512462	5	membrane protein complex	9779 (TBC1D5)|22941 (SHANK2)|54927 (CHCHD3)|84303 (CHCHD6)...	HepG2:119
8	GO:0032991	protein-containing complex	GO|GO.CC	0.000563981	1	0.884805	9	protein-containing complex	1793 (DOCK1)|9742 (IFT140)|9779 (TBC1D5)|22941 (SHANK2)|27044 (SND1)...	HepG2:119
8	GO:0000775	chromosome, centromeric region	GO|GO.CC	3.09793e-09	0.0203351	4.12477e-05	14	chromosome, centromeric region	699 (BUB1)|701 (BUB1B)|891 (CCNB1)|1058 (CENPA)|4085 (MAD2L1)...	HepG2:12
10	GO:0140014	mitotic nuclear division	GO|GO.BP	3.31759e-08	0.21777	0.000359356	15	mitotic nuclear division	699 (BUB1)|701 (BUB1B)|890 (CCNA2)|891 (CCNB1)|4085 (MAD2L1)...	HepG2:12
9	GO:0098687	chromosomal region	GO|GO.CC	3.2389e-09	0.0212604	4.28638e-05	18	chromosomal region	699 (BUB1)|701 (BUB1B)|891 (CCNB1)|1058 (CENPA)|4085 (MAD2L1)...	HepG2:12
7	GO:0000280	nuclear division	GO|GO.BP	2.24351e-09	0.0147266	3.03642e-05	19	nuclear division	699 (BUB1)|701 (BUB1B)|890 (CCNA2)|891 (CCNB1)|1164 (CKS2)...	HepG2:12
6	GO:0048285	organelle fission	GO|GO.BP	1.72016e-09	0.0112913	2.36219e-05	20	organelle fission	699 (BUB1)|701 (BUB1B)|890 (CCNA2)|891 (CCNB1)|1164 (CKS2)...	HepG2:12
1	GO:0051301	cell division	GO|GO.BP	4.01838e-12	2.6377e-05	7.75795e-08	26	cell division	699 (BUB1)|701 (BUB1B)|890 (CCNA2)|891 (CCNB1)|1058 (CENPA)...	HepG2:12
4	GO:1903047	mitotic cell cycle process	GO|GO.BP	6.44319e-11	0.000422937	1.07892e-06	29	mitotic cell cycle process	699 (BUB1)|701 (BUB1B)|890 (CCNA2)|891 (CCNB1)|1058 (CENPA)...	HepG2:12
5	GO:0000278	mitotic cell cycle	GO|GO.BP	1.18632e-10	0.000778713	1.9133e-06	31	mitotic cell cycle	699 (BUB1)|701 (BUB1B)|890 (CCNA2)|891 (CCNB1)|1058 (CENPA)...	HepG2:12
2	GO:0022402	cell cycle process	GO|GO.BP	6.68304e-12	4.38681e-05	1.26058e-07	38	cell cycle process	699 (BUB1)|701 (BUB1B)|890 (CCNA2)|891 (CCNB1)|1058 (CENPA)...	HepG2:12
3	GO:0007049	cell cycle	GO|GO.BP	7.34194e-12	4.81932e-05	1.37695e-07	45	cell cycle	699 (BUB1)|701 (BUB1B)|890 (CCNA2)|891 (CCNB1)|1058 (CENPA)...	HepG2:12
10	GO:0008446	GDP-mannose 4,6-dehydratase activity	GO|GO.MF	0.000766017	1	1	1	GDP-mannose 4,6-dehydratase activity	2762 (GMDS)	HepG2:120
1	GO:0008467	[heparan sulfate]-glucosamine 3-sulfotransferase 1 activity	GO|GO.MF	5.32806e-06	1	0.0301543	2	[heparan sulfate]-glucosamine 3-sulfotransferase 1 activity	9953 (HS3ST3B1)|222537 (HS3ST5)	HepG2:120
2	GO:0006477	protein sulfation	GO|GO.BP	7.98876e-06	1	0.0420413	2	protein sulfation	9953 (HS3ST3B1)|222537 (HS3ST5)	HepG2:120
3	GO:0015015	heparan sulfate proteoglycan biosynthetic process, enzymatic modification	GO|GO.BP	7.98876e-06	1	0.0420413	2	heparan sulfate proteoglycan biosynthetic process, enzymatic modification	9953 (HS3ST3B1)|222537 (HS3ST5)	HepG2:120
4	GO:0034483	heparan sulfate sulfotransferase activity	GO|GO.MF	2.9231e-05	1	0.114416	2	heparan sulfate sulfotransferase activity	9953 (HS3ST3B1)|222537 (HS3ST5)	HepG2:120
5	GO:0051923	sulfation	GO|GO.BP	5.57113e-05	1	0.187536	2	sulfation	9953 (HS3ST3B1)|222537 (HS3ST5)	HepG2:120
6	GO:0015012	heparan sulfate proteoglycan biosynthetic process	GO|GO.BP	0.00013379	1	0.35312	2	heparan sulfate proteoglycan biosynthetic process	9953 (HS3ST3B1)|222537 (HS3ST5)	HepG2:120
7	GO:0030201	heparan sulfate proteoglycan metabolic process	GO|GO.BP	0.000185303	1	0.447023	2	heparan sulfate proteoglycan metabolic process	9953 (HS3ST3B1)|222537 (HS3ST5)	HepG2:120
8	GO:0008146	sulfotransferase activity	GO|GO.MF	0.000389239	1	0.738439	2	sulfotransferase activity	9953 (HS3ST3B1)|222537 (HS3ST5)	HepG2:120
9	GO:0030166	proteoglycan biosynthetic process	GO|GO.BP	0.0005903	1	0.912695	2	proteoglycan biosynthetic process	9953 (HS3ST3B1)|222537 (HS3ST5)	HepG2:120
2	GO:0008418	protein-N-terminal asparagine amidohydrolase activity	GO|GO.MF	0.000766017	1	1	1	protein-N-terminal asparagine amidohydrolase activity	123803 (NTAN1)	HepG2:121
3	GO:1903788	positive regulation of glutathione biosynthetic process	GO|GO.BP	0.000766017	1	1	1	positive regulation of glutathione biosynthetic process	4780 (NFE2L2)	HepG2:121
4	GO:0005668	RNA polymerase transcription factor SL1 complex	GO|GO.CC	0.0015315	1	1	1	RNA polymerase transcription factor SL1 complex	79101 (TAF1D)	HepG2:121
5	GO:0043387	mycotoxin catabolic process	GO|GO.BP	0.0015315	1	1	1	mycotoxin catabolic process	4780 (NFE2L2)	HepG2:121
6	GO:0046223	aflatoxin catabolic process	GO|GO.BP	0.0015315	1	1	1	aflatoxin catabolic process	4780 (NFE2L2)	HepG2:121
7	GO:1901253	negative regulation of intracellular transport of viral material	GO|GO.BP	0.0015315	1	1	1	negative regulation of intracellular transport of viral material	89870 (TRIM15)	HepG2:121
8	GO:1901301	regulation of cargo loading into COPII-coated vesicle	GO|GO.BP	0.0015315	1	1	1	regulation of cargo loading into COPII-coated vesicle	10427 (SEC24B)	HepG2:121
9	GO:1901377	organic heteropentacyclic compound catabolic process	GO|GO.BP	0.0015315	1	1	1	organic heteropentacyclic compound catabolic process	4780 (NFE2L2)	HepG2:121
10	GO:1902037	negative regulation of hematopoietic stem cell differentiation	GO|GO.BP	0.0015315	1	1	1	negative regulation of hematopoietic stem cell differentiation	4780 (NFE2L2)	HepG2:121
1	GO:0048027	mRNA 5'-UTR binding	GO|GO.MF	0.000122207	1	0.330659	2	mRNA 5'-UTR binding	26156 (RSL1D1)|26354 (GNL3)	HepG2:121
1	GO:0033925	mannosyl-glycoprotein endo-beta-N-acetylglucosaminidase activity	GO|GO.MF	0.000766017	1	1	1	mannosyl-glycoprotein endo-beta-N-acetylglucosaminidase activity	64772 (ENGASE)	HepG2:122
2	GO:0000354	cis assembly of pre-catalytic spliceosome	GO|GO.BP	0.0015315	1	1	1	cis assembly of pre-catalytic spliceosome	9416 (DDX23)	HepG2:122
3	GO:0005745	m-AAA complex	GO|GO.CC	0.0015315	1	1	1	m-AAA complex	6687 (SPG7)	HepG2:122
4	GO:0005757	mitochondrial permeability transition pore complex	GO|GO.CC	0.00306087	1	1	1	mitochondrial permeability transition pore complex	6687 (SPG7)	HepG2:122
5	GO:0032483	regulation of Rab protein signal transduction	GO|GO.BP	0.00306087	1	1	1	regulation of Rab protein signal transduction	27352 (SGSM3)	HepG2:122
6	GO:0031005	filamin binding	GO|GO.MF	0.0045881	1	1	1	filamin binding	79778 (MICALL2)	HepG2:122
7	GO:1990130	GATOR1 complex	GO|GO.CC	0.0045881	1	1	1	GATOR1 complex	8131 (NPRL3)	HepG2:122
9	GO:0048227	plasma membrane to endosome transport	GO|GO.BP	0.00611322	1	1	1	plasma membrane to endosome transport	27352 (SGSM3)	HepG2:122
8	GO:0016241	regulation of macroautophagy	GO|GO.BP	0.00538809	1	1	2	regulation of macroautophagy	8131 (NPRL3)|340371 (NRBP2)	HepG2:122
10	GO:0017137	Rab GTPase binding	GO|GO.MF	0.00674256	1	1	2	Rab GTPase binding	27352 (SGSM3)|79778 (MICALL2)	HepG2:122
1	GO:0004656	procollagen-proline 4-dioxygenase activity	GO|GO.MF	0.00229645	1	1	1	procollagen-proline 4-dioxygenase activity	8974 (P4HA2)	HepG2:123
2	GO:0019798	procollagen-proline dioxygenase activity	GO|GO.MF	0.00382475	1	1	1	procollagen-proline dioxygenase activity	8974 (P4HA2)	HepG2:123
3	GO:0018401	peptidyl-proline hydroxylation to 4-hydroxy-L-proline	GO|GO.BP	0.0045881	1	1	1	peptidyl-proline hydroxylation to 4-hydroxy-L-proline	8974 (P4HA2)	HepG2:123
4	GO:0031545	peptidyl-proline 4-dioxygenase activity	GO|GO.MF	0.00687497	1	1	1	peptidyl-proline 4-dioxygenase activity	8974 (P4HA2)	HepG2:123
5	GO:0007288	sperm axoneme assembly	GO|GO.BP	0.0076362	1	1	1	sperm axoneme assembly	55779 (CFAP44)	HepG2:123
6	GO:0031543	peptidyl-proline dioxygenase activity	GO|GO.MF	0.00915706	1	1	1	peptidyl-proline dioxygenase activity	8974 (P4HA2)	HepG2:123
7	GO:0019471	4-hydroxyproline metabolic process	GO|GO.BP	0.0099167	1	1	1	4-hydroxyproline metabolic process	8974 (P4HA2)	HepG2:123
8	GO:0019511	peptidyl-proline hydroxylation	GO|GO.BP	0.0099167	1	1	1	peptidyl-proline hydroxylation	8974 (P4HA2)	HepG2:123
9	GO:0031418	L-ascorbic acid binding	GO|GO.MF	0.0121924	1	1	1	L-ascorbic acid binding	8974 (P4HA2)	HepG2:123
10	GO:0016702	oxidoreductase activity, acting on single donors with incorporation of molecular oxygen, incorporation of two atoms of oxygen	GO|GO.MF	0.0144634	1	1	1	oxidoreductase activity, acting on single donors with incorporation of molecular oxygen, incorporation of two atoms of oxygen	8974 (P4HA2)	HepG2:123
2	GO:0005136	interleukin-4 receptor binding	GO|GO.MF	0.000766017	1	1	1	interleukin-4 receptor binding	10464 (PIBF1)	HepG2:124
3	GO:0051638	barbed-end actin filament uncapping	GO|GO.BP	0.000766017	1	1	1	barbed-end actin filament uncapping	55604 (CARMIL1)	HepG2:124
4	GO:0097541	axonemal basal plate	GO|GO.CC	0.000766017	1	1	1	axonemal basal plate	51057 (WDPCP)	HepG2:124
5	GO:0016476	regulation of embryonic cell shape	GO|GO.BP	0.0015315	1	1	1	regulation of embryonic cell shape	51057 (WDPCP)	HepG2:124
6	GO:0031393	negative regulation of prostaglandin biosynthetic process	GO|GO.BP	0.0015315	1	1	1	negative regulation of prostaglandin biosynthetic process	10464 (PIBF1)	HepG2:124
7	GO:0051695	actin filament uncapping	GO|GO.BP	0.0015315	1	1	1	actin filament uncapping	55604 (CARMIL1)	HepG2:124
8	GO:2000813	negative regulation of barbed-end actin filament capping	GO|GO.BP	0.0015315	1	1	1	negative regulation of barbed-end actin filament capping	55604 (CARMIL1)	HepG2:124
9	GO:0032185	septin cytoskeleton organization	GO|GO.BP	0.00229645	1	1	1	septin cytoskeleton organization	51057 (WDPCP)	HepG2:124
10	GO:2000812	regulation of barbed-end actin filament capping	GO|GO.BP	0.00229645	1	1	1	regulation of barbed-end actin filament capping	55604 (CARMIL1)	HepG2:124
1	GO:0031529	ruffle organization	GO|GO.BP	0.000518733	1	0.845475	2	ruffle organization	51057 (WDPCP)|55604 (CARMIL1)	HepG2:124
1	GO:0072414	response to mitotic cell cycle checkpoint signaling	GO|GO.BP	0.000696379	1	0.978193	1	response to mitotic cell cycle checkpoint signaling	317 (APAF1)	HepG2:125
2	GO:0072432	response to G1 DNA damage checkpoint signaling	GO|GO.BP	0.000696379	1	0.978193	1	response to G1 DNA damage checkpoint signaling	317 (APAF1)	HepG2:125
3	GO:0043293	apoptosome	GO|GO.CC	0.00139232	1	1	1	apoptosome	317 (APAF1)	HepG2:125
4	GO:0021636	trigeminal nerve morphogenesis	GO|GO.BP	0.0027829	1	1	1	trigeminal nerve morphogenesis	6405 (SEMA3F)	HepG2:125
5	GO:0021637	trigeminal nerve structural organization	GO|GO.BP	0.0027829	1	1	1	trigeminal nerve structural organization	6405 (SEMA3F)	HepG2:125
6	GO:0035290	trunk segmentation	GO|GO.BP	0.0027829	1	1	1	trunk segmentation	6405 (SEMA3F)	HepG2:125
7	GO:0036484	trunk neural crest cell migration	GO|GO.BP	0.0027829	1	1	1	trunk neural crest cell migration	6405 (SEMA3F)	HepG2:125
8	GO:0036486	ventral trunk neural crest cell migration	GO|GO.BP	0.0027829	1	1	1	ventral trunk neural crest cell migration	6405 (SEMA3F)	HepG2:125
9	GO:0097490	sympathetic neuron projection extension	GO|GO.BP	0.0027829	1	1	1	sympathetic neuron projection extension	6405 (SEMA3F)	HepG2:125
10	GO:0097491	sympathetic neuron projection guidance	GO|GO.BP	0.0027829	1	1	1	sympathetic neuron projection guidance	6405 (SEMA3F)	HepG2:125
1	GO:0021572	rhombomere 6 development	GO|GO.BP	0.000696379	1	0.978193	1	rhombomere 6 development	9935 (MAFB)	HepG2:126
2	GO:0110077	vesicle-mediated intercellular transport	GO|GO.BP	0.000696379	1	0.978193	1	vesicle-mediated intercellular transport	23237 (ARC)	HepG2:126
4	GO:0005713	recombination nodule	GO|GO.CC	0.00139232	1	1	1	recombination nodule	4438 (MSH4)	HepG2:126
5	GO:0010496	intercellular transport	GO|GO.BP	0.00139232	1	1	1	intercellular transport	23237 (ARC)	HepG2:126
6	GO:0021560	abducens nerve development	GO|GO.BP	0.00139232	1	1	1	abducens nerve development	9935 (MAFB)	HepG2:126
7	GO:0021598	abducens nerve morphogenesis	GO|GO.BP	0.00139232	1	1	1	abducens nerve morphogenesis	9935 (MAFB)	HepG2:126
8	GO:0021599	abducens nerve formation	GO|GO.BP	0.00139232	1	1	1	abducens nerve formation	9935 (MAFB)	HepG2:126
9	GO:0021571	rhombomere 5 development	GO|GO.BP	0.00208783	1	1	1	rhombomere 5 development	9935 (MAFB)	HepG2:126
10	GO:0021603	cranial nerve formation	GO|GO.BP	0.00208783	1	1	1	cranial nerve formation	9935 (MAFB)	HepG2:126
3	GO:0007389	pattern specification process	GO|GO.BP	0.00103861	1	1	3	pattern specification process	9935 (MAFB)|23237 (ARC)|220136 (CFAP53)	HepG2:126
1	GO:0008455	alpha-1,6-mannosylglycoprotein 2-beta-N-acetylglucosaminyltransferase activity	GO|GO.MF	0.000696379	1	0.978193	1	alpha-1,6-mannosylglycoprotein 2-beta-N-acetylglucosaminyltransferase activity	4247 (MGAT2)	HepG2:127
2	GO:0008478	pyridoxal kinase activity	GO|GO.MF	0.000696379	1	0.978193	1	pyridoxal kinase activity	8566 (PDXK)	HepG2:127
3	GO:0009443	pyridoxal 5'-phosphate salvage	GO|GO.BP	0.000696379	1	0.978193	1	pyridoxal 5'-phosphate salvage	8566 (PDXK)	HepG2:127
4	GO:0031403	lithium ion binding	GO|GO.MF	0.00139232	1	1	1	lithium ion binding	8566 (PDXK)	HepG2:127
5	GO:0042823	pyridoxal phosphate biosynthetic process	GO|GO.BP	0.00139232	1	1	1	pyridoxal phosphate biosynthetic process	8566 (PDXK)	HepG2:127
6	GO:0042819	vitamin B6 biosynthetic process	GO|GO.BP	0.00208783	1	1	1	vitamin B6 biosynthetic process	8566 (PDXK)	HepG2:127
7	GO:0042822	pyridoxal phosphate metabolic process	GO|GO.BP	0.00208783	1	1	1	pyridoxal phosphate metabolic process	8566 (PDXK)	HepG2:127
9	GO:0042816	vitamin B6 metabolic process	GO|GO.BP	0.00347753	1	1	1	vitamin B6 metabolic process	8566 (PDXK)	HepG2:127
10	GO:0008494	translation activator activity	GO|GO.MF	0.00486549	1	1	1	translation activator activity	57409 (MIF4GD)	HepG2:127
8	GO:0031072	heat shock protein binding	GO|GO.MF	0.00229368	1	1	2	heat shock protein binding	10960 (LMAN2)|124512 (METTL23)	HepG2:127
3	GO:0000315	organellar large ribosomal subunit	GO|GO.CC	6.61192e-06	1	0.035958	3	organellar large ribosomal subunit	51263 (MRPL30)|54534 (MRPL50)|54948 (MRPL16)	HepG2:128
4	GO:0005762	mitochondrial large ribosomal subunit	GO|GO.CC	6.61192e-06	1	0.035958	3	mitochondrial large ribosomal subunit	51263 (MRPL30)|54534 (MRPL50)|54948 (MRPL16)	HepG2:128
6	GO:0000313	organellar ribosome	GO|GO.CC	2.41437e-05	1	0.0979493	3	organellar ribosome	51263 (MRPL30)|54534 (MRPL50)|54948 (MRPL16)	HepG2:128
7	GO:0005761	mitochondrial ribosome	GO|GO.CC	2.41437e-05	1	0.0979493	3	mitochondrial ribosome	51263 (MRPL30)|54534 (MRPL50)|54948 (MRPL16)	HepG2:128
8	GO:0070125	mitochondrial translational elongation	GO|GO.BP	2.49969e-05	1	0.100725	3	mitochondrial translational elongation	51263 (MRPL30)|54534 (MRPL50)|54948 (MRPL16)	HepG2:128
9	GO:0070126	mitochondrial translational termination	GO|GO.BP	2.58696e-05	1	0.103543	3	mitochondrial translational termination	51263 (MRPL30)|54534 (MRPL50)|54948 (MRPL16)	HepG2:128
10	GO:0006415	translational termination	GO|GO.BP	3.68273e-05	1	0.136191	3	translational termination	51263 (MRPL30)|54534 (MRPL50)|54948 (MRPL16)	HepG2:128
1	GO:0015934	large ribosomal subunit	GO|GO.CC	7.10266e-07	1	0.00543386	4	large ribosomal subunit	9045 (RPL14)|51263 (MRPL30)|54534 (MRPL50)|54948 (MRPL16)	HepG2:128
2	GO:0044391	ribosomal subunit	GO|GO.CC	4.5223e-06	1	0.02641	4	ribosomal subunit	9045 (RPL14)|51263 (MRPL30)|54534 (MRPL50)|54948 (MRPL16)	HepG2:128
5	GO:0005840	ribosome	GO|GO.CC	9.73947e-06	1	0.0492154	4	ribosome	9045 (RPL14)|51263 (MRPL30)|54534 (MRPL50)|54948 (MRPL16)	HepG2:128
2	GO:0030690	Noc1p-Noc2p complex	GO|GO.CC	0.000696379	1	0.978193	1	Noc1p-Noc2p complex	26155 (NOC2L)	HepG2:129
3	GO:0030691	Noc2p-Noc3p complex	GO|GO.CC	0.000696379	1	0.978193	1	Noc2p-Noc3p complex	26155 (NOC2L)	HepG2:129
4	GO:0043946	positive regulation of catalytic activity in other organism involved in symbiotic interaction	GO|GO.BP	0.000696379	1	0.978193	1	positive regulation of catalytic activity in other organism involved in symbiotic interaction	10910 (SUGT1)	HepG2:129
5	GO:0043947	positive regulation by host of symbiont catalytic activity	GO|GO.BP	0.000696379	1	0.978193	1	positive regulation by host of symbiont catalytic activity	10910 (SUGT1)	HepG2:129
8	GO:0010643	cell communication by chemical coupling	GO|GO.BP	0.00139232	1	1	1	cell communication by chemical coupling	1627 (DBN1)	HepG2:129
9	GO:0052422	modulation by host of symbiont catalytic activity	GO|GO.BP	0.00139232	1	1	1	modulation by host of symbiont catalytic activity	10910 (SUGT1)	HepG2:129
10	GO:0098508	endothelial to hematopoietic transition	GO|GO.BP	0.00139232	1	1	1	endothelial to hematopoietic transition	51441 (YTHDF2)	HepG2:129
6	GO:1903313	positive regulation of mRNA metabolic process	GO|GO.BP	0.0010278	1	1	2	positive regulation of mRNA metabolic process	10262 (SF3B4)|51441 (YTHDF2)	HepG2:129
1	GO:1903311	regulation of mRNA metabolic process	GO|GO.BP	0.000525998	1	0.852518	3	regulation of mRNA metabolic process	10262 (SF3B4)|51441 (YTHDF2)|84991 (RBM17)	HepG2:129
7	GO:1990904	ribonucleoprotein complex	GO|GO.CC	0.00131518	1	1	4	ribonucleoprotein complex	10262 (SF3B4)|26155 (NOC2L)|51441 (YTHDF2)|84991 (RBM17)	HepG2:129
2	GO:0042340	keratan sulfate catabolic process	GO|GO.BP	0.000925753	1	1	2	keratan sulfate catabolic process	2588 (GALNS)|3073 (HEXA)	HepG2:13
3	GO:0070141	response to UV-A	GO|GO.BP	0.00137975	1	1	2	response to UV-A	207 (AKT1)|10715 (CERS1)	HepG2:13
7	GO:0010918	positive regulation of mitochondrial membrane potential	GO|GO.BP	0.00254275	1	1	2	positive regulation of mitochondrial membrane potential	207 (AKT1)|23530 (NNT)	HepG2:13
9	GO:0010763	positive regulation of fibroblast migration	GO|GO.BP	0.0032484	1	1	2	positive regulation of fibroblast migration	207 (AKT1)|9530 (BAG4)	HepG2:13
1	GO:0045838	positive regulation of membrane potential	GO|GO.BP	0.000141324	1	0.366376	3	positive regulation of membrane potential	207 (AKT1)|10401 (PIAS3)|23530 (NNT)	HepG2:13
5	GO:1905268	negative regulation of chromatin organization	GO|GO.BP	0.00175015	1	1	4	negative regulation of chromatin organization	3005 (H1F0)|4302 (MLLT6)|8971 (H1FX)|54880 (BCOR)	HepG2:13
8	GO:0034968	histone lysine methylation	GO|GO.BP	0.0029422	1	1	5	histone lysine methylation	2672 (GFI1)|4221 (MEN1)|4302 (MLLT6)|54880 (BCOR)|80335 (WDR82)	HepG2:13
10	GO:0006357	regulation of transcription by RNA polymerase II	GO|GO.BP	0.00339228	1	1	33	regulation of transcription by RNA polymerase II	207 (AKT1)|1954 (MEGF8)|2068 (ERCC2)|2516 (NR5A1)|2672 (GFI1)...	HepG2:13
4	GO:0046872	metal ion binding	GO|GO.MF	0.00159212	1	1	48	metal ion binding	1353 (COX11)|1954 (MEGF8)|2068 (ERCC2)|2516 (NR5A1)|2588 (GALNS)...	HepG2:13
6	GO:0043169	cation binding	GO|GO.MF	0.00226727	1	1	48	cation binding	1353 (COX11)|1954 (MEGF8)|2068 (ERCC2)|2516 (NR5A1)|2588 (GALNS)...	HepG2:13
1	GO:0003874	6-pyruvoyltetrahydropterin synthase activity	GO|GO.MF	0.000696379	1	0.978193	1	6-pyruvoyltetrahydropterin synthase activity	5805 (PTS)	HepG2:130
2	GO:0004068	aspartate 1-decarboxylase activity	GO|GO.MF	0.000696379	1	0.978193	1	aspartate 1-decarboxylase activity	51380 (CSAD)	HepG2:130
3	GO:0004782	sulfinoalanine decarboxylase activity	GO|GO.MF	0.000696379	1	0.978193	1	sulfinoalanine decarboxylase activity	51380 (CSAD)	HepG2:130
4	GO:0050822	peptide stabilization	GO|GO.BP	0.000696379	1	0.978193	1	peptide stabilization	6892 (TAPBP)	HepG2:130
5	GO:0050823	peptide antigen stabilization	GO|GO.BP	0.000696379	1	0.978193	1	peptide antigen stabilization	6892 (TAPBP)	HepG2:130
6	GO:0004597	peptide-aspartate beta-dioxygenase activity	GO|GO.MF	0.00139232	1	1	1	peptide-aspartate beta-dioxygenase activity	444 (ASPH)	HepG2:130
7	GO:0016838	carbon-oxygen lyase activity, acting on phosphates	GO|GO.MF	0.00139232	1	1	1	carbon-oxygen lyase activity, acting on phosphates	5805 (PTS)	HepG2:130
8	GO:0042412	taurine biosynthetic process	GO|GO.BP	0.00139232	1	1	1	taurine biosynthetic process	51380 (CSAD)	HepG2:130
9	GO:0046305	alkanesulfonate biosynthetic process	GO|GO.BP	0.00139232	1	1	1	alkanesulfonate biosynthetic process	51380 (CSAD)	HepG2:130
10	GO:0015433	peptide antigen-transporting ATPase activity	GO|GO.MF	0.00208783	1	1	1	peptide antigen-transporting ATPase activity	6892 (TAPBP)	HepG2:130
8	GO:0016423	tRNA (guanine) methyltransferase activity	GO|GO.MF	3.39065e-05	1	0.127838	2	tRNA (guanine) methyltransferase activity	10785 (WDR4)|55621 (TRMT1)	HepG2:131
7	GO:0006400	tRNA modification	GO|GO.BP	1.94256e-05	1	0.0831989	3	tRNA modification	10785 (WDR4)|55621 (TRMT1)|80324 (PUS1)	HepG2:131
2	GO:0140101	catalytic activity, acting on a tRNA	GO|GO.MF	7.89809e-07	1	0.00591825	4	catalytic activity, acting on a tRNA	10557 (RPP38)|10785 (WDR4)|55621 (TRMT1)|80324 (PUS1)	HepG2:131
3	GO:0008033	tRNA processing	GO|GO.BP	8.75808e-07	1	0.00647397	4	tRNA processing	10557 (RPP38)|10785 (WDR4)|55621 (TRMT1)|80324 (PUS1)	HepG2:131
10	GO:0009451	RNA modification	GO|GO.BP	0.000107974	1	0.305759	3	RNA modification	10785 (WDR4)|55621 (TRMT1)|80324 (PUS1)	HepG2:131
5	GO:0006399	tRNA metabolic process	GO|GO.BP	4.22685e-06	1	0.0249509	4	tRNA metabolic process	10557 (RPP38)|10785 (WDR4)|55621 (TRMT1)|80324 (PUS1)	HepG2:131
9	GO:0140098	catalytic activity, acting on RNA	GO|GO.MF	4.51524e-05	1	0.159189	4	catalytic activity, acting on RNA	10557 (RPP38)|10785 (WDR4)|55621 (TRMT1)|80324 (PUS1)	HepG2:131
4	GO:0034470	ncRNA processing	GO|GO.BP	1.65156e-06	1	0.0111243	5	ncRNA processing	10557 (RPP38)|10785 (WDR4)|10969 (EBNA1BP2)|55621 (TRMT1)|80324 (PUS1)	HepG2:131
6	GO:0034660	ncRNA metabolic process	GO|GO.BP	1.00096e-05	1	0.0504894	5	ncRNA metabolic process	10557 (RPP38)|10785 (WDR4)|10969 (EBNA1BP2)|55621 (TRMT1)|80324 (PUS1)	HepG2:131
1	GO:0006396	RNA processing	GO|GO.BP	2.07603e-07	1	0.00187188	7	RNA processing	7307 (U2AF1)|10557 (RPP38)|10785 (WDR4)|10969 (EBNA1BP2)...	HepG2:131
4	GO:0042839	D-glucuronate metabolic process	GO|GO.BP	0.000696379	1	0.978193	1	D-glucuronate metabolic process	10327 (AKR1A1)	HepG2:132
5	GO:0042840	D-glucuronate catabolic process	GO|GO.BP	0.000696379	1	0.978193	1	D-glucuronate catabolic process	10327 (AKR1A1)	HepG2:132
6	GO:0047939	L-glucuronate reductase activity	GO|GO.MF	0.000696379	1	0.978193	1	L-glucuronate reductase activity	10327 (AKR1A1)	HepG2:132
8	GO:0002169	3-methylcrotonyl-CoA carboxylase complex, mitochondrial	GO|GO.CC	0.00139232	1	1	1	3-methylcrotonyl-CoA carboxylase complex, mitochondrial	64087 (MCCC2)	HepG2:132
9	GO:0004485	methylcrotonoyl-CoA carboxylase activity	GO|GO.MF	0.00139232	1	1	1	methylcrotonoyl-CoA carboxylase activity	64087 (MCCC2)	HepG2:132
10	GO:0004798	thymidylate kinase activity	GO|GO.MF	0.00139232	1	1	1	thymidylate kinase activity	1841 (DTYMK)	HepG2:132
1	GO:0006221	pyrimidine nucleotide biosynthetic process	GO|GO.BP	0.000335681	1	0.67664	2	pyrimidine nucleotide biosynthetic process	1841 (DTYMK)|10554 (AGPAT1)	HepG2:132
2	GO:0072528	pyrimidine-containing compound biosynthetic process	GO|GO.BP	0.000504414	1	0.830037	2	pyrimidine-containing compound biosynthetic process	1841 (DTYMK)|10554 (AGPAT1)	HepG2:132
3	GO:0006220	pyrimidine nucleotide metabolic process	GO|GO.BP	0.000658825	1	0.960807	2	pyrimidine nucleotide metabolic process	1841 (DTYMK)|10554 (AGPAT1)	HepG2:132
7	GO:0006767	water-soluble vitamin metabolic process	GO|GO.BP	0.000998802	1	1	2	water-soluble vitamin metabolic process	10327 (AKR1A1)|64087 (MCCC2)	HepG2:132
2	GO:0003947	(N-acetylneuraminyl)-galactosylglucosylceramide N-acetylgalactosaminyltransferase activity	GO|GO.MF	0.000696379	1	0.978193	1	(N-acetylneuraminyl)-galactosylglucosylceramide N-acetylgalactosaminyltransferase activity	2583 (B4GALNT1)	HepG2:133
3	GO:0004912	interleukin-3 receptor activity	GO|GO.MF	0.000696379	1	0.978193	1	interleukin-3 receptor activity	1441 (CSF3R)	HepG2:133
4	GO:0019978	interleukin-3 binding	GO|GO.MF	0.000696379	1	0.978193	1	interleukin-3 binding	1441 (CSF3R)	HepG2:133
5	GO:0032440	2-alkenal reductase [NAD(P)] activity	GO|GO.MF	0.000696379	1	0.978193	1	2-alkenal reductase [NAD(P)] activity	22949 (PTGR1)	HepG2:133
6	GO:0051916	granulocyte colony-stimulating factor binding	GO|GO.MF	0.000696379	1	0.978193	1	granulocyte colony-stimulating factor binding	1441 (CSF3R)	HepG2:133
7	GO:0060345	spleen trabecula formation	GO|GO.BP	0.000696379	1	0.978193	1	spleen trabecula formation	30061 (SLC40A1)	HepG2:133
8	GO:0097689	iron channel activity	GO|GO.MF	0.000696379	1	0.978193	1	iron channel activity	30061 (SLC40A1)	HepG2:133
9	GO:1903414	iron cation export	GO|GO.BP	0.000696379	1	0.978193	1	iron cation export	30061 (SLC40A1)	HepG2:133
10	GO:1903988	ferrous iron export across plasma membrane	GO|GO.BP	0.000696379	1	0.978193	1	ferrous iron export across plasma membrane	30061 (SLC40A1)	HepG2:133
1	GO:0062023	collagen-containing extracellular matrix	GO|GO.CC	0.00044784	1	0.787409	3	collagen-containing extracellular matrix	1 (A1BG)|197 (AHSG)|8728 (ADAM19)	HepG2:133
4	GO:0016243	regulation of autophagosome size	GO|GO.BP	0.000696379	1	0.978193	1	regulation of autophagosome size	23400 (ATP13A2)	HepG2:134
5	GO:0018217	peptidyl-aspartic acid phosphorylation	GO|GO.BP	0.000696379	1	0.978193	1	peptidyl-aspartic acid phosphorylation	23400 (ATP13A2)	HepG2:134
6	GO:0060001	minus-end directed microfilament motor activity	GO|GO.MF	0.000696379	1	0.978193	1	minus-end directed microfilament motor activity	4646 (MYO6)	HepG2:134
7	GO:1990938	peptidyl-aspartic acid autophosphorylation	GO|GO.BP	0.000696379	1	0.978193	1	peptidyl-aspartic acid autophosphorylation	23400 (ATP13A2)	HepG2:134
2	GO:0043539	protein serine/threonine kinase activator activity	GO|GO.MF	0.000151788	1	0.386932	2	protein serine/threonine kinase activator activity	8826 (IQGAP1)|57679 (ALS2)	HepG2:134
8	GO:0048365	Rac GTPase binding	GO|GO.MF	0.000781437	1	1	2	Rac GTPase binding	8826 (IQGAP1)|57679 (ALS2)	HepG2:134
9	GO:0043178	alcohol binding	GO|GO.MF	0.000807184	1	1	2	alcohol binding	9213 (XPR1)|26031 (OSBPL3)	HepG2:134
10	GO:0030295	protein kinase activator activity	GO|GO.MF	0.000886871	1	1	2	protein kinase activator activity	8826 (IQGAP1)|57679 (ALS2)	HepG2:134
1	GO:0001726	ruffle	GO|GO.CC	0.000127041	1	0.340734	3	ruffle	4646 (MYO6)|8826 (IQGAP1)|57679 (ALS2)	HepG2:134
3	GO:0012505	endomembrane system	GO|GO.CC	0.00033524	1	0.676259	8	endomembrane system	1783 (DYNC1LI2)|4646 (MYO6)|8826 (IQGAP1)|9213 (XPR1)|23400 (ATP13A2)...	HepG2:134
2	GO:1904878	negative regulation of calcium ion transmembrane transport via high voltage-gated calcium channel	GO|GO.BP	0.00139232	1	1	1	negative regulation of calcium ion transmembrane transport via high voltage-gated calcium channel	91404 (SESTD1)	HepG2:135
3	GO:0044211	CTP salvage	GO|GO.BP	0.00208783	1	1	1	CTP salvage	54963 (UCKL1)	HepG2:135
5	GO:0008510	sodium:bicarbonate symporter activity	GO|GO.MF	0.0027829	1	1	1	sodium:bicarbonate symporter activity	9497 (SLC4A7)	HepG2:135
6	GO:0010138	pyrimidine ribonucleotide salvage	GO|GO.BP	0.0027829	1	1	1	pyrimidine ribonucleotide salvage	54963 (UCKL1)	HepG2:135
7	GO:0044206	UMP salvage	GO|GO.BP	0.0027829	1	1	1	UMP salvage	54963 (UCKL1)	HepG2:135
8	GO:0032262	pyrimidine nucleotide salvage	GO|GO.BP	0.00347753	1	1	1	pyrimidine nucleotide salvage	54963 (UCKL1)	HepG2:135
9	GO:0071494	cellular response to UV-C	GO|GO.BP	0.00347753	1	1	1	cellular response to UV-C	138162 (C9orf116)	HepG2:135
10	GO:0004849	uridine kinase activity	GO|GO.MF	0.00417173	1	1	1	uridine kinase activity	54963 (UCKL1)	HepG2:135
4	GO:1901981	phosphatidylinositol phosphate binding	GO|GO.MF	0.00265042	1	1	2	phosphatidylinositol phosphate binding	10979 (FERMT2)|91404 (SESTD1)	HepG2:135
1	GO:0005543	phospholipid binding	GO|GO.MF	0.00131381	1	1	3	phospholipid binding	10979 (FERMT2)|80115 (BAIAP2L2)|91404 (SESTD1)	HepG2:135
1	GO:0033557	Slx1-Slx4 complex	GO|GO.CC	1.30895e-06	1	0.00912111	2	Slx1-Slx4 complex	79008 (SLX1B)|548593 (SLX1A)	HepG2:136
2	GO:1904431	positive regulation of t-circle formation	GO|GO.BP	2.61693e-06	1	0.0165809	2	positive regulation of t-circle formation	79008 (SLX1B)|548593 (SLX1A)	HepG2:136
5	GO:0010792	DNA double-strand break processing involved in repair via single-strand annealing	GO|GO.BP	6.53747e-06	1	0.0356417	2	DNA double-strand break processing involved in repair via single-strand annealing	79008 (SLX1B)|548593 (SLX1A)	HepG2:136
6	GO:0017108	5'-flap endonuclease activity	GO|GO.MF	9.14906e-06	1	0.0467356	2	5'-flap endonuclease activity	79008 (SLX1B)|548593 (SLX1A)	HepG2:136
7	GO:1904429	regulation of t-circle formation	GO|GO.BP	9.14906e-06	1	0.0467356	2	regulation of t-circle formation	79008 (SLX1B)|548593 (SLX1A)	HepG2:136
8	GO:0045002	double-strand break repair via single-strand annealing	GO|GO.BP	1.21942e-05	1	0.0587263	2	double-strand break repair via single-strand annealing	79008 (SLX1B)|548593 (SLX1A)	HepG2:136
9	GO:0048256	flap endonuclease activity	GO|GO.MF	1.21942e-05	1	0.0587263	2	flap endonuclease activity	79008 (SLX1B)|548593 (SLX1A)	HepG2:136
10	GO:0008821	crossover junction endodeoxyribonuclease activity	GO|GO.MF	1.56725e-05	1	0.0708997	2	crossover junction endodeoxyribonuclease activity	79008 (SLX1B)|548593 (SLX1A)	HepG2:136
4	GO:0004536	deoxyribonuclease activity	GO|GO.MF	5.59384e-06	1	0.0313031	3	deoxyribonuclease activity	27301 (APEX2)|79008 (SLX1B)|548593 (SLX1A)	HepG2:136
3	GO:0004518	nuclease activity	GO|GO.MF	4.13163e-06	1	0.0244548	4	nuclease activity	27301 (APEX2)|79008 (SLX1B)|79650 (USB1)|548593 (SLX1A)	HepG2:136
1	GO:1900039	positive regulation of cellular response to hypoxia	GO|GO.BP	0.000696379	1	0.978193	1	positive regulation of cellular response to hypoxia	25950 (RWDD3)	HepG2:137
2	GO:1902071	regulation of hypoxia-inducible factor-1alpha signaling pathway	GO|GO.BP	0.000696379	1	0.978193	1	regulation of hypoxia-inducible factor-1alpha signaling pathway	25950 (RWDD3)	HepG2:137
3	GO:1902073	positive regulation of hypoxia-inducible factor-1alpha signaling pathway	GO|GO.BP	0.000696379	1	0.978193	1	positive regulation of hypoxia-inducible factor-1alpha signaling pathway	25950 (RWDD3)	HepG2:137
5	GO:0003896	DNA primase activity	GO|GO.MF	0.00208783	1	1	1	DNA primase activity	201973 (PRIMPOL)	HepG2:137
6	GO:0097411	hypoxia-inducible factor-1alpha signaling pathway	GO|GO.BP	0.0027829	1	1	1	hypoxia-inducible factor-1alpha signaling pathway	25950 (RWDD3)	HepG2:137
9	GO:0006269	DNA replication, synthesis of RNA primer	GO|GO.BP	0.00347753	1	1	1	DNA replication, synthesis of RNA primer	201973 (PRIMPOL)	HepG2:137
10	GO:0030891	VCB complex	GO|GO.CC	0.00347753	1	1	1	VCB complex	23032 (USP33)	HepG2:137
4	GO:0008238	exopeptidase activity	GO|GO.MF	0.0015821	1	1	2	exopeptidase activity	54878 (DPP8)|79634 (SCRN3)	HepG2:137
7	GO:0070011	peptidase activity, acting on L-amino acid peptides	GO|GO.MF	0.00299566	1	1	3	peptidase activity, acting on L-amino acid peptides	23032 (USP33)|54878 (DPP8)|79634 (SCRN3)	HepG2:137
8	GO:0008233	peptidase activity	GO|GO.MF	0.0033534	1	1	3	peptidase activity	23032 (USP33)|54878 (DPP8)|79634 (SCRN3)	HepG2:137
1	GO:0004742	dihydrolipoyllysine-residue acetyltransferase activity	GO|GO.MF	0.000696379	1	0.978193	1	dihydrolipoyllysine-residue acetyltransferase activity	1737 (DLAT)	HepG2:138
2	GO:0030523	dihydrolipoamide S-acyltransferase activity	GO|GO.MF	0.000696379	1	0.978193	1	dihydrolipoamide S-acyltransferase activity	1737 (DLAT)	HepG2:138
3	GO:1902631	negative regulation of membrane hyperpolarization	GO|GO.BP	0.000696379	1	0.978193	1	negative regulation of membrane hyperpolarization	23373 (CRTC1)	HepG2:138
4	GO:0016418	S-acetyltransferase activity	GO|GO.MF	0.00139232	1	1	1	S-acetyltransferase activity	1737 (DLAT)	HepG2:138
5	GO:0042720	mitochondrial inner membrane peptidase complex	GO|GO.CC	0.00139232	1	1	1	mitochondrial inner membrane peptidase complex	83943 (IMMP2L)	HepG2:138
6	GO:0061300	cerebellum vasculature development	GO|GO.BP	0.00139232	1	1	1	cerebellum vasculature development	83943 (IMMP2L)	HepG2:138
7	GO:0070877	microprocessor complex	GO|GO.CC	0.00139232	1	1	1	microprocessor complex	29102 (DROSHA)	HepG2:138
8	GO:0098770	FBXO family protein binding	GO|GO.MF	0.00139232	1	1	1	FBXO family protein binding	1021 (CDK6)	HepG2:138
9	GO:1903095	ribonuclease III complex	GO|GO.CC	0.00139232	1	1	1	ribonuclease III complex	29102 (DROSHA)	HepG2:138
10	GO:0010467	gene expression	GO|GO.BP	0.00174368	1	1	8	gene expression	1021 (CDK6)|7024 (TFCP2)|22955 (SCMH1)|23373 (CRTC1)|29102 (DROSHA)...	HepG2:138
1	GO:0047874	dolichyldiphosphatase activity	GO|GO.MF	0.000696379	1	0.978193	1	dolichyldiphosphatase activity	57171 (DOLPP1)	HepG2:139
2	GO:0071030	nuclear mRNA surveillance of spliceosomal pre-mRNA splicing	GO|GO.BP	0.00139232	1	1	1	nuclear mRNA surveillance of spliceosomal pre-mRNA splicing	5394 (EXOSC10)	HepG2:139
3	GO:0071048	nuclear retention of unspliced pre-mRNA at the site of transcription	GO|GO.BP	0.00139232	1	1	1	nuclear retention of unspliced pre-mRNA at the site of transcription	5394 (EXOSC10)	HepG2:139
5	GO:0071034	CUT catabolic process	GO|GO.BP	0.0027829	1	1	1	CUT catabolic process	5394 (EXOSC10)	HepG2:139
6	GO:0071043	CUT metabolic process	GO|GO.BP	0.0027829	1	1	1	CUT metabolic process	5394 (EXOSC10)	HepG2:139
7	GO:0043634	polyadenylation-dependent ncRNA catabolic process	GO|GO.BP	0.00347753	1	1	1	polyadenylation-dependent ncRNA catabolic process	5394 (EXOSC10)	HepG2:139
8	GO:0071029	nuclear ncRNA surveillance	GO|GO.BP	0.00347753	1	1	1	nuclear ncRNA surveillance	5394 (EXOSC10)	HepG2:139
9	GO:0071033	nuclear retention of pre-mRNA at the site of transcription	GO|GO.BP	0.00347753	1	1	1	nuclear retention of pre-mRNA at the site of transcription	5394 (EXOSC10)	HepG2:139
10	GO:0071035	nuclear polyadenylation-dependent rRNA catabolic process	GO|GO.BP	0.00347753	1	1	1	nuclear polyadenylation-dependent rRNA catabolic process	5394 (EXOSC10)	HepG2:139
4	GO:0000184	nuclear-transcribed mRNA catabolic process, nonsense-mediated decay	GO|GO.BP	0.00269675	1	1	2	nuclear-transcribed mRNA catabolic process, nonsense-mediated decay	5394 (EXOSC10)|56006 (SMG9)	HepG2:139
3	GO:0052689	carboxylic ester hydrolase activity	GO|GO.MF	6.45171e-05	1	0.210276	7	carboxylic ester hydrolase activity	5049 (PAFAH1B2)|5445 (PON2)|7920 (ABHD16A)|10434 (LYPLA1)...	HepG2:14
8	GO:0005743	mitochondrial inner membrane	GO|GO.CC	9.59665e-05	1	0.282608	13	mitochondrial inner membrane	292 (SLC25A5)|2356 (FPGS)|4706 (NDUFAB1)|6341 (SCO1)|26520 (TIMM9)...	HepG2:14
4	GO:0019866	organelle inner membrane	GO|GO.CC	8.36756e-05	1	0.256421	14	organelle inner membrane	292 (SLC25A5)|2356 (FPGS)|4706 (NDUFAB1)|6341 (SCO1)|26520 (TIMM9)...	HepG2:14
5	GO:0031967	organelle envelope	GO|GO.CC	8.49696e-05	1	0.259418	23	organelle envelope	292 (SLC25A5)|1192 (CLIC1)|2356 (FPGS)|4706 (NDUFAB1)|6341 (SCO1)...	HepG2:14
6	GO:0031975	envelope	GO|GO.CC	8.49696e-05	1	0.259418	23	envelope	292 (SLC25A5)|1192 (CLIC1)|2356 (FPGS)|4706 (NDUFAB1)|6341 (SCO1)...	HepG2:14
10	GO:0005739	mitochondrion	GO|GO.CC	0.000166731	1	0.415189	27	mitochondrion	292 (SLC25A5)|1192 (CLIC1)|1743 (DLST)|2356 (FPGS)|4706 (NDUFAB1)...	HepG2:14
9	GO:0031090	organelle membrane	GO|GO.CC	0.000154617	1	0.39156	40	organelle membrane	292 (SLC25A5)|998 (CDC42)|1175 (AP2S1)|1176 (AP3S1)|1192 (CLIC1)...	HepG2:14
7	GO:0044446	intracellular organelle part	GO|GO.CC	8.61833e-05	1	0.262148	95	intracellular organelle part	(More than 50 overlapping genes)	HepG2:14
1	GO:0044444	cytoplasmic part	GO|GO.CC	1.77601e-06	1	0.0118595	101	cytoplasmic part	(More than 50 overlapping genes)	HepG2:14
2	GO:0005737	cytoplasm	GO|GO.CC	3.65449e-05	1	0.135375	109	cytoplasm	(More than 50 overlapping genes)	HepG2:14
1	GO:0048320	axial mesoderm formation	GO|GO.BP	0.000696379	1	0.978193	1	axial mesoderm formation	1969 (EPHA2)	HepG2:140
2	GO:0060034	notochord cell differentiation	GO|GO.BP	0.000696379	1	0.978193	1	notochord cell differentiation	1969 (EPHA2)	HepG2:140
3	GO:0060035	notochord cell development	GO|GO.BP	0.000696379	1	0.978193	1	notochord cell development	1969 (EPHA2)	HepG2:140
4	GO:2000663	negative regulation of interleukin-5 secretion	GO|GO.BP	0.000696379	1	0.978193	1	negative regulation of interleukin-5 secretion	27242 (TNFRSF21)	HepG2:140
6	GO:0004756	selenide, water dikinase activity	GO|GO.MF	0.00139232	1	1	1	selenide, water dikinase activity	22929 (SEPHS1)	HepG2:140
7	GO:0016260	selenocysteine biosynthetic process	GO|GO.BP	0.00139232	1	1	1	selenocysteine biosynthetic process	22929 (SEPHS1)	HepG2:140
8	GO:0016781	phosphotransferase activity, paired acceptors	GO|GO.MF	0.00139232	1	1	1	phosphotransferase activity, paired acceptors	22929 (SEPHS1)	HepG2:140
9	GO:0048319	axial mesoderm morphogenesis	GO|GO.BP	0.00139232	1	1	1	axial mesoderm morphogenesis	1969 (EPHA2)	HepG2:140
10	GO:0070329	tRNA seleno-modification	GO|GO.BP	0.00139232	1	1	1	tRNA seleno-modification	22929 (SEPHS1)	HepG2:140
5	GO:0048856	anatomical structure development	GO|GO.BP	0.00124069	1	1	8	anatomical structure development	1969 (EPHA2)|2114 (ETS2)|2275 (FHL3)|3985 (LIMK2)|8870 (IER3)...	HepG2:140
1	GO:0000324	fungal-type vacuole	GO|GO.CC	0.000626741	1	0.930106	1	fungal-type vacuole	201266 (SLC39A11)	HepG2:141
2	GO:0000329	fungal-type vacuole membrane	GO|GO.CC	0.000626741	1	0.930106	1	fungal-type vacuole membrane	201266 (SLC39A11)	HepG2:141
3	GO:0002280	monocyte activation involved in immune response	GO|GO.BP	0.000626741	1	0.930106	1	monocyte activation involved in immune response	8291 (DYSF)	HepG2:141
4	GO:0019150	D-ribulokinase activity	GO|GO.MF	0.000626741	1	0.930106	1	D-ribulokinase activity	55277 (FGGY)	HepG2:141
5	GO:0097724	sperm flagellum movement	GO|GO.BP	0.000626741	1	0.930106	1	sperm flagellum movement	25809 (TTLL1)	HepG2:141
6	GO:1905419	sperm flagellum movement involved in flagellated sperm motility	GO|GO.BP	0.000626741	1	0.930106	1	sperm flagellum movement involved in flagellated sperm motility	25809 (TTLL1)	HepG2:141
7	GO:0000322	storage vacuole	GO|GO.CC	0.00187918	1	1	1	storage vacuole	201266 (SLC39A11)	HepG2:141
8	GO:0101006	protein histidine phosphatase activity	GO|GO.MF	0.00187918	1	1	1	protein histidine phosphatase activity	64077 (LHPP)	HepG2:141
9	GO:0055002	striated muscle cell development	GO|GO.BP	0.00191373	1	1	2	striated muscle cell development	8291 (DYSF)|64754 (SMYD3)	HepG2:141
10	GO:0055001	muscle cell development	GO|GO.BP	0.00228256	1	1	2	muscle cell development	8291 (DYSF)|64754 (SMYD3)	HepG2:141
4	GO:0003835	beta-galactoside alpha-2,6-sialyltransferase activity	GO|GO.MF	0.000626741	1	0.930106	1	beta-galactoside alpha-2,6-sialyltransferase activity	6480 (ST6GAL1)	HepG2:142
5	GO:0051615	histamine uptake	GO|GO.BP	0.000626741	1	0.930106	1	histamine uptake	6581 (SLC22A3)	HepG2:142
7	GO:0004828	serine-tRNA ligase activity	GO|GO.MF	0.00125313	1	1	1	serine-tRNA ligase activity	54938 (SARS2)	HepG2:142
8	GO:0006434	seryl-tRNA aminoacylation	GO|GO.BP	0.00125313	1	1	1	seryl-tRNA aminoacylation	54938 (SARS2)	HepG2:142
9	GO:0030450	regulation of complement activation, classical pathway	GO|GO.BP	0.00125313	1	1	1	regulation of complement activation, classical pathway	725 (C4BPB)	HepG2:142
10	GO:0045959	negative regulation of complement activation, classical pathway	GO|GO.BP	0.00125313	1	1	1	negative regulation of complement activation, classical pathway	725 (C4BPB)	HepG2:142
1	GO:0007596	blood coagulation	GO|GO.BP	0.000459767	1	0.800731	3	blood coagulation	725 (C4BPB)|5575 (PRKAR1B)|5624 (PROC)	HepG2:142
2	GO:0050817	coagulation	GO|GO.BP	0.000475416	1	0.812743	3	coagulation	725 (C4BPB)|5575 (PRKAR1B)|5624 (PROC)	HepG2:142
3	GO:0007599	hemostasis	GO|GO.BP	0.000480707	1	0.812743	3	hemostasis	725 (C4BPB)|5575 (PRKAR1B)|5624 (PROC)	HepG2:142
6	GO:0050878	regulation of body fluid levels	GO|GO.BP	0.00122072	1	1	3	regulation of body fluid levels	725 (C4BPB)|5575 (PRKAR1B)|5624 (PROC)	HepG2:142
1	GO:0004397	histidine ammonia-lyase activity	GO|GO.MF	0.000626741	1	0.930106	1	histidine ammonia-lyase activity	3034 (HAL)	HepG2:143
2	GO:0004346	glucose-6-phosphatase activity	GO|GO.MF	0.00125313	1	1	1	glucose-6-phosphatase activity	2538 (G6PC)	HepG2:143
3	GO:0034224	cellular response to zinc ion starvation	GO|GO.BP	0.00125313	1	1	1	cellular response to zinc ion starvation	283375 (SLC39A5)	HepG2:143
4	GO:0050309	sugar-terminal-phosphatase activity	GO|GO.MF	0.00125313	1	1	1	sugar-terminal-phosphatase activity	2538 (G6PC)	HepG2:143
5	GO:0120127	response to zinc ion starvation	GO|GO.BP	0.00125313	1	1	1	response to zinc ion starvation	283375 (SLC39A5)	HepG2:143
7	GO:0035726	common myeloid progenitor cell proliferation	GO|GO.BP	0.00187918	1	1	1	common myeloid progenitor cell proliferation	26272 (FBXO4)	HepG2:143
8	GO:0070315	G1 to G0 transition involved in cell differentiation	GO|GO.BP	0.00187918	1	1	1	G1 to G0 transition involved in cell differentiation	283375 (SLC39A5)	HepG2:143
9	GO:0006741	NADP biosynthetic process	GO|GO.BP	0.00250487	1	1	1	NADP biosynthetic process	133686 (NADK2)	HepG2:143
10	GO:0019556	histidine catabolic process to glutamate and formamide	GO|GO.BP	0.00250487	1	1	1	histidine catabolic process to glutamate and formamide	3034 (HAL)	HepG2:143
6	GO:0009063	cellular amino acid catabolic process	GO|GO.BP	0.00164128	1	1	2	cellular amino acid catabolic process	36 (ACADSB)|3034 (HAL)	HepG2:143
2	GO:0010808	positive regulation of synaptic vesicle priming	GO|GO.BP	0.000626741	1	0.930106	1	positive regulation of synaptic vesicle priming	10497 (UNC13B)	HepG2:144
3	GO:0046587	positive regulation of calcium-dependent cell-cell adhesion	GO|GO.BP	0.000626741	1	0.930106	1	positive regulation of calcium-dependent cell-cell adhesion	22920 (KIFAP3)	HepG2:144
4	GO:1904766	negative regulation of macroautophagy by TORC1 signaling	GO|GO.BP	0.000626741	1	0.930106	1	negative regulation of macroautophagy by TORC1 signaling	23274 (CLEC16A)	HepG2:144
5	GO:0016404	15-hydroxyprostaglandin dehydrogenase (NAD+) activity	GO|GO.MF	0.00125313	1	1	1	15-hydroxyprostaglandin dehydrogenase (NAD+) activity	10257 (ABCC4)	HepG2:144
6	GO:0046586	regulation of calcium-dependent cell-cell adhesion	GO|GO.BP	0.00125313	1	1	1	regulation of calcium-dependent cell-cell adhesion	22920 (KIFAP3)	HepG2:144
7	GO:0061789	dense core granule priming	GO|GO.BP	0.00125313	1	1	1	dense core granule priming	10497 (UNC13B)	HepG2:144
9	GO:0016939	kinesin II complex	GO|GO.CC	0.00187918	1	1	1	kinesin II complex	22920 (KIFAP3)	HepG2:144
10	GO:0097151	positive regulation of inhibitory postsynaptic potential	GO|GO.BP	0.00187918	1	1	1	positive regulation of inhibitory postsynaptic potential	10497 (UNC13B)	HepG2:144
8	GO:0015103	inorganic anion transmembrane transporter activity	GO|GO.MF	0.00167423	1	1	2	inorganic anion transmembrane transporter activity	10257 (ABCC4)|55129 (ANO10)	HepG2:144
1	GO:0048518	positive regulation of biological process	GO|GO.BP	0.000593433	1	0.915535	8	positive regulation of biological process	10257 (ABCC4)|10497 (UNC13B)|22920 (KIFAP3)|23274 (CLEC16A)...	HepG2:144
1	GO:0000301	retrograde transport, vesicle recycling within Golgi	GO|GO.BP	0.00125313	1	1	1	retrograde transport, vesicle recycling within Golgi	9950 (GOLGA5)	HepG2:145
2	GO:0003918	DNA topoisomerase type II (ATP-hydrolyzing) activity	GO|GO.MF	0.00125313	1	1	1	DNA topoisomerase type II (ATP-hydrolyzing) activity	7155 (TOP2B)	HepG2:145
3	GO:0019035	viral integration complex	GO|GO.CC	0.00125313	1	1	1	viral integration complex	7155 (TOP2B)	HepG2:145
4	GO:0045870	positive regulation of single stranded viral RNA replication via double stranded DNA intermediate	GO|GO.BP	0.00125313	1	1	1	positive regulation of single stranded viral RNA replication via double stranded DNA intermediate	7155 (TOP2B)	HepG2:145
5	GO:0061505	DNA topoisomerase II activity	GO|GO.MF	0.00125313	1	1	1	DNA topoisomerase II activity	7155 (TOP2B)	HepG2:145
6	GO:0000836	Hrd1p ubiquitin ligase complex	GO|GO.CC	0.00250487	1	1	1	Hrd1p ubiquitin ligase complex	10956 (OS9)	HepG2:145
7	GO:0000835	ER ubiquitin ligase complex	GO|GO.CC	0.00313021	1	1	1	ER ubiquitin ligase complex	10956 (OS9)	HepG2:145
8	GO:0010815	bradykinin catabolic process	GO|GO.BP	0.00313021	1	1	1	bradykinin catabolic process	7511 (XPNPEP1)	HepG2:145
9	GO:0003916	DNA topoisomerase activity	GO|GO.MF	0.00375521	1	1	1	DNA topoisomerase activity	7155 (TOP2B)	HepG2:145
10	GO:0006621	protein retention in ER lumen	GO|GO.BP	0.00500416	1	1	1	protein retention in ER lumen	10956 (OS9)	HepG2:145
2	GO:1990460	leptin receptor binding	GO|GO.MF	0.00187918	1	1	1	leptin receptor binding	6642 (SNX1)	HepG2:146
3	GO:0030905	retromer, tubulation complex	GO|GO.CC	0.00250487	1	1	1	retromer, tubulation complex	6642 (SNX1)	HepG2:146
4	GO:0042799	histone methyltransferase activity (H4-K20 specific)	GO|GO.MF	0.00250487	1	1	1	histone methyltransferase activity (H4-K20 specific)	84787 (KMT5C)	HepG2:146
5	GO:0004185	serine-type carboxypeptidase activity	GO|GO.MF	0.00313021	1	1	1	serine-type carboxypeptidase activity	59342 (SCPEP1)	HepG2:146
6	GO:1990459	transferrin receptor binding	GO|GO.MF	0.00313021	1	1	1	transferrin receptor binding	6642 (SNX1)	HepG2:146
7	GO:0034773	histone H4-K20 trimethylation	GO|GO.BP	0.00375521	1	1	1	histone H4-K20 trimethylation	84787 (KMT5C)	HepG2:146
8	GO:0097027	ubiquitin-protein transferase activator activity	GO|GO.MF	0.00437986	1	1	1	ubiquitin-protein transferase activator activity	57332 (CBX8)	HepG2:146
9	GO:0034498	early endosome to Golgi transport	GO|GO.BP	0.00500416	1	1	1	early endosome to Golgi transport	6642 (SNX1)	HepG2:146
10	GO:0034770	histone H4-K20 methylation	GO|GO.BP	0.00562811	1	1	1	histone H4-K20 methylation	84787 (KMT5C)	HepG2:146
1	GO:0000792	heterochromatin	GO|GO.CC	0.000872425	1	1	2	heterochromatin	57332 (CBX8)|84787 (KMT5C)	HepG2:146
3	GO:0002397	MHC class I protein complex assembly	GO|GO.BP	0.000626741	1	0.930106	1	MHC class I protein complex assembly	811 (CALR)	HepG2:147
4	GO:0002502	peptide antigen assembly with MHC class I protein complex	GO|GO.BP	0.000626741	1	0.930106	1	peptide antigen assembly with MHC class I protein complex	811 (CALR)	HepG2:147
6	GO:0002396	MHC protein complex assembly	GO|GO.BP	0.00125313	1	1	1	MHC protein complex assembly	811 (CALR)	HepG2:147
7	GO:0002501	peptide antigen assembly with MHC protein complex	GO|GO.BP	0.00125313	1	1	1	peptide antigen assembly with MHC protein complex	811 (CALR)	HepG2:147
2	GO:0033116	endoplasmic reticulum-Golgi intermediate compartment membrane	GO|GO.CC	0.000586481	1	0.909025	2	endoplasmic reticulum-Golgi intermediate compartment membrane	811 (CALR)|10959 (TMED2)	HepG2:147
1	GO:0005793	endoplasmic reticulum-Golgi intermediate compartment	GO|GO.CC	3.55267e-05	1	0.132651	3	endoplasmic reticulum-Golgi intermediate compartment	811 (CALR)|10130 (PDIA6)|10959 (TMED2)	HepG2:147
8	GO:0005789	endoplasmic reticulum membrane	GO|GO.CC	0.00134712	1	1	4	endoplasmic reticulum membrane	811 (CALR)|10130 (PDIA6)|10959 (TMED2)|90701 (SEC11C)	HepG2:147
9	GO:0098827	endoplasmic reticulum subcompartment	GO|GO.CC	0.00137038	1	1	4	endoplasmic reticulum subcompartment	811 (CALR)|10130 (PDIA6)|10959 (TMED2)|90701 (SEC11C)	HepG2:147
10	GO:0042175	nuclear outer membrane-endoplasmic reticulum membrane network	GO|GO.CC	0.00145402	1	1	4	nuclear outer membrane-endoplasmic reticulum membrane network	811 (CALR)|10130 (PDIA6)|10959 (TMED2)|90701 (SEC11C)	HepG2:147
5	GO:0005783	endoplasmic reticulum	GO|GO.CC	0.00114302	1	1	5	endoplasmic reticulum	811 (CALR)|10130 (PDIA6)|10463 (SLC30A9)|10959 (TMED2)|90701 (SEC11C)	HepG2:147
2	GO:0003908	methylated-DNA-[protein]-cysteine S-methyltransferase activity	GO|GO.MF	0.000626741	1	0.930106	1	methylated-DNA-[protein]-cysteine S-methyltransferase activity	4255 (MGMT)	HepG2:148
3	GO:1903717	response to ammonia	GO|GO.BP	0.000626741	1	0.930106	1	response to ammonia	1373 (CPS1)	HepG2:148
4	GO:1903718	cellular response to ammonia	GO|GO.BP	0.000626741	1	0.930106	1	cellular response to ammonia	1373 (CPS1)	HepG2:148
5	GO:0004070	aspartate carbamoyltransferase activity	GO|GO.MF	0.00125313	1	1	1	aspartate carbamoyltransferase activity	1373 (CPS1)	HepG2:148
6	GO:0004087	carbamoyl-phosphate synthase (ammonia) activity	GO|GO.MF	0.00125313	1	1	1	carbamoyl-phosphate synthase (ammonia) activity	1373 (CPS1)	HepG2:148
7	GO:0004088	carbamoyl-phosphate synthase (glutamine-hydrolyzing) activity	GO|GO.MF	0.00125313	1	1	1	carbamoyl-phosphate synthase (glutamine-hydrolyzing) activity	1373 (CPS1)	HepG2:148
8	GO:0004151	dihydroorotase activity	GO|GO.MF	0.00125313	1	1	1	dihydroorotase activity	1373 (CPS1)	HepG2:148
9	GO:0070408	carbamoyl phosphate metabolic process	GO|GO.BP	0.00125313	1	1	1	carbamoyl phosphate metabolic process	1373 (CPS1)	HepG2:148
10	GO:0070409	carbamoyl phosphate biosynthetic process	GO|GO.BP	0.00125313	1	1	1	carbamoyl phosphate biosynthetic process	1373 (CPS1)	HepG2:148
1	GO:0072341	modified amino acid binding	GO|GO.MF	0.000566785	1	0.888355	2	modified amino acid binding	309 (ANXA6)|1373 (CPS1)	HepG2:148
1	GO:1904550	response to arachidonic acid	GO|GO.BP	0.000626741	1	0.930106	1	response to arachidonic acid	5536 (PPP5C)	HepG2:149
2	GO:2000324	positive regulation of glucocorticoid receptor signaling pathway	GO|GO.BP	0.000626741	1	0.930106	1	positive regulation of glucocorticoid receptor signaling pathway	5536 (PPP5C)	HepG2:149
3	GO:0016576	histone dephosphorylation	GO|GO.BP	0.00187918	1	1	1	histone dephosphorylation	5536 (PPP5C)	HepG2:149
4	GO:0043199	sulfate binding	GO|GO.MF	0.00187918	1	1	1	sulfate binding	1104 (RCC1)	HepG2:149
6	GO:0005087	Ran guanyl-nucleotide exchange factor activity	GO|GO.MF	0.00250487	1	1	1	Ran guanyl-nucleotide exchange factor activity	1104 (RCC1)	HepG2:149
7	GO:0098881	exocytic insertion of neurotransmitter receptor to plasma membrane	GO|GO.BP	0.00250487	1	1	1	exocytic insertion of neurotransmitter receptor to plasma membrane	116841 (SNAP47)	HepG2:149
8	GO:0098967	exocytic insertion of neurotransmitter receptor to postsynaptic membrane	GO|GO.BP	0.00250487	1	1	1	exocytic insertion of neurotransmitter receptor to postsynaptic membrane	116841 (SNAP47)	HepG2:149
9	GO:1900245	positive regulation of MDA-5 signaling pathway	GO|GO.BP	0.00250487	1	1	1	positive regulation of MDA-5 signaling pathway	26057 (ANKRD17)	HepG2:149
10	GO:1990635	proximal dendrite	GO|GO.CC	0.00250487	1	1	1	proximal dendrite	5536 (PPP5C)	HepG2:149
5	GO:0051291	protein heterooligomerization	GO|GO.BP	0.00194921	1	1	2	protein heterooligomerization	1104 (RCC1)|5536 (PPP5C)	HepG2:149
1	GO:0097676	histone H3-K36 dimethylation	GO|GO.BP	0.000203192	1	0.478912	2	histone H3-K36 dimethylation	29072 (SETD2)|55870 (ASH1L)	HepG2:15
4	GO:0002674	negative regulation of acute inflammatory response	GO|GO.BP	0.000404177	1	0.750059	2	negative regulation of acute inflammatory response	5468 (PPARG)|55870 (ASH1L)	HepG2:15
6	GO:0003175	tricuspid valve development	GO|GO.BP	0.000669973	1	0.972958	2	tricuspid valve development	7048 (TGFBR2)|161882 (ZFPM1)	HepG2:15
7	GO:0003186	tricuspid valve morphogenesis	GO|GO.BP	0.000669973	1	0.972958	2	tricuspid valve morphogenesis	7048 (TGFBR2)|161882 (ZFPM1)	HepG2:15
8	GO:0035507	regulation of myosin-light-chain-phosphatase activity	GO|GO.BP	0.000669973	1	0.972958	2	regulation of myosin-light-chain-phosphatase activity	4659 (PPP1R12A)|6093 (ROCK1)	HepG2:15
3	GO:0030220	platelet formation	GO|GO.BP	0.000346641	1	0.684706	3	platelet formation	87 (ACTN1)|2033 (EP300)|161882 (ZFPM1)	HepG2:15
5	GO:0036344	platelet morphogenesis	GO|GO.BP	0.000413461	1	0.750059	3	platelet morphogenesis	87 (ACTN1)|2033 (EP300)|161882 (ZFPM1)	HepG2:15
9	GO:0034205	amyloid-beta formation	GO|GO.BP	0.000870652	1	1	3	amyloid-beta formation	102 (ADAM10)|1859 (DYRK1A)|6093 (ROCK1)	HepG2:15
2	GO:0043687	post-translational protein modification	GO|GO.BP	0.000334731	1	0.675856	10	post-translational protein modification	102 (ADAM10)|3912 (LAMB1)|5862 (RAB2A)|8065 (CUL5)|8450 (CUL4B)...	HepG2:15
10	GO:0050794	regulation of cellular process	GO|GO.BP	0.000970116	1	1	82	regulation of cellular process	(More than 50 overlapping genes)	HepG2:15
1	GO:0004856	xylulokinase activity	GO|GO.MF	0.000626741	1	0.930106	1	xylulokinase activity	9942 (XYLB)	HepG2:150
2	GO:0005998	xylulose catabolic process	GO|GO.BP	0.000626741	1	0.930106	1	xylulose catabolic process	9942 (XYLB)	HepG2:150
3	GO:0035623	renal glucose absorption	GO|GO.BP	0.000626741	1	0.930106	1	renal glucose absorption	6927 (HNF1A)	HepG2:150
4	GO:0097598	sperm cytoplasmic droplet	GO|GO.CC	0.000626741	1	0.930106	1	sperm cytoplasmic droplet	26160 (IFT172)	HepG2:150
5	GO:0106137	IkappaB kinase complex binding	GO|GO.MF	0.000626741	1	0.930106	1	IkappaB kinase complex binding	9175 (MAP3K13)	HepG2:150
6	GO:1905492	positive regulation of branching morphogenesis of a nerve	GO|GO.BP	0.000626741	1	0.930106	1	positive regulation of branching morphogenesis of a nerve	9175 (MAP3K13)	HepG2:150
9	GO:0004823	leucine-tRNA ligase activity	GO|GO.MF	0.00125313	1	1	1	leucine-tRNA ligase activity	23395 (LARS2)	HepG2:150
10	GO:0006429	leucyl-tRNA aminoacylation	GO|GO.BP	0.00125313	1	1	1	leucyl-tRNA aminoacylation	23395 (LARS2)	HepG2:150
7	GO:0031016	pancreas development	GO|GO.BP	0.000626863	1	0.930106	2	pancreas development	4212 (MEIS2)|6927 (HNF1A)	HepG2:150
8	GO:1901576	organic substance biosynthetic process	GO|GO.BP	0.00121779	1	1	8	organic substance biosynthetic process	19 (ABCA1)|4212 (MEIS2)|5635 (PRPSAP1)|6894 (TARBP1)|6927 (HNF1A)...	HepG2:150
1	GO:0033181	plasma membrane proton-transporting V-type ATPase complex	GO|GO.CC	0.000626741	1	0.930106	1	plasma membrane proton-transporting V-type ATPase complex	9114 (ATP6V0D1)	HepG2:151
2	GO:1902463	protein localization to cell leading edge	GO|GO.BP	0.000626741	1	0.930106	1	protein localization to cell leading edge	57175 (CORO1B)	HepG2:151
3	GO:1905413	regulation of dense core granule exocytosis	GO|GO.BP	0.000626741	1	0.930106	1	regulation of dense core granule exocytosis	8938 (BAIAP3)	HepG2:151
8	GO:0003977	UDP-N-acetylglucosamine diphosphorylase activity	GO|GO.MF	0.00125313	1	1	1	UDP-N-acetylglucosamine diphosphorylase activity	91373 (UAP1L1)	HepG2:151
9	GO:0061792	secretory granule maturation	GO|GO.BP	0.00125313	1	1	1	secretory granule maturation	8938 (BAIAP3)	HepG2:151
10	GO:1990502	dense core granule maturation	GO|GO.BP	0.00125313	1	1	1	dense core granule maturation	8938 (BAIAP3)	HepG2:151
4	GO:0043679	axon terminus	GO|GO.CC	0.000872425	1	1	2	axon terminus	3749 (KCNC4)|9114 (ATP6V0D1)	HepG2:151
5	GO:0046928	regulation of neurotransmitter secretion	GO|GO.BP	0.000896709	1	1	2	regulation of neurotransmitter secretion	3749 (KCNC4)|8938 (BAIAP3)	HepG2:151
7	GO:0044306	neuron projection terminus	GO|GO.CC	0.00121339	1	1	2	neuron projection terminus	3749 (KCNC4)|9114 (ATP6V0D1)	HepG2:151
6	GO:0098793	presynapse	GO|GO.CC	0.000935691	1	1	3	presynapse	3749 (KCNC4)|8938 (BAIAP3)|9114 (ATP6V0D1)	HepG2:151
3	GO:0008459	chondroitin 6-sulfotransferase activity	GO|GO.MF	0.00125313	1	1	1	chondroitin 6-sulfotransferase activity	9469 (CHST3)	HepG2:152
4	GO:1900109	regulation of histone H3-K9 dimethylation	GO|GO.BP	0.00125313	1	1	1	regulation of histone H3-K9 dimethylation	6598 (SMARCB1)	HepG2:152
5	GO:1900110	negative regulation of histone H3-K9 dimethylation	GO|GO.BP	0.00125313	1	1	1	negative regulation of histone H3-K9 dimethylation	6598 (SMARCB1)	HepG2:152
6	GO:0036157	outer dynein arm	GO|GO.CC	0.00187918	1	1	1	outer dynein arm	83658 (DYNLRB1)	HepG2:152
7	GO:1902659	regulation of glucose mediated signaling pathway	GO|GO.BP	0.00187918	1	1	1	regulation of glucose mediated signaling pathway	6598 (SMARCB1)	HepG2:152
8	GO:1902661	positive regulation of glucose mediated signaling pathway	GO|GO.BP	0.00187918	1	1	1	positive regulation of glucose mediated signaling pathway	6598 (SMARCB1)	HepG2:152
1	GO:0016072	rRNA metabolic process	GO|GO.BP	0.000285855	1	0.610801	3	rRNA metabolic process	6598 (SMARCB1)|8568 (RRP1)|27043 (PELP1)	HepG2:152
9	GO:0003682	chromatin binding	GO|GO.MF	0.00236009	1	1	3	chromatin binding	6598 (SMARCB1)|7703 (PCGF2)|27043 (PELP1)	HepG2:152
10	GO:0000785	chromatin	GO|GO.CC	0.00284427	1	1	3	chromatin	6598 (SMARCB1)|7703 (PCGF2)|27043 (PELP1)	HepG2:152
2	GO:1902494	catalytic complex	GO|GO.CC	0.000439651	1	0.775991	5	catalytic complex	6598 (SMARCB1)|7703 (PCGF2)|27043 (PELP1)|83658 (DYNLRB1)...	HepG2:152
7	GO:0006957	complement activation, alternative pathway	GO|GO.BP	1.2542e-05	1	0.0597873	2	complement activation, alternative pathway	629 (CFB)|718 (C3)	HepG2:153
1	GO:0030449	regulation of complement activation	GO|GO.BP	1.00885e-06	1	0.00731734	3	regulation of complement activation	629 (CFB)|718 (C3)|7448 (VTN)	HepG2:153
2	GO:2000257	regulation of protein activation cascade	GO|GO.BP	1.10308e-06	1	0.00793942	3	regulation of protein activation cascade	629 (CFB)|718 (C3)|7448 (VTN)	HepG2:153
3	GO:0002920	regulation of humoral immune response	GO|GO.BP	1.79324e-06	1	0.0119503	3	regulation of humoral immune response	629 (CFB)|718 (C3)|7448 (VTN)	HepG2:153
4	GO:0006956	complement activation	GO|GO.BP	2.07472e-06	1	0.0135106	3	complement activation	629 (CFB)|718 (C3)|7448 (VTN)	HepG2:153
5	GO:0002673	regulation of acute inflammatory response	GO|GO.BP	3.70487e-06	1	0.0222907	3	regulation of acute inflammatory response	629 (CFB)|718 (C3)|7448 (VTN)	HepG2:153
6	GO:0072376	protein activation cascade	GO|GO.BP	6.01638e-06	1	0.0332425	3	protein activation cascade	629 (CFB)|718 (C3)|7448 (VTN)	HepG2:153
8	GO:0070613	regulation of protein processing	GO|GO.BP	1.69741e-05	1	0.0754365	3	regulation of protein processing	629 (CFB)|718 (C3)|7448 (VTN)	HepG2:153
9	GO:1903317	regulation of protein maturation	GO|GO.BP	1.81894e-05	1	0.079439	3	regulation of protein maturation	629 (CFB)|718 (C3)|7448 (VTN)	HepG2:153
10	GO:0072562	blood microparticle	GO|GO.CC	2.14757e-05	1	0.0895037	3	blood microparticle	629 (CFB)|718 (C3)|7448 (VTN)	HepG2:153
2	GO:0003363	lamellipodium assembly involved in ameboidal cell migration	GO|GO.BP	0.000626741	1	0.930106	1	lamellipodium assembly involved in ameboidal cell migration	23380 (SRGAP2)	HepG2:154
3	GO:0021816	extension of a leading process involved in cell motility in cerebral cortex radial glia guided migration	GO|GO.BP	0.00125313	1	1	1	extension of a leading process involved in cell motility in cerebral cortex radial glia guided migration	23380 (SRGAP2)	HepG2:154
5	GO:0000293	ferric-chelate reductase activity	GO|GO.MF	0.00187918	1	1	1	ferric-chelate reductase activity	391059 (FRRS1)	HepG2:154
6	GO:0060023	soft palate development	GO|GO.BP	0.00187918	1	1	1	soft palate development	10194 (TSHZ1)	HepG2:154
7	GO:0021815	modulation of microtubule cytoskeleton involved in cerebral cortex radial glia guided migration	GO|GO.BP	0.00313021	1	1	1	modulation of microtubule cytoskeleton involved in cerebral cortex radial glia guided migration	23380 (SRGAP2)	HepG2:154
8	GO:1990246	uniplex complex	GO|GO.CC	0.00313021	1	1	1	uniplex complex	10367 (MICU1)	HepG2:154
10	GO:0021814	cell motility involved in cerebral cortex radial glia guided migration	GO|GO.BP	0.00375521	1	1	1	cell motility involved in cerebral cortex radial glia guided migration	23380 (SRGAP2)	HepG2:154
1	GO:2001222	regulation of neuron migration	GO|GO.BP	0.000121571	1	0.330458	2	regulation of neuron migration	23380 (SRGAP2)|79791 (FBXO31)	HepG2:154
4	GO:0001764	neuron migration	GO|GO.BP	0.00138911	1	1	2	neuron migration	23380 (SRGAP2)|79791 (FBXO31)	HepG2:154
9	GO:0017048	Rho GTPase binding	GO|GO.MF	0.00371869	1	1	2	Rho GTPase binding	23380 (SRGAP2)|29091 (STXBP6)	HepG2:154
3	GO:0051377	mannose-ethanolamine phosphotransferase activity	GO|GO.MF	0.00187918	1	1	1	mannose-ethanolamine phosphotransferase activity	23556 (PIGN)	HepG2:155
4	GO:0032184	SUMO polymer binding	GO|GO.MF	0.00313021	1	1	1	SUMO polymer binding	55084 (SOBP)	HepG2:155
5	GO:0007016	cytoskeletal anchoring at plasma membrane	GO|GO.BP	0.00500416	1	1	1	cytoskeletal anchoring at plasma membrane	83660 (TLN2)	HepG2:155
6	GO:0032183	SUMO binding	GO|GO.MF	0.00874266	1	1	1	SUMO binding	55084 (SOBP)	HepG2:155
7	GO:0016254	preassembly of GPI anchor in ER membrane	GO|GO.BP	0.00936453	1	1	1	preassembly of GPI anchor in ER membrane	23556 (PIGN)	HepG2:155
8	GO:0033038	bitter taste receptor activity	GO|GO.MF	0.00936453	1	1	1	bitter taste receptor activity	50838 (TAS2R13)	HepG2:155
9	GO:0016780	phosphotransferase activity, for other substituted phosphate groups	GO|GO.MF	0.0112281	1	1	1	phosphotransferase activity, for other substituted phosphate groups	23556 (PIGN)	HepG2:155
10	GO:0008527	taste receptor activity	GO|GO.MF	0.0118485	1	1	1	taste receptor activity	50838 (TAS2R13)	HepG2:155
1	GO:0005886	plasma membrane	GO|GO.CC	0.00102113	1	1	7	plasma membrane	987 (LRBA)|4671 (NAIP)|23250 (ATP11A)|23556 (PIGN)|50838 (TAS2R13)...	HepG2:155
2	GO:0071944	cell periphery	GO|GO.CC	0.00118692	1	1	7	cell periphery	987 (LRBA)|4671 (NAIP)|23250 (ATP11A)|23556 (PIGN)|50838 (TAS2R13)...	HepG2:155
1	GO:0000381	regulation of alternative mRNA splicing, via spliceosome	GO|GO.BP	4.89749e-06	1	0.0281749	3	regulation of alternative mRNA splicing, via spliceosome	6434 (TRA2B)|8683 (SRSF9)|9939 (RBM8A)	HepG2:156
2	GO:0000380	alternative mRNA splicing, via spliceosome	GO|GO.BP	7.99311e-06	1	0.0420413	3	alternative mRNA splicing, via spliceosome	6434 (TRA2B)|8683 (SRSF9)|9939 (RBM8A)	HepG2:156
10	GO:0005758	mitochondrial intermembrane space	GO|GO.CC	0.000824835	1	1	2	mitochondrial intermembrane space	23568 (ARL2BP)|131474 (CHCHD4)	HepG2:156
3	GO:0048024	regulation of mRNA splicing, via spliceosome	GO|GO.BP	1.8818e-05	1	0.081412	3	regulation of mRNA splicing, via spliceosome	6434 (TRA2B)|8683 (SRSF9)|9939 (RBM8A)	HepG2:156
4	GO:0043484	regulation of RNA splicing	GO|GO.BP	4.84171e-05	1	0.167624	3	regulation of RNA splicing	6434 (TRA2B)|8683 (SRSF9)|9939 (RBM8A)	HepG2:156
5	GO:0050684	regulation of mRNA processing	GO|GO.BP	5.33123e-05	1	0.181414	3	regulation of mRNA processing	6434 (TRA2B)|8683 (SRSF9)|9939 (RBM8A)	HepG2:156
6	GO:1903311	regulation of mRNA metabolic process	GO|GO.BP	0.000372851	1	0.71751	3	regulation of mRNA metabolic process	6434 (TRA2B)|8683 (SRSF9)|9939 (RBM8A)	HepG2:156
7	GO:0000377	RNA splicing, via transesterification reactions with bulged adenosine as nucleophile	GO|GO.BP	0.000767063	1	1	3	RNA splicing, via transesterification reactions with bulged adenosine as nucleophile	6434 (TRA2B)|8683 (SRSF9)|9939 (RBM8A)	HepG2:156
8	GO:0000398	mRNA splicing, via spliceosome	GO|GO.BP	0.000767063	1	1	3	mRNA splicing, via spliceosome	6434 (TRA2B)|8683 (SRSF9)|9939 (RBM8A)	HepG2:156
9	GO:0000375	RNA splicing, via transesterification reactions	GO|GO.BP	0.000788799	1	1	3	RNA splicing, via transesterification reactions	6434 (TRA2B)|8683 (SRSF9)|9939 (RBM8A)	HepG2:156
1	GO:0045358	negative regulation of interferon-beta biosynthetic process	GO|GO.BP	0.000626741	1	0.930106	1	negative regulation of interferon-beta biosynthetic process	9111 (NMI)	HepG2:157
2	GO:0045355	negative regulation of interferon-alpha biosynthetic process	GO|GO.BP	0.00125313	1	1	1	negative regulation of interferon-alpha biosynthetic process	9111 (NMI)	HepG2:157
3	GO:1902524	positive regulation of protein K48-linked ubiquitination	GO|GO.BP	0.00125313	1	1	1	positive regulation of protein K48-linked ubiquitination	9111 (NMI)	HepG2:157
4	GO:1903775	regulation of DNA double-strand break processing	GO|GO.BP	0.00125313	1	1	1	regulation of DNA double-strand break processing	92797 (HELB)	HepG2:157
5	GO:0017116	single-stranded DNA-dependent ATP-dependent DNA helicase activity	GO|GO.MF	0.00187918	1	1	1	single-stranded DNA-dependent ATP-dependent DNA helicase activity	92797 (HELB)	HepG2:157
6	GO:0045349	interferon-alpha biosynthetic process	GO|GO.BP	0.00187918	1	1	1	interferon-alpha biosynthetic process	9111 (NMI)	HepG2:157
7	GO:0045354	regulation of interferon-alpha biosynthetic process	GO|GO.BP	0.00187918	1	1	1	regulation of interferon-alpha biosynthetic process	9111 (NMI)	HepG2:157
8	GO:0061945	regulation of protein K48-linked ubiquitination	GO|GO.BP	0.00187918	1	1	1	regulation of protein K48-linked ubiquitination	9111 (NMI)	HepG2:157
9	GO:0090234	regulation of kinetochore assembly	GO|GO.BP	0.00187918	1	1	1	regulation of kinetochore assembly	26054 (SENP6)	HepG2:157
10	GO:0045350	interferon-beta biosynthetic process	GO|GO.BP	0.00250487	1	1	1	interferon-beta biosynthetic process	9111 (NMI)	HepG2:157
2	GO:0099189	postsynaptic spectrin-associated cytoskeleton	GO|GO.CC	0.000626741	1	0.930106	1	postsynaptic spectrin-associated cytoskeleton	6712 (SPTBN2)	HepG2:158
5	GO:0004332	fructose-bisphosphate aldolase activity	GO|GO.MF	0.00187918	1	1	1	fructose-bisphosphate aldolase activity	226 (ALDOA)	HepG2:158
6	GO:0032777	Piccolo NuA4 histone acetyltransferase complex	GO|GO.CC	0.00250487	1	1	1	Piccolo NuA4 histone acetyltransferase complex	54556 (ING3)	HepG2:158
9	GO:0010286	heat acclimation	GO|GO.BP	0.00313021	1	1	1	heat acclimation	440498 (HSBP1L1)	HepG2:158
10	GO:0014731	spectrin-associated cytoskeleton	GO|GO.CC	0.00313021	1	1	1	spectrin-associated cytoskeleton	6712 (SPTBN2)	HepG2:158
3	GO:0030863	cortical cytoskeleton	GO|GO.CC	0.00124187	1	1	2	cortical cytoskeleton	6712 (SPTBN2)|26012 (NSMF)	HepG2:158
7	GO:0044448	cell cortex part	GO|GO.CC	0.00280849	1	1	2	cell cortex part	6712 (SPTBN2)|26012 (NSMF)	HepG2:158
1	GO:0045296	cadherin binding	GO|GO.MF	0.000625644	1	0.930106	3	cadherin binding	226 (ALDOA)|6712 (SPTBN2)|79180 (EFHD2)	HepG2:158
4	GO:0050839	cell adhesion molecule binding	GO|GO.MF	0.00160149	1	1	3	cell adhesion molecule binding	226 (ALDOA)|6712 (SPTBN2)|79180 (EFHD2)	HepG2:158
8	GO:0044454	nuclear chromosome part	GO|GO.CC	0.00299561	1	1	3	nuclear chromosome part	26012 (NSMF)|54556 (ING3)|57820 (CCNB1IP1)	HepG2:158
1	GO:0010526	negative regulation of transposition, RNA-mediated	GO|GO.BP	0.000626741	1	0.930106	1	negative regulation of transposition, RNA-mediated	4343 (MOV10)	HepG2:159
2	GO:0017082	mineralocorticoid receptor activity	GO|GO.MF	0.000626741	1	0.930106	1	mineralocorticoid receptor activity	2852 (GPER1)	HepG2:159
3	GO:0030264	nuclear fragmentation involved in apoptotic nuclear change	GO|GO.BP	0.000626741	1	0.930106	1	nuclear fragmentation involved in apoptotic nuclear change	2852 (GPER1)	HepG2:159
4	GO:0047016	cholest-5-ene-3-beta,7-alpha-diol 3-beta-dehydrogenase activity	GO|GO.MF	0.000626741	1	0.930106	1	cholest-5-ene-3-beta,7-alpha-diol 3-beta-dehydrogenase activity	80270 (HSD3B7)	HepG2:159
5	GO:0061144	alveolar secondary septum development	GO|GO.BP	0.000626741	1	0.930106	1	alveolar secondary septum development	3169 (FOXA1)	HepG2:159
6	GO:1902691	respiratory basal cell differentiation	GO|GO.BP	0.000626741	1	0.930106	1	respiratory basal cell differentiation	3169 (FOXA1)	HepG2:159
7	GO:2000724	positive regulation of cardiac vascular smooth muscle cell differentiation	GO|GO.BP	0.000626741	1	0.930106	1	positive regulation of cardiac vascular smooth muscle cell differentiation	2852 (GPER1)	HepG2:159
9	GO:0004969	histamine receptor activity	GO|GO.MF	0.00125313	1	1	1	histamine receptor activity	51222 (ZNF219)	HepG2:159
10	GO:0010525	regulation of transposition, RNA-mediated	GO|GO.BP	0.00125313	1	1	1	regulation of transposition, RNA-mediated	4343 (MOV10)	HepG2:159
8	GO:0010629	negative regulation of gene expression	GO|GO.BP	0.000991137	1	1	5	negative regulation of gene expression	2852 (GPER1)|3169 (FOXA1)|4343 (MOV10)|51222 (ZNF219)|84875 (PARP10)	HepG2:159
4	GO:0005938	cell cortex	GO|GO.CC	6.40167e-06	1	0.0349303	10	cell cortex	391 (RHOG)|2010 (EMD)|2059 (EPS8)|2316 (FLNA)|4289 (MKLN1)...	HepG2:16
5	GO:0051222	positive regulation of protein transport	GO|GO.BP	1.35857e-05	1	0.0638352	11	positive regulation of protein transport	1147 (CHUK)|2010 (EMD)|2316 (FLNA)|4641 (MYO1C)|5580 (PRKCD)...	HepG2:16
7	GO:0007015	actin filament organization	GO|GO.BP	1.53302e-05	1	0.0696876	11	actin filament organization	391 (RHOG)|2059 (EPS8)|2316 (FLNA)|3693 (ITGB5)|4641 (MYO1C)...	HepG2:16
2	GO:0030036	actin cytoskeleton organization	GO|GO.BP	3.81334e-06	1	0.0228595	15	actin cytoskeleton organization	391 (RHOG)|2059 (EPS8)|2316 (FLNA)|3693 (ITGB5)|3706 (ITPKA)...	HepG2:16
6	GO:0030029	actin filament-based process	GO|GO.BP	1.47709e-05	1	0.0677326	15	actin filament-based process	391 (RHOG)|2059 (EPS8)|2316 (FLNA)|3693 (ITGB5)|3706 (ITPKA)...	HepG2:16
3	GO:0044087	regulation of cellular component biogenesis	GO|GO.BP	6.20271e-06	1	0.0340998	18	regulation of cellular component biogenesis	391 (RHOG)|2059 (EPS8)|2316 (FLNA)|4641 (MYO1C)|5580 (PRKCD)...	HepG2:16
1	GO:0032880	regulation of protein localization	GO|GO.BP	1.84398e-06	1	0.0122263	19	regulation of protein localization	391 (RHOG)|1147 (CHUK)|1857 (DVL3)|2010 (EMD)|2316 (FLNA)...	HepG2:16
10	GO:0051130	positive regulation of cellular component organization	GO|GO.BP	1.73787e-05	1	0.0765095	20	positive regulation of cellular component organization	1857 (DVL3)|2059 (EPS8)|2316 (FLNA)|3706 (ITPKA)|4641 (MYO1C)...	HepG2:16
8	GO:0006464	cellular protein modification process	GO|GO.BP	1.66025e-05	1	0.074086	43	cellular protein modification process	405 (ARNT)|678 (ZFP36L2)|1147 (CHUK)|1857 (DVL3)|2107 (ETF1)...	HepG2:16
9	GO:0036211	protein modification process	GO|GO.BP	1.66025e-05	1	0.074086	43	protein modification process	405 (ARNT)|678 (ZFP36L2)|1147 (CHUK)|1857 (DVL3)|2107 (ETF1)...	HepG2:16
1	GO:0001777	T cell homeostatic proliferation	GO|GO.BP	0.000626741	1	0.930106	1	T cell homeostatic proliferation	581 (BAX)	HepG2:160
2	GO:0002358	B cell homeostatic proliferation	GO|GO.BP	0.000626741	1	0.930106	1	B cell homeostatic proliferation	581 (BAX)	HepG2:160
3	GO:0031750	D3 dopamine receptor binding	GO|GO.MF	0.000626741	1	0.930106	1	D3 dopamine receptor binding	5064 (PALM)	HepG2:160
4	GO:0032976	release of matrix enzymes from mitochondria	GO|GO.BP	0.000626741	1	0.930106	1	release of matrix enzymes from mitochondria	581 (BAX)	HepG2:160
5	GO:0044795	trans-Golgi network to recycling endosome transport	GO|GO.BP	0.000626741	1	0.930106	1	trans-Golgi network to recycling endosome transport	5872 (RAB13)	HepG2:160
6	GO:0060160	negative regulation of dopamine receptor signaling pathway	GO|GO.BP	0.000626741	1	0.930106	1	negative regulation of dopamine receptor signaling pathway	5064 (PALM)	HepG2:160
7	GO:0097144	BAX complex	GO|GO.CC	0.000626741	1	0.930106	1	BAX complex	581 (BAX)	HepG2:160
8	GO:1990117	B cell receptor apoptotic signaling pathway	GO|GO.BP	0.000626741	1	0.930106	1	B cell receptor apoptotic signaling pathway	581 (BAX)	HepG2:160
10	GO:0120034	positive regulation of plasma membrane bounded cell projection assembly	GO|GO.BP	0.00110266	1	1	2	positive regulation of plasma membrane bounded cell projection assembly	5064 (PALM)|11344 (TWF2)	HepG2:160
9	GO:0031252	cell leading edge	GO|GO.CC	0.000927556	1	1	3	cell leading edge	5064 (PALM)|5872 (RAB13)|11344 (TWF2)	HepG2:160
1	GO:0016182	synaptic vesicle budding from endosome	GO|GO.BP	0.00125313	1	1	1	synaptic vesicle budding from endosome	8546 (AP3B1)	HepG2:161
2	GO:0048003	antigen processing and presentation of lipid antigen via MHC class Ib	GO|GO.BP	0.00125313	1	1	1	antigen processing and presentation of lipid antigen via MHC class Ib	8546 (AP3B1)	HepG2:161
3	GO:0048007	antigen processing and presentation, exogenous lipid antigen via MHC class Ib	GO|GO.BP	0.00125313	1	1	1	antigen processing and presentation, exogenous lipid antigen via MHC class Ib	8546 (AP3B1)	HepG2:161
4	GO:0032807	DNA ligase IV complex	GO|GO.CC	0.00187918	1	1	1	DNA ligase IV complex	7518 (XRCC4)	HepG2:161
5	GO:0051136	regulation of NK T cell differentiation	GO|GO.BP	0.00187918	1	1	1	regulation of NK T cell differentiation	8546 (AP3B1)	HepG2:161
6	GO:0051138	positive regulation of NK T cell differentiation	GO|GO.BP	0.00187918	1	1	1	positive regulation of NK T cell differentiation	8546 (AP3B1)	HepG2:161
7	GO:0060399	positive regulation of growth hormone receptor signaling pathway	GO|GO.BP	0.00187918	1	1	1	positive regulation of growth hormone receptor signaling pathway	55777 (MBD5)	HepG2:161
8	GO:0001865	NK T cell differentiation	GO|GO.BP	0.00250487	1	1	1	NK T cell differentiation	8546 (AP3B1)	HepG2:161
9	GO:0005958	DNA-dependent protein kinase-DNA ligase 4 complex	GO|GO.CC	0.00250487	1	1	1	DNA-dependent protein kinase-DNA ligase 4 complex	7518 (XRCC4)	HepG2:161
10	GO:0033063	Rad51B-Rad51C-Rad51D-XRCC2 complex	GO|GO.CC	0.00250487	1	1	1	Rad51B-Rad51C-Rad51D-XRCC2 complex	5890 (RAD51B)	HepG2:161
4	GO:0019773	proteasome core complex, alpha-subunit complex	GO|GO.CC	0.00437986	1	1	1	proteasome core complex, alpha-subunit complex	5684 (PSMA3)	HepG2:162
5	GO:0048478	replication fork protection	GO|GO.BP	0.00437986	1	1	1	replication fork protection	29980 (DONSON)	HepG2:162
6	GO:0097027	ubiquitin-protein transferase activator activity	GO|GO.MF	0.00437986	1	1	1	ubiquitin-protein transferase activator activity	7332 (UBE2L3)	HepG2:162
7	GO:1904153	negative regulation of retrograde protein transport, ER to cytosol	GO|GO.BP	0.00500416	1	1	1	negative regulation of retrograde protein transport, ER to cytosol	337867 (UBAC2)	HepG2:162
9	GO:0070862	negative regulation of protein exit from endoplasmic reticulum	GO|GO.BP	0.00562811	1	1	1	negative regulation of protein exit from endoplasmic reticulum	337867 (UBAC2)	HepG2:162
2	GO:0070972	protein localization to endoplasmic reticulum	GO|GO.BP	0.00264111	1	1	2	protein localization to endoplasmic reticulum	6218 (RPS17)|337867 (UBAC2)	HepG2:162
8	GO:0051603	proteolysis involved in cellular protein catabolic process	GO|GO.BP	0.00555961	1	1	3	proteolysis involved in cellular protein catabolic process	5684 (PSMA3)|7332 (UBE2L3)|337867 (UBAC2)	HepG2:162
10	GO:0044257	cellular protein catabolic process	GO|GO.BP	0.0069333	1	1	3	cellular protein catabolic process	5684 (PSMA3)|7332 (UBE2L3)|337867 (UBAC2)	HepG2:162
1	GO:0044265	cellular macromolecule catabolic process	GO|GO.BP	0.00222617	1	1	4	cellular macromolecule catabolic process	5684 (PSMA3)|6218 (RPS17)|7332 (UBE2L3)|337867 (UBAC2)	HepG2:162
3	GO:0009057	macromolecule catabolic process	GO|GO.BP	0.0041849	1	1	4	macromolecule catabolic process	5684 (PSMA3)|6218 (RPS17)|7332 (UBE2L3)|337867 (UBAC2)	HepG2:162
5	GO:0031867	EP4 subtype prostaglandin E2 receptor binding	GO|GO.MF	0.000626741	1	0.930106	1	EP4 subtype prostaglandin E2 receptor binding	55527 (FEM1A)	HepG2:163
6	GO:0042564	NLS-dependent protein nuclear import complex	GO|GO.CC	0.000626741	1	0.930106	1	NLS-dependent protein nuclear import complex	10514 (MYBBP1A)	HepG2:163
4	GO:0019843	rRNA binding	GO|GO.MF	0.000586481	1	0.909025	2	rRNA binding	23212 (RRS1)|92856 (IMP4)	HepG2:163
7	GO:0030684	preribosome	GO|GO.CC	0.000801529	1	1	2	preribosome	23212 (RRS1)|92856 (IMP4)	HepG2:163
8	GO:0006400	tRNA modification	GO|GO.BP	0.00107578	1	1	2	tRNA modification	54888 (NSUN2)|56931 (DUS3L)	HepG2:163
1	GO:0034470	ncRNA processing	GO|GO.BP	3.54142e-05	1	0.132306	4	ncRNA processing	23212 (RRS1)|54888 (NSUN2)|56931 (DUS3L)|92856 (IMP4)	HepG2:163
3	GO:0034660	ncRNA metabolic process	GO|GO.BP	0.000148365	1	0.379976	4	ncRNA metabolic process	23212 (RRS1)|54888 (NSUN2)|56931 (DUS3L)|92856 (IMP4)	HepG2:163
9	GO:0006396	RNA processing	GO|GO.BP	0.0010797	1	1	4	RNA processing	23212 (RRS1)|54888 (NSUN2)|56931 (DUS3L)|92856 (IMP4)	HepG2:163
10	GO:0005730	nucleolus	GO|GO.CC	0.00110959	1	1	4	nucleolus	10514 (MYBBP1A)|23212 (RRS1)|54888 (NSUN2)|92856 (IMP4)	HepG2:163
2	GO:0003723	RNA binding	GO|GO.MF	7.57135e-05	1	0.238708	6	RNA binding	10514 (MYBBP1A)|23212 (RRS1)|54865 (GPATCH4)|54888 (NSUN2)...	HepG2:163
1	GO:0019763	immunoglobulin receptor activity	GO|GO.MF	0.000626741	1	0.930106	1	immunoglobulin receptor activity	2207 (FCER1G)	HepG2:164
2	GO:0019767	IgE receptor activity	GO|GO.MF	0.000626741	1	0.930106	1	IgE receptor activity	2207 (FCER1G)	HepG2:164
3	GO:0032997	Fc receptor complex	GO|GO.CC	0.000626741	1	0.930106	1	Fc receptor complex	2207 (FCER1G)	HepG2:164
4	GO:0032998	Fc-epsilon receptor I complex	GO|GO.CC	0.000626741	1	0.930106	1	Fc-epsilon receptor I complex	2207 (FCER1G)	HepG2:164
5	GO:0001794	type IIa hypersensitivity	GO|GO.BP	0.00125313	1	1	1	type IIa hypersensitivity	2207 (FCER1G)	HepG2:164
6	GO:0001796	regulation of type IIa hypersensitivity	GO|GO.BP	0.00125313	1	1	1	regulation of type IIa hypersensitivity	2207 (FCER1G)	HepG2:164
7	GO:0001798	positive regulation of type IIa hypersensitivity	GO|GO.BP	0.00125313	1	1	1	positive regulation of type IIa hypersensitivity	2207 (FCER1G)	HepG2:164
8	GO:0001802	type III hypersensitivity	GO|GO.BP	0.00125313	1	1	1	type III hypersensitivity	2207 (FCER1G)	HepG2:164
9	GO:0001803	regulation of type III hypersensitivity	GO|GO.BP	0.00125313	1	1	1	regulation of type III hypersensitivity	2207 (FCER1G)	HepG2:164
10	GO:0001805	positive regulation of type III hypersensitivity	GO|GO.BP	0.00125313	1	1	1	positive regulation of type III hypersensitivity	2207 (FCER1G)	HepG2:164
1	GO:0035565	regulation of pronephros size	GO|GO.BP	0.000626741	1	0.930106	1	regulation of pronephros size	6928 (HNF1B)	HepG2:165
2	GO:0036317	tyrosyl-RNA phosphodiesterase activity	GO|GO.MF	0.000626741	1	0.930106	1	tyrosyl-RNA phosphodiesterase activity	51567 (TDP2)	HepG2:165
3	GO:0061017	hepatoblast differentiation	GO|GO.BP	0.000626741	1	0.930106	1	hepatoblast differentiation	6928 (HNF1B)	HepG2:165
4	GO:0061206	mesonephros morphogenesis	GO|GO.BP	0.000626741	1	0.930106	1	mesonephros morphogenesis	6928 (HNF1B)	HepG2:165
5	GO:0061215	mesonephric nephron development	GO|GO.BP	0.000626741	1	0.930106	1	mesonephric nephron development	6928 (HNF1B)	HepG2:165
6	GO:0061228	mesonephric nephron morphogenesis	GO|GO.BP	0.000626741	1	0.930106	1	mesonephric nephron morphogenesis	6928 (HNF1B)	HepG2:165
7	GO:0061235	mesenchymal stem cell maintenance involved in mesonephric nephron morphogenesis	GO|GO.BP	0.000626741	1	0.930106	1	mesenchymal stem cell maintenance involved in mesonephric nephron morphogenesis	6928 (HNF1B)	HepG2:165
8	GO:0061295	regulation of mesenchymal cell apoptotic process involved in mesonephric nephron morphogenesis	GO|GO.BP	0.000626741	1	0.930106	1	regulation of mesenchymal cell apoptotic process involved in mesonephric nephron morphogenesis	6928 (HNF1B)	HepG2:165
9	GO:0061296	negative regulation of mesenchymal cell apoptotic process involved in mesonephric nephron morphogenesis	GO|GO.BP	0.000626741	1	0.930106	1	negative regulation of mesenchymal cell apoptotic process involved in mesonephric nephron morphogenesis	6928 (HNF1B)	HepG2:165
10	GO:0070260	5'-tyrosyl-DNA phosphodiesterase activity	GO|GO.MF	0.000626741	1	0.930106	1	5'-tyrosyl-DNA phosphodiesterase activity	51567 (TDP2)	HepG2:165
5	GO:0017056	structural constituent of nuclear pore	GO|GO.MF	0.000112603	1	0.314258	2	structural constituent of nuclear pore	23279 (NUP160)|129401 (NUP35)	HepG2:166
1	GO:0071426	ribonucleoprotein complex export from nucleus	GO|GO.BP	4.72414e-05	1	0.164682	3	ribonucleoprotein complex export from nucleus	7514 (XPO1)|23279 (NUP160)|129401 (NUP35)	HepG2:166
2	GO:0071166	ribonucleoprotein complex localization	GO|GO.BP	4.84171e-05	1	0.167624	3	ribonucleoprotein complex localization	7514 (XPO1)|23279 (NUP160)|129401 (NUP35)	HepG2:166
3	GO:0006405	RNA export from nucleus	GO|GO.BP	5.71898e-05	1	0.191433	3	RNA export from nucleus	7514 (XPO1)|23279 (NUP160)|129401 (NUP35)	HepG2:166
4	GO:0051028	mRNA transport	GO|GO.BP	7.14434e-05	1	0.227651	3	mRNA transport	7514 (XPO1)|23279 (NUP160)|129401 (NUP35)	HepG2:166
6	GO:0006611	protein export from nucleus	GO|GO.BP	0.000129942	1	0.345465	3	protein export from nucleus	7514 (XPO1)|23279 (NUP160)|129401 (NUP35)	HepG2:166
7	GO:0050657	nucleic acid transport	GO|GO.BP	0.000153915	1	0.390534	3	nucleic acid transport	7514 (XPO1)|23279 (NUP160)|129401 (NUP35)	HepG2:166
8	GO:0050658	RNA transport	GO|GO.BP	0.000153915	1	0.390534	3	RNA transport	7514 (XPO1)|23279 (NUP160)|129401 (NUP35)	HepG2:166
9	GO:0051236	establishment of RNA localization	GO|GO.BP	0.000161631	1	0.405257	3	establishment of RNA localization	7514 (XPO1)|23279 (NUP160)|129401 (NUP35)	HepG2:166
10	GO:0051168	nuclear export	GO|GO.BP	0.000164258	1	0.410277	3	nuclear export	7514 (XPO1)|23279 (NUP160)|129401 (NUP35)	HepG2:166
7	GO:0004867	serine-type endopeptidase inhibitor activity	GO|GO.MF	6.32032e-06	1	0.0346304	3	serine-type endopeptidase inhibitor activity	5176 (SERPINF1)|5265 (SERPINA1)|5345 (SERPINF2)	HepG2:167
3	GO:0030414	peptidase inhibitor activity	GO|GO.MF	6.88232e-07	1	0.00528377	4	peptidase inhibitor activity	2719 (GPC3)|5176 (SERPINF1)|5265 (SERPINA1)|5345 (SERPINF2)	HepG2:167
1	GO:0061134	peptidase regulator activity	GO|GO.MF	2.02303e-08	0.132793	0.00023338	5	peptidase regulator activity	1512 (CTSH)|2719 (GPC3)|5176 (SERPINF1)|5265 (SERPINA1)...	HepG2:167
6	GO:0010466	negative regulation of peptidase activity	GO|GO.BP	3.19484e-06	1	0.0197283	4	negative regulation of peptidase activity	2719 (GPC3)|5176 (SERPINF1)|5265 (SERPINA1)|5345 (SERPINF2)	HepG2:167
2	GO:0062023	collagen-containing extracellular matrix	GO|GO.CC	1.20699e-07	0.792281	0.00117516	5	collagen-containing extracellular matrix	2719 (GPC3)|3263 (HPX)|5176 (SERPINF1)|5265 (SERPINA1)|5345 (SERPINF2)	HepG2:167
9	GO:0045861	negative regulation of proteolysis	GO|GO.BP	1.36821e-05	1	0.0642423	4	negative regulation of proteolysis	2719 (GPC3)|5176 (SERPINF1)|5265 (SERPINA1)|5345 (SERPINF2)	HepG2:167
10	GO:0060205	cytoplasmic vesicle lumen	GO|GO.CC	1.55942e-05	1	0.0707003	4	cytoplasmic vesicle lumen	1512 (CTSH)|3263 (HPX)|5265 (SERPINA1)|5345 (SERPINF2)	HepG2:167
4	GO:0031012	extracellular matrix	GO|GO.CC	7.37385e-07	1	0.00561515	5	extracellular matrix	2719 (GPC3)|3263 (HPX)|5176 (SERPINF1)|5265 (SERPINA1)|5345 (SERPINF2)	HepG2:167
5	GO:0052547	regulation of peptidase activity	GO|GO.BP	7.59713e-07	1	0.00574519	5	regulation of peptidase activity	1512 (CTSH)|2719 (GPC3)|5176 (SERPINF1)|5265 (SERPINA1)...	HepG2:167
8	GO:0030162	regulation of proteolysis	GO|GO.BP	1.29595e-05	1	0.0615536	5	regulation of proteolysis	1512 (CTSH)|2719 (GPC3)|5176 (SERPINF1)|5265 (SERPINA1)...	HepG2:167
2	GO:0031437	regulation of mRNA cleavage	GO|GO.BP	0.000626741	1	0.930106	1	regulation of mRNA cleavage	11051 (NUDT21)	HepG2:168
3	GO:0031439	positive regulation of mRNA cleavage	GO|GO.BP	0.000626741	1	0.930106	1	positive regulation of mRNA cleavage	11051 (NUDT21)	HepG2:168
4	GO:2000975	positive regulation of pro-B cell differentiation	GO|GO.BP	0.000626741	1	0.930106	1	positive regulation of pro-B cell differentiation	11051 (NUDT21)	HepG2:168
1	GO:0032008	positive regulation of TOR signaling	GO|GO.BP	0.000193864	1	0.461401	2	positive regulation of TOR signaling	64083 (GOLPH3)|81929 (SEH1L)	HepG2:168
5	GO:0046824	positive regulation of nucleocytoplasmic transport	GO|GO.BP	0.000647548	1	0.951122	2	positive regulation of nucleocytoplasmic transport	3843 (IPO5)|10541 (ANP32B)	HepG2:168
10	GO:0005643	nuclear pore	GO|GO.CC	0.00110266	1	1	2	nuclear pore	3843 (IPO5)|81929 (SEH1L)	HepG2:168
6	GO:0051222	positive regulation of protein transport	GO|GO.BP	0.000738687	1	1	3	positive regulation of protein transport	3843 (IPO5)|10541 (ANP32B)|64083 (GOLPH3)	HepG2:168
7	GO:0006913	nucleocytoplasmic transport	GO|GO.BP	0.000841047	1	1	3	nucleocytoplasmic transport	3843 (IPO5)|10541 (ANP32B)|81929 (SEH1L)	HepG2:168
8	GO:0051169	nuclear transport	GO|GO.BP	0.000864102	1	1	3	nuclear transport	3843 (IPO5)|10541 (ANP32B)|81929 (SEH1L)	HepG2:168
9	GO:1904951	positive regulation of establishment of protein localization	GO|GO.BP	0.000993925	1	1	3	positive regulation of establishment of protein localization	3843 (IPO5)|10541 (ANP32B)|64083 (GOLPH3)	HepG2:168
2	GO:0001543	ovarian follicle rupture	GO|GO.BP	0.000626741	1	0.930106	1	ovarian follicle rupture	8204 (NRIP1)	HepG2:169
3	GO:1904585	response to putrescine	GO|GO.BP	0.000626741	1	0.930106	1	response to putrescine	3184 (HNRNPD)	HepG2:169
4	GO:1904586	cellular response to putrescine	GO|GO.BP	0.000626741	1	0.930106	1	cellular response to putrescine	3184 (HNRNPD)	HepG2:169
5	GO:1990828	hepatocyte dedifferentiation	GO|GO.BP	0.000626741	1	0.930106	1	hepatocyte dedifferentiation	3184 (HNRNPD)	HepG2:169
6	GO:0009405	pathogenesis	GO|GO.BP	0.00125313	1	1	1	pathogenesis	57583 (TMEM181)	HepG2:169
7	GO:0046899	nucleoside triphosphate adenylate kinase activity	GO|GO.MF	0.00125313	1	1	1	nucleoside triphosphate adenylate kinase activity	205 (AK4)	HepG2:169
8	GO:1901355	response to rapamycin	GO|GO.BP	0.00125313	1	1	1	response to rapamycin	3184 (HNRNPD)	HepG2:169
9	GO:1904383	response to sodium phosphate	GO|GO.BP	0.00125313	1	1	1	response to sodium phosphate	3184 (HNRNPD)	HepG2:169
10	GO:1905663	positive regulation of telomerase RNA reverse transcriptase activity	GO|GO.BP	0.00125313	1	1	1	positive regulation of telomerase RNA reverse transcriptase activity	3184 (HNRNPD)	HepG2:169
1	GO:0071392	cellular response to estradiol stimulus	GO|GO.BP	9.56878e-05	1	0.282008	2	cellular response to estradiol stimulus	3184 (HNRNPD)|8204 (NRIP1)	HepG2:169
10	GO:0006120	mitochondrial electron transport, NADH to ubiquinone	GO|GO.BP	1.051e-05	1	0.0525921	5	mitochondrial electron transport, NADH to ubiquinone	4698 (NDUFA5)|4702 (NDUFA8)|4707 (NDUFB1)|4725 (NDUFS5)|11315 (PARK7)	HepG2:17
9	GO:0098800	inner mitochondrial membrane protein complex	GO|GO.CC	8.40573e-06	1	0.04377	7	inner mitochondrial membrane protein complex	4698 (NDUFA5)|4702 (NDUFA8)|4707 (NDUFB1)|4725 (NDUFS5)|11315 (PARK7)...	HepG2:17
1	GO:0045333	cellular respiration	GO|GO.BP	1.33335e-07	0.87522	0.00128331	10	cellular respiration	2647 (BLOC1S1)|4698 (NDUFA5)|4702 (NDUFA8)|4707 (NDUFB1)...	HepG2:17
8	GO:0015980	energy derivation by oxidation of organic compounds	GO|GO.BP	4.82952e-06	1	0.0278327	10	energy derivation by oxidation of organic compounds	2647 (BLOC1S1)|4698 (NDUFA5)|4702 (NDUFA8)|4707 (NDUFB1)...	HepG2:17
4	GO:0098798	mitochondrial protein complex	GO|GO.CC	6.73054e-07	1	0.00519153	11	mitochondrial protein complex	4698 (NDUFA5)|4702 (NDUFA8)|4707 (NDUFB1)|4725 (NDUFS5)|9553 (MRPL33)...	HepG2:17
5	GO:0005743	mitochondrial inner membrane	GO|GO.CC	7.66174e-07	1	0.00578739	14	mitochondrial inner membrane	4698 (NDUFA5)|4702 (NDUFA8)|4707 (NDUFB1)|4725 (NDUFS5)|9131 (AIFM1)...	HepG2:17
7	GO:0019866	organelle inner membrane	GO|GO.CC	3.14785e-06	1	0.0194565	14	organelle inner membrane	4698 (NDUFA5)|4702 (NDUFA8)|4707 (NDUFB1)|4725 (NDUFS5)|9131 (AIFM1)...	HepG2:17
6	GO:0005740	mitochondrial envelope	GO|GO.CC	2.11648e-06	1	0.0137009	17	mitochondrial envelope	2647 (BLOC1S1)|4698 (NDUFA5)|4702 (NDUFA8)|4707 (NDUFB1)...	HepG2:17
2	GO:0044429	mitochondrial part	GO|GO.CC	3.2481e-07	1	0.00280168	22	mitochondrial part	1666 (DECR1)|2647 (BLOC1S1)|4698 (NDUFA5)|4702 (NDUFA8)|4707 (NDUFB1)...	HepG2:17
3	GO:0005739	mitochondrion	GO|GO.CC	6.43004e-07	1	0.00501275	27	mitochondrion	1666 (DECR1)|2647 (BLOC1S1)|4595 (MUTYH)|4698 (NDUFA5)|4702 (NDUFA8)...	HepG2:17
2	GO:1903434	negative regulation of constitutive secretory pathway	GO|GO.BP	0.000626741	1	0.930106	1	negative regulation of constitutive secretory pathway	83452 (RAB33B)	HepG2:170
3	GO:1903433	regulation of constitutive secretory pathway	GO|GO.BP	0.00125313	1	1	1	regulation of constitutive secretory pathway	83452 (RAB33B)	HepG2:170
4	GO:2000156	regulation of retrograde vesicle-mediated transport, Golgi to ER	GO|GO.BP	0.00125313	1	1	1	regulation of retrograde vesicle-mediated transport, Golgi to ER	83452 (RAB33B)	HepG2:170
5	GO:0021502	neural fold elevation formation	GO|GO.BP	0.00187918	1	1	1	neural fold elevation formation	3091 (HIF1A)	HepG2:170
6	GO:0070101	positive regulation of chemokine-mediated signaling pathway	GO|GO.BP	0.00187918	1	1	1	positive regulation of chemokine-mediated signaling pathway	3091 (HIF1A)	HepG2:170
7	GO:0001922	B-1 B cell homeostasis	GO|GO.BP	0.00250487	1	1	1	B-1 B cell homeostasis	3091 (HIF1A)	HepG2:170
8	GO:0035694	mitochondrial protein catabolic process	GO|GO.BP	0.00250487	1	1	1	mitochondrial protein catabolic process	10730 (YME1L1)	HepG2:170
9	GO:0045054	constitutive secretory pathway	GO|GO.BP	0.00250487	1	1	1	constitutive secretory pathway	83452 (RAB33B)	HepG2:170
10	GO:0051541	elastin metabolic process	GO|GO.BP	0.00250487	1	1	1	elastin metabolic process	3091 (HIF1A)	HepG2:170
1	GO:0006515	protein quality control for misfolded or incompletely synthesized proteins	GO|GO.BP	0.000103975	1	0.296868	2	protein quality control for misfolded or incompletely synthesized proteins	10730 (YME1L1)|55284 (UBE2W)	HepG2:170
9	GO:0036502	Derlin-1-VIMP complex	GO|GO.CC	0.000626741	1	0.930106	1	Derlin-1-VIMP complex	79139 (DERL1)	HepG2:171
10	GO:0060734	regulation of endoplasmic reticulum stress-induced eIF2 alpha phosphorylation	GO|GO.BP	0.000626741	1	0.930106	1	regulation of endoplasmic reticulum stress-induced eIF2 alpha phosphorylation	9451 (EIF2AK3)	HepG2:171
5	GO:0006986	response to unfolded protein	GO|GO.BP	0.000102622	1	0.295059	3	response to unfolded protein	9451 (EIF2AK3)|23071 (ERP44)|79139 (DERL1)	HepG2:171
6	GO:0035966	response to topologically incorrect protein	GO|GO.BP	0.000144007	1	0.371716	3	response to topologically incorrect protein	9451 (EIF2AK3)|23071 (ERP44)|79139 (DERL1)	HepG2:171
8	GO:0034976	response to endoplasmic reticulum stress	GO|GO.BP	0.000391152	1	0.74164	3	response to endoplasmic reticulum stress	9451 (EIF2AK3)|23071 (ERP44)|79139 (DERL1)	HepG2:171
2	GO:0005789	endoplasmic reticulum membrane	GO|GO.CC	8.5142e-05	1	0.259703	5	endoplasmic reticulum membrane	9451 (EIF2AK3)|9867 (PJA2)|23071 (ERP44)|79139 (DERL1)...	HepG2:171
3	GO:0098827	endoplasmic reticulum subcompartment	GO|GO.CC	8.70257e-05	1	0.263977	5	endoplasmic reticulum subcompartment	9451 (EIF2AK3)|9867 (PJA2)|23071 (ERP44)|79139 (DERL1)...	HepG2:171
4	GO:0042175	nuclear outer membrane-endoplasmic reticulum membrane network	GO|GO.CC	9.38766e-05	1	0.278957	5	nuclear outer membrane-endoplasmic reticulum membrane network	9451 (EIF2AK3)|9867 (PJA2)|23071 (ERP44)|79139 (DERL1)...	HepG2:171
7	GO:0044432	endoplasmic reticulum part	GO|GO.CC	0.000258001	1	0.568877	5	endoplasmic reticulum part	9451 (EIF2AK3)|9867 (PJA2)|23071 (ERP44)|79139 (DERL1)...	HepG2:171
1	GO:0031984	organelle subcompartment	GO|GO.CC	5.26302e-05	1	0.179545	6	organelle subcompartment	9451 (EIF2AK3)|9867 (PJA2)|23071 (ERP44)|26003 (GORASP2)...	HepG2:171
1	GO:1903929	primary palate development	GO|GO.BP	0.000557103	1	0.876949	1	primary palate development	55212 (BBS7)	HepG2:172
2	GO:1904426	positive regulation of GTP binding	GO|GO.BP	0.000557103	1	0.876949	1	positive regulation of GTP binding	1203 (CLN5)	HepG2:172
4	GO:0002946	tRNA C5-cytosine methylation	GO|GO.BP	0.00111393	1	1	1	tRNA C5-cytosine methylation	131965 (METTL6)	HepG2:172
5	GO:0051877	pigment granule aggregation in cell center	GO|GO.BP	0.00111393	1	1	1	pigment granule aggregation in cell center	55212 (BBS7)	HepG2:172
8	GO:0016428	tRNA (cytosine-5-)-methyltransferase activity	GO|GO.MF	0.0027828	1	1	1	tRNA (cytosine-5-)-methyltransferase activity	131965 (METTL6)	HepG2:172
9	GO:1990462	omegasome	GO|GO.CC	0.0027828	1	1	1	omegasome	85363 (TRIM5)	HepG2:172
10	GO:0043412	macromolecule modification	GO|GO.BP	0.00331612	1	1	6	macromolecule modification	5283 (PIGH)|5480 (PPIC)|55975 (KLHL7)|85363 (TRIM5)|131965 (METTL6)...	HepG2:172
3	GO:0044267	cellular protein metabolic process	GO|GO.BP	0.000982355	1	1	7	cellular protein metabolic process	1203 (CLN5)|5283 (PIGH)|5480 (PPIC)|55212 (BBS7)|55975 (KLHL7)...	HepG2:172
6	GO:0019538	protein metabolic process	GO|GO.BP	0.00183002	1	1	7	protein metabolic process	1203 (CLN5)|5283 (PIGH)|5480 (PPIC)|55212 (BBS7)|55975 (KLHL7)...	HepG2:172
7	GO:0044260	cellular macromolecule metabolic process	GO|GO.BP	0.00190387	1	1	8	cellular macromolecule metabolic process	1203 (CLN5)|5283 (PIGH)|5480 (PPIC)|55212 (BBS7)|55975 (KLHL7)...	HepG2:172
1	GO:0034353	RNA pyrophosphohydrolase activity	GO|GO.MF	0.000557103	1	0.876949	1	RNA pyrophosphohydrolase activity	1797 (DXO)	HepG2:173
2	GO:0005459	UDP-galactose transmembrane transporter activity	GO|GO.MF	0.00111393	1	1	1	UDP-galactose transmembrane transporter activity	10237 (SLC35B1)	HepG2:173
3	GO:0072334	UDP-galactose transmembrane transport	GO|GO.BP	0.00111393	1	1	1	UDP-galactose transmembrane transport	10237 (SLC35B1)	HepG2:173
4	GO:2000983	regulation of ATP citrate synthase activity	GO|GO.BP	0.00111393	1	1	1	regulation of ATP citrate synthase activity	400916 (CHCHD10)	HepG2:173
5	GO:2000984	negative regulation of ATP citrate synthase activity	GO|GO.BP	0.00111393	1	1	1	negative regulation of ATP citrate synthase activity	400916 (CHCHD10)	HepG2:173
6	GO:0005787	signal peptidase complex	GO|GO.CC	0.0027828	1	1	1	signal peptidase complex	60559 (SPCS3)	HepG2:173
7	GO:0004865	protein serine/threonine phosphatase inhibitor activity	GO|GO.MF	0.00389402	1	1	1	protein serine/threonine phosphatase inhibitor activity	6992 (PPP1R11)	HepG2:173
8	GO:0015165	pyrimidine nucleotide-sugar transmembrane transporter activity	GO|GO.MF	0.00500416	1	1	1	pyrimidine nucleotide-sugar transmembrane transporter activity	10237 (SLC35B1)	HepG2:173
9	GO:0000164	protein phosphatase type 1 complex	GO|GO.CC	0.00555882	1	1	1	protein phosphatase type 1 complex	6992 (PPP1R11)	HepG2:173
10	GO:0001094	TFIID-class transcription factor complex binding	GO|GO.MF	0.00555882	1	1	1	TFIID-class transcription factor complex binding	8721 (EDF1)	HepG2:173
1	GO:0015016	[heparan sulfate]-glucosamine N-sulfotransferase activity	GO|GO.MF	0.00111393	1	1	1	[heparan sulfate]-glucosamine N-sulfotransferase activity	3340 (NDST1)	HepG2:174
2	GO:0050119	N-acetylglucosamine deacetylase activity	GO|GO.MF	0.00111393	1	1	1	N-acetylglucosamine deacetylase activity	3340 (NDST1)	HepG2:174
3	GO:0070274	RES complex	GO|GO.CC	0.00111393	1	1	1	RES complex	84811 (BUD13)	HepG2:174
4	GO:0042328	heparan sulfate N-acetylglucosaminyltransferase activity	GO|GO.MF	0.00167049	1	1	1	heparan sulfate N-acetylglucosaminyltransferase activity	3340 (NDST1)	HepG2:174
5	GO:0032021	NELF complex	GO|GO.CC	0.00222678	1	1	1	NELF complex	51497 (NELFCD)	HepG2:174
6	GO:0030210	heparin biosynthetic process	GO|GO.BP	0.0027828	1	1	1	heparin biosynthetic process	3340 (NDST1)	HepG2:174
7	GO:0006477	protein sulfation	GO|GO.BP	0.00333855	1	1	1	protein sulfation	3340 (NDST1)	HepG2:174
8	GO:0015014	heparan sulfate proteoglycan biosynthetic process, polysaccharide chain biosynthetic process	GO|GO.BP	0.00333855	1	1	1	heparan sulfate proteoglycan biosynthetic process, polysaccharide chain biosynthetic process	3340 (NDST1)	HepG2:174
9	GO:0030202	heparin metabolic process	GO|GO.BP	0.00333855	1	1	1	heparin metabolic process	3340 (NDST1)	HepG2:174
10	GO:0048702	embryonic neurocranium morphogenesis	GO|GO.BP	0.00389402	1	1	1	embryonic neurocranium morphogenesis	3340 (NDST1)	HepG2:174
3	GO:1990700	nucleolar chromatin organization	GO|GO.BP	0.000557103	1	0.876949	1	nucleolar chromatin organization	1663 (DDX11)	HepG2:175
4	GO:1990729	primary miRNA modification	GO|GO.BP	0.000557103	1	0.876949	1	primary miRNA modification	56339 (METTL3)	HepG2:175
5	GO:1990744	primary miRNA methylation	GO|GO.BP	0.000557103	1	0.876949	1	primary miRNA methylation	56339 (METTL3)	HepG2:175
9	GO:0045142	triplex DNA binding	GO|GO.MF	0.00111393	1	1	1	triplex DNA binding	1663 (DDX11)	HepG2:175
10	GO:0098508	endothelial to hematopoietic transition	GO|GO.BP	0.00111393	1	1	1	endothelial to hematopoietic transition	56339 (METTL3)	HepG2:175
2	GO:0008173	RNA methyltransferase activity	GO|GO.MF	0.000411996	1	0.750059	2	RNA methyltransferase activity	27037 (TRMT2A)|56339 (METTL3)	HepG2:175
6	GO:0001510	RNA methylation	GO|GO.BP	0.000607396	1	0.930023	2	RNA methylation	27037 (TRMT2A)|56339 (METTL3)	HepG2:175
7	GO:0008094	DNA-dependent ATPase activity	GO|GO.MF	0.000882046	1	1	2	DNA-dependent ATPase activity	1663 (DDX11)|8458 (TTF2)	HepG2:175
1	GO:1901653	cellular response to peptide	GO|GO.BP	0.000410689	1	0.750059	3	cellular response to peptide	1663 (DDX11)|64900 (LPIN3)|90933 (TRIM41)	HepG2:175
8	GO:1901652	response to peptide	GO|GO.BP	0.00100561	1	1	3	response to peptide	1663 (DDX11)|64900 (LPIN3)|90933 (TRIM41)	HepG2:175
2	GO:0014876	response to injury involved in regulation of muscle adaptation	GO|GO.BP	0.000557103	1	0.876949	1	response to injury involved in regulation of muscle adaptation	8996 (NOL3)	HepG2:176
5	GO:0014735	regulation of muscle atrophy	GO|GO.BP	0.00111393	1	1	1	regulation of muscle atrophy	8996 (NOL3)	HepG2:176
6	GO:0014736	negative regulation of muscle atrophy	GO|GO.BP	0.00111393	1	1	1	negative regulation of muscle atrophy	8996 (NOL3)	HepG2:176
7	GO:0035574	histone H4-K20 demethylation	GO|GO.BP	0.00111393	1	1	1	histone H4-K20 demethylation	23133 (PHF8)	HepG2:176
8	GO:0035575	histone demethylase activity (H4-K20 specific)	GO|GO.MF	0.00111393	1	1	1	histone demethylase activity (H4-K20 specific)	23133 (PHF8)	HepG2:176
9	GO:0061187	regulation of chromatin silencing at rDNA	GO|GO.BP	0.00111393	1	1	1	regulation of chromatin silencing at rDNA	23133 (PHF8)	HepG2:176
10	GO:0061188	negative regulation of chromatin silencing at rDNA	GO|GO.BP	0.00111393	1	1	1	negative regulation of chromatin silencing at rDNA	23133 (PHF8)	HepG2:176
4	GO:2001243	negative regulation of intrinsic apoptotic signaling pathway	GO|GO.BP	0.000947386	1	1	2	negative regulation of intrinsic apoptotic signaling pathway	754 (PTTG1IP)|8996 (NOL3)	HepG2:176
1	GO:0031981	nuclear lumen	GO|GO.CC	0.000412384	1	0.750059	7	nuclear lumen	754 (PTTG1IP)|6095 (RORA)|8625 (RFXANK)|8996 (NOL3)|23133 (PHF8)...	HepG2:176
3	GO:0044428	nuclear part	GO|GO.CC	0.000709167	1	0.990855	7	nuclear part	754 (PTTG1IP)|6095 (RORA)|8625 (RFXANK)|8996 (NOL3)|23133 (PHF8)...	HepG2:176
1	GO:0002488	antigen processing and presentation of endogenous peptide antigen via MHC class Ib via ER pathway	GO|GO.BP	0.000557103	1	0.876949	1	antigen processing and presentation of endogenous peptide antigen via MHC class Ib via ER pathway	6891 (TAP2)	HepG2:177
2	GO:0002489	antigen processing and presentation of endogenous peptide antigen via MHC class Ib via ER pathway, TAP-dependent	GO|GO.BP	0.000557103	1	0.876949	1	antigen processing and presentation of endogenous peptide antigen via MHC class Ib via ER pathway, TAP-dependent	6891 (TAP2)	HepG2:177
3	GO:0016596	thienylcyclohexylpiperidine binding	GO|GO.MF	0.000557103	1	0.876949	1	thienylcyclohexylpiperidine binding	9731 (CEP104)	HepG2:177
4	GO:0046980	tapasin binding	GO|GO.MF	0.000557103	1	0.876949	1	tapasin binding	6891 (TAP2)	HepG2:177
5	GO:0042825	TAP complex	GO|GO.CC	0.00111393	1	1	1	TAP complex	6891 (TAP2)	HepG2:177
6	GO:0046967	cytosol to ER transport	GO|GO.BP	0.00111393	1	1	1	cytosol to ER transport	6891 (TAP2)	HepG2:177
7	GO:0046968	peptide antigen transport	GO|GO.BP	0.00111393	1	1	1	peptide antigen transport	6891 (TAP2)	HepG2:177
8	GO:0015433	peptide antigen-transporting ATPase activity	GO|GO.MF	0.00167049	1	1	1	peptide antigen-transporting ATPase activity	6891 (TAP2)	HepG2:177
9	GO:0023029	MHC class Ib protein binding	GO|GO.MF	0.00167049	1	1	1	MHC class Ib protein binding	6891 (TAP2)	HepG2:177
10	GO:0015440	peptide-transporting ATPase activity	GO|GO.MF	0.00222678	1	1	1	peptide-transporting ATPase activity	6891 (TAP2)	HepG2:177
6	GO:1904454	ubiquitin-specific protease activity involved in positive regulation of ERAD pathway	GO|GO.MF	0.000557103	1	0.876949	1	ubiquitin-specific protease activity involved in positive regulation of ERAD pathway	8975 (USP13)	HepG2:178
8	GO:0042058	regulation of epidermal growth factor receptor signaling pathway	GO|GO.BP	0.000643566	1	0.947819	2	regulation of epidermal growth factor receptor signaling pathway	351 (APP)|3672 (ITGA1)	HepG2:178
10	GO:1901184	regulation of ERBB signaling pathway	GO|GO.BP	0.000758218	1	1	2	regulation of ERBB signaling pathway	351 (APP)|3672 (ITGA1)	HepG2:178
1	GO:0045121	membrane raft	GO|GO.CC	0.00018768	1	0.45176	3	membrane raft	351 (APP)|3672 (ITGA1)|8871 (SYNJ2)	HepG2:178
2	GO:0098857	membrane microdomain	GO|GO.CC	0.000190213	1	0.455518	3	membrane microdomain	351 (APP)|3672 (ITGA1)|8871 (SYNJ2)	HepG2:178
3	GO:0098589	membrane region	GO|GO.CC	0.000214017	1	0.495705	3	membrane region	351 (APP)|3672 (ITGA1)|8871 (SYNJ2)	HepG2:178
4	GO:0043235	receptor complex	GO|GO.CC	0.000300288	1	0.629309	3	receptor complex	351 (APP)|3672 (ITGA1)|23129 (PLXND1)	HepG2:178
7	GO:0031252	cell leading edge	GO|GO.CC	0.000629122	1	0.931984	3	cell leading edge	351 (APP)|8871 (SYNJ2)|23129 (PLXND1)	HepG2:178
5	GO:0051173	positive regulation of nitrogen compound metabolic process	GO|GO.BP	0.00052151	1	0.848523	6	positive regulation of nitrogen compound metabolic process	351 (APP)|3672 (ITGA1)|8975 (USP13)|11059 (WWP1)|23129 (PLXND1)...	HepG2:178
9	GO:0010604	positive regulation of macromolecule metabolic process	GO|GO.BP	0.00067323	1	0.976742	6	positive regulation of macromolecule metabolic process	351 (APP)|3672 (ITGA1)|8975 (USP13)|11059 (WWP1)|23129 (PLXND1)...	HepG2:178
8	GO:0018208	peptidyl-proline modification	GO|GO.BP	0.00031523	1	0.649058	2	peptidyl-proline modification	5034 (P4HB)|51303 (FKBP11)	HepG2:179
10	GO:0006487	protein N-linked glycosylation	GO|GO.BP	0.000538138	1	0.866631	2	protein N-linked glycosylation	1798 (DPAGT1)|3703 (STT3A)	HepG2:179
3	GO:0005789	endoplasmic reticulum membrane	GO|GO.CC	3.98443e-05	1	0.144818	5	endoplasmic reticulum membrane	821 (CANX)|1798 (DPAGT1)|3703 (STT3A)|84522 (JAGN1)|90411 (MCFD2)	HepG2:179
4	GO:0098827	endoplasmic reticulum subcompartment	GO|GO.CC	4.07357e-05	1	0.147	5	endoplasmic reticulum subcompartment	821 (CANX)|1798 (DPAGT1)|3703 (STT3A)|84522 (JAGN1)|90411 (MCFD2)	HepG2:179
5	GO:0042175	nuclear outer membrane-endoplasmic reticulum membrane network	GO|GO.CC	4.39798e-05	1	0.155795	5	nuclear outer membrane-endoplasmic reticulum membrane network	821 (CANX)|1798 (DPAGT1)|3703 (STT3A)|84522 (JAGN1)|90411 (MCFD2)	HepG2:179
1	GO:0044432	endoplasmic reticulum part	GO|GO.CC	4.98573e-06	1	0.0286324	6	endoplasmic reticulum part	821 (CANX)|1798 (DPAGT1)|3703 (STT3A)|5034 (P4HB)|84522 (JAGN1)...	HepG2:179
9	GO:0031984	organelle subcompartment	GO|GO.CC	0.000366653	1	0.70951	5	organelle subcompartment	821 (CANX)|1798 (DPAGT1)|3703 (STT3A)|84522 (JAGN1)|90411 (MCFD2)	HepG2:179
2	GO:0005783	endoplasmic reticulum	GO|GO.CC	3.19338e-05	1	0.122583	6	endoplasmic reticulum	821 (CANX)|1798 (DPAGT1)|3703 (STT3A)|5034 (P4HB)|84522 (JAGN1)...	HepG2:179
7	GO:0012505	endomembrane system	GO|GO.CC	0.000314159	1	0.647231	7	endomembrane system	821 (CANX)|1798 (DPAGT1)|3703 (STT3A)|5034 (P4HB)|79939 (SLC35E1)...	HepG2:179
6	GO:0044425	membrane part	GO|GO.CC	9.08025e-05	1	0.272255	8	membrane part	821 (CANX)|1798 (DPAGT1)|3703 (STT3A)|5034 (P4HB)|51303 (FKBP11)...	HepG2:179
5	GO:0098803	respiratory chain complex	GO|GO.CC	9.63627e-10	0.00632534	1.37807e-05	9	respiratory chain complex	1337 (COX6A1)|1340 (COX6B1)|4695 (NDUFA2)|4701 (NDUFA7)|4712 (NDUFB6)...	HepG2:18
9	GO:0070469	respiratory chain	GO|GO.CC	3.98265e-09	0.0261425	5.21807e-05	9	respiratory chain	1337 (COX6A1)|1340 (COX6B1)|4695 (NDUFA2)|4701 (NDUFA7)|4712 (NDUFB6)...	HepG2:18
2	GO:0098800	inner mitochondrial membrane protein complex	GO|GO.CC	7.15968e-11	0.000469969	1.18083e-06	11	inner mitochondrial membrane protein complex	1337 (COX6A1)|4695 (NDUFA2)|4701 (NDUFA7)|4712 (NDUFB6)|4713 (NDUFB7)...	HepG2:18
7	GO:0044455	mitochondrial membrane part	GO|GO.CC	3.14562e-09	0.0206481	4.17979e-05	12	mitochondrial membrane part	1337 (COX6A1)|4695 (NDUFA2)|4701 (NDUFA7)|4712 (NDUFB6)|4713 (NDUFB7)...	HepG2:18
1	GO:0098798	mitochondrial protein complex	GO|GO.CC	1.3606e-13	8.93108e-07	3.38299e-09	17	mitochondrial protein complex	1337 (COX6A1)|4695 (NDUFA2)|4701 (NDUFA7)|4712 (NDUFB6)|4713 (NDUFB7)...	HepG2:18
3	GO:0005743	mitochondrial inner membrane	GO|GO.CC	9.37225e-11	0.000615203	1.52278e-06	18	mitochondrial inner membrane	1337 (COX6A1)|1340 (COX6B1)|4695 (NDUFA2)|4701 (NDUFA7)|4712 (NDUFB6)...	HepG2:18
4	GO:0019866	organelle inner membrane	GO|GO.CC	6.53996e-10	0.00429289	9.47659e-06	18	organelle inner membrane	1337 (COX6A1)|1340 (COX6B1)|4695 (NDUFA2)|4701 (NDUFA7)|4712 (NDUFB6)...	HepG2:18
6	GO:0031966	mitochondrial membrane	GO|GO.CC	1.4977e-09	0.00983102	2.07406e-05	20	mitochondrial membrane	1337 (COX6A1)|1340 (COX6B1)|4695 (NDUFA2)|4701 (NDUFA7)|4712 (NDUFB6)...	HepG2:18
10	GO:0005740	mitochondrial envelope	GO|GO.CC	4.50497e-09	0.0295711	5.82528e-05	20	mitochondrial envelope	1337 (COX6A1)|1340 (COX6B1)|4695 (NDUFA2)|4701 (NDUFA7)|4712 (NDUFB6)...	HepG2:18
8	GO:0044429	mitochondrial part	GO|GO.CC	3.56988e-09	0.023433	4.68661e-05	24	mitochondrial part	1337 (COX6A1)|1340 (COX6B1)|4350 (MPG)|4695 (NDUFA2)|4701 (NDUFA7)...	HepG2:18
1	GO:0032156	septin cytoskeleton	GO|GO.CC	0.000557103	1	0.876949	1	septin cytoskeleton	5597 (MAPK6)	HepG2:180
2	GO:0002947	tumor necrosis factor receptor superfamily complex	GO|GO.CC	0.00111393	1	1	1	tumor necrosis factor receptor superfamily complex	7132 (TNFRSF1A)	HepG2:180
3	GO:0003332	negative regulation of extracellular matrix constituent secretion	GO|GO.BP	0.00111393	1	1	1	negative regulation of extracellular matrix constituent secretion	7132 (TNFRSF1A)	HepG2:180
4	GO:0004906	interferon-gamma receptor activity	GO|GO.MF	0.00111393	1	1	1	interferon-gamma receptor activity	3460 (IFNGR2)	HepG2:180
5	GO:0038102	activin receptor antagonist activity	GO|GO.MF	0.00111393	1	1	1	activin receptor antagonist activity	10468 (FST)	HepG2:180
6	GO:0043120	tumor necrosis factor binding	GO|GO.MF	0.00111393	1	1	1	tumor necrosis factor binding	7132 (TNFRSF1A)	HepG2:180
8	GO:1902339	positive regulation of apoptotic process involved in morphogenesis	GO|GO.BP	0.00222678	1	1	1	positive regulation of apoptotic process involved in morphogenesis	7132 (TNFRSF1A)	HepG2:180
9	GO:1904747	positive regulation of apoptotic process involved in development	GO|GO.BP	0.00222678	1	1	1	positive regulation of apoptotic process involved in development	7132 (TNFRSF1A)	HepG2:180
7	GO:0001959	regulation of cytokine-mediated signaling pathway	GO|GO.BP	0.00203382	1	1	2	regulation of cytokine-mediated signaling pathway	3460 (IFNGR2)|7132 (TNFRSF1A)	HepG2:180
10	GO:0060759	regulation of response to cytokine stimulus	GO|GO.BP	0.00226452	1	1	2	regulation of response to cytokine stimulus	3460 (IFNGR2)|7132 (TNFRSF1A)	HepG2:180
1	GO:0044599	AP-5 adaptor complex	GO|GO.CC	0.000557103	1	0.876949	1	AP-5 adaptor complex	9907 (AP5Z1)	HepG2:181
2	GO:2000676	positive regulation of type B pancreatic cell apoptotic process	GO|GO.BP	0.00111393	1	1	1	positive regulation of type B pancreatic cell apoptotic process	11132 (CAPN10)	HepG2:181
3	GO:0070679	inositol 1,4,5 trisphosphate binding	GO|GO.MF	0.00333855	1	1	1	inositol 1,4,5 trisphosphate binding	9266 (CYTH2)	HepG2:181
4	GO:0097050	type B pancreatic cell apoptotic process	GO|GO.BP	0.00389402	1	1	1	type B pancreatic cell apoptotic process	11132 (CAPN10)	HepG2:181
5	GO:2000674	regulation of type B pancreatic cell apoptotic process	GO|GO.BP	0.00389402	1	1	1	regulation of type B pancreatic cell apoptotic process	11132 (CAPN10)	HepG2:181
6	GO:0004198	calcium-dependent cysteine-type endopeptidase activity	GO|GO.MF	0.00666734	1	1	1	calcium-dependent cysteine-type endopeptidase activity	11132 (CAPN10)	HepG2:181
7	GO:0032011	ARF protein signal transduction	GO|GO.BP	0.00888112	1	1	1	ARF protein signal transduction	9266 (CYTH2)	HepG2:181
8	GO:0032012	regulation of ARF protein signal transduction	GO|GO.BP	0.00888112	1	1	1	regulation of ARF protein signal transduction	9266 (CYTH2)	HepG2:181
9	GO:0005086	ARF guanyl-nucleotide exchange factor activity	GO|GO.MF	0.00943389	1	1	1	ARF guanyl-nucleotide exchange factor activity	9266 (CYTH2)	HepG2:181
10	GO:0001228	DNA-binding transcription activator activity, RNA polymerase II-specific	GO|GO.MF	0.0128355	1	1	2	DNA-binding transcription activator activity, RNA polymerase II-specific	4097 (MAFG)|9592 (IER2)	HepG2:181
1	GO:0097749	membrane tubulation	GO|GO.BP	0.000557103	1	0.876949	1	membrane tubulation	4976 (OPA1)	HepG2:182
2	GO:1904643	response to curcumin	GO|GO.BP	0.000557103	1	0.876949	1	response to curcumin	4976 (OPA1)	HepG2:182
3	GO:0010636	positive regulation of mitochondrial fusion	GO|GO.BP	0.00111393	1	1	1	positive regulation of mitochondrial fusion	4976 (OPA1)	HepG2:182
5	GO:0003373	dynamin family protein polymerization involved in membrane fission	GO|GO.BP	0.00222678	1	1	1	dynamin family protein polymerization involved in membrane fission	4976 (OPA1)	HepG2:182
6	GO:0003374	dynamin family protein polymerization involved in mitochondrial fission	GO|GO.BP	0.00222678	1	1	1	dynamin family protein polymerization involved in mitochondrial fission	4976 (OPA1)	HepG2:182
7	GO:0014042	positive regulation of neuron maturation	GO|GO.BP	0.00222678	1	1	1	positive regulation of neuron maturation	4976 (OPA1)	HepG2:182
8	GO:1905232	cellular response to L-glutamate	GO|GO.BP	0.00222678	1	1	1	cellular response to L-glutamate	4976 (OPA1)	HepG2:182
9	GO:1903431	positive regulation of cell maturation	GO|GO.BP	0.00333855	1	1	1	positive regulation of cell maturation	4976 (OPA1)	HepG2:182
10	GO:0030061	mitochondrial crista	GO|GO.CC	0.00389402	1	1	1	mitochondrial crista	4976 (OPA1)	HepG2:182
4	GO:0036064	ciliary basal body	GO|GO.CC	0.00141383	1	1	2	ciliary basal body	9364 (RAB28)|9786 (KIAA0586)	HepG2:182
1	GO:0071549	cellular response to dexamethasone stimulus	GO|GO.BP	0.000109438	1	0.308309	2	cellular response to dexamethasone stimulus	5106 (PCK2)|54541 (DDIT4)	HepG2:183
2	GO:0019432	triglyceride biosynthetic process	GO|GO.BP	0.000142164	1	0.368264	2	triglyceride biosynthetic process	5106 (PCK2)|57678 (GPAM)	HepG2:183
3	GO:0046460	neutral lipid biosynthetic process	GO|GO.BP	0.000151008	1	0.385542	2	neutral lipid biosynthetic process	5106 (PCK2)|57678 (GPAM)	HepG2:183
4	GO:0046463	acylglycerol biosynthetic process	GO|GO.BP	0.000151008	1	0.385542	2	acylglycerol biosynthetic process	5106 (PCK2)|57678 (GPAM)	HepG2:183
6	GO:0071548	response to dexamethasone	GO|GO.BP	0.000179121	1	0.436278	2	response to dexamethasone	5106 (PCK2)|54541 (DDIT4)	HepG2:183
8	GO:0071385	cellular response to glucocorticoid stimulus	GO|GO.BP	0.000277666	1	0.599341	2	cellular response to glucocorticoid stimulus	5106 (PCK2)|54541 (DDIT4)	HepG2:183
10	GO:0071384	cellular response to corticosteroid stimulus	GO|GO.BP	0.000328273	1	0.668781	2	cellular response to corticosteroid stimulus	5106 (PCK2)|54541 (DDIT4)	HepG2:183
5	GO:0071383	cellular response to steroid hormone stimulus	GO|GO.BP	0.000168208	1	0.4176	3	cellular response to steroid hormone stimulus	5106 (PCK2)|54541 (DDIT4)|57678 (GPAM)	HepG2:183
7	GO:0033993	response to lipid	GO|GO.BP	0.000276373	1	0.597347	4	response to lipid	5106 (PCK2)|8614 (STC2)|54541 (DDIT4)|57678 (GPAM)	HepG2:183
9	GO:0014070	response to organic cyclic compound	GO|GO.BP	0.000301144	1	0.629935	4	response to organic cyclic compound	5106 (PCK2)|8614 (STC2)|54541 (DDIT4)|57678 (GPAM)	HepG2:183
4	GO:0004164	diphthine synthase activity	GO|GO.MF	0.000557103	1	0.876949	1	diphthine synthase activity	51611 (DPH5)	HepG2:184
5	GO:0018738	S-formylglutathione hydrolase activity	GO|GO.MF	0.000557103	1	0.876949	1	S-formylglutathione hydrolase activity	2098 (ESD)	HepG2:184
2	GO:0000315	organellar large ribosomal subunit	GO|GO.CC	0.000411996	1	0.750059	2	organellar large ribosomal subunit	65005 (MRPL9)|84311 (MRPL45)	HepG2:184
3	GO:0005762	mitochondrial large ribosomal subunit	GO|GO.CC	0.000411996	1	0.750059	2	mitochondrial large ribosomal subunit	65005 (MRPL9)|84311 (MRPL45)	HepG2:184
6	GO:0000313	organellar ribosome	GO|GO.CC	0.000969672	1	1	2	organellar ribosome	65005 (MRPL9)|84311 (MRPL45)	HepG2:184
7	GO:0005761	mitochondrial ribosome	GO|GO.CC	0.000969672	1	1	2	mitochondrial ribosome	65005 (MRPL9)|84311 (MRPL45)	HepG2:184
8	GO:0070125	mitochondrial translational elongation	GO|GO.BP	0.000992211	1	1	2	mitochondrial translational elongation	65005 (MRPL9)|84311 (MRPL45)	HepG2:184
9	GO:0070126	mitochondrial translational termination	GO|GO.BP	0.001015	1	1	2	mitochondrial translational termination	65005 (MRPL9)|84311 (MRPL45)	HepG2:184
1	GO:0006414	translational elongation	GO|GO.BP	3.83787e-05	1	0.140609	3	translational elongation	51611 (DPH5)|65005 (MRPL9)|84311 (MRPL45)	HepG2:184
10	GO:0005743	mitochondrial inner membrane	GO|GO.CC	0.00102066	1	1	3	mitochondrial inner membrane	65005 (MRPL9)|84311 (MRPL45)|203427 (SLC25A43)	HepG2:184
4	GO:0090156	cellular sphingolipid homeostasis	GO|GO.BP	0.00167049	1	1	1	cellular sphingolipid homeostasis	94101 (ORMDL1)	HepG2:185
6	GO:0035339	SPOTS complex	GO|GO.CC	0.00222678	1	1	1	SPOTS complex	94101 (ORMDL1)	HepG2:185
7	GO:0042406	extrinsic component of endoplasmic reticulum membrane	GO|GO.CC	0.00222678	1	1	1	extrinsic component of endoplasmic reticulum membrane	1861 (TOR1A)	HepG2:185
8	GO:0051584	regulation of dopamine uptake involved in synaptic transmission	GO|GO.BP	0.00222678	1	1	1	regulation of dopamine uptake involved in synaptic transmission	1861 (TOR1A)	HepG2:185
9	GO:0051940	regulation of catecholamine uptake involved in synaptic transmission	GO|GO.BP	0.00222678	1	1	1	regulation of catecholamine uptake involved in synaptic transmission	1861 (TOR1A)	HepG2:185
10	GO:0090155	negative regulation of sphingolipid biosynthetic process	GO|GO.BP	0.00222678	1	1	1	negative regulation of sphingolipid biosynthetic process	94101 (ORMDL1)	HepG2:185
1	GO:0005789	endoplasmic reticulum membrane	GO|GO.CC	0.000786242	1	1	4	endoplasmic reticulum membrane	1551 (CYP3A7)|1861 (TOR1A)|57665 (RDH14)|94101 (ORMDL1)	HepG2:185
2	GO:0098827	endoplasmic reticulum subcompartment	GO|GO.CC	0.000799998	1	1	4	endoplasmic reticulum subcompartment	1551 (CYP3A7)|1861 (TOR1A)|57665 (RDH14)|94101 (ORMDL1)	HepG2:185
3	GO:0042175	nuclear outer membrane-endoplasmic reticulum membrane network	GO|GO.CC	0.000849513	1	1	4	nuclear outer membrane-endoplasmic reticulum membrane network	1551 (CYP3A7)|1861 (TOR1A)|57665 (RDH14)|94101 (ORMDL1)	HepG2:185
5	GO:0044432	endoplasmic reticulum part	GO|GO.CC	0.00189122	1	1	4	endoplasmic reticulum part	1551 (CYP3A7)|1861 (TOR1A)|57665 (RDH14)|94101 (ORMDL1)	HepG2:185
2	GO:0002055	adenine binding	GO|GO.MF	0.000557103	1	0.876949	1	adenine binding	353 (APRT)	HepG2:186
3	GO:0003999	adenine phosphoribosyltransferase activity	GO|GO.MF	0.000557103	1	0.876949	1	adenine phosphoribosyltransferase activity	353 (APRT)	HepG2:186
4	GO:0046554	malate dehydrogenase (NADP+) activity	GO|GO.MF	0.000557103	1	0.876949	1	malate dehydrogenase (NADP+) activity	4191 (MDH2)	HepG2:186
5	GO:0006168	adenine salvage	GO|GO.BP	0.00111393	1	1	1	adenine salvage	353 (APRT)	HepG2:186
6	GO:0044209	AMP salvage	GO|GO.BP	0.00111393	1	1	1	AMP salvage	353 (APRT)	HepG2:186
7	GO:0106130	purine phosphoribosyltransferase activity	GO|GO.MF	0.00111393	1	1	1	purine phosphoribosyltransferase activity	353 (APRT)	HepG2:186
8	GO:1903756	regulation of transcription from RNA polymerase II promoter by histone modification	GO|GO.BP	0.00111393	1	1	1	regulation of transcription from RNA polymerase II promoter by histone modification	1487 (CTBP1)	HepG2:186
9	GO:1903758	negative regulation of transcription from RNA polymerase II promoter by histone modification	GO|GO.BP	0.00111393	1	1	1	negative regulation of transcription from RNA polymerase II promoter by histone modification	1487 (CTBP1)	HepG2:186
1	GO:0051287	NAD binding	GO|GO.MF	0.000328273	1	0.668781	2	NAD binding	1487 (CTBP1)|4720 (NDUFS2)	HepG2:186
10	GO:0016616	oxidoreductase activity, acting on the CH-OH group of donors, NAD or NADP as acceptor	GO|GO.MF	0.00130812	1	1	2	oxidoreductase activity, acting on the CH-OH group of donors, NAD or NADP as acceptor	1487 (CTBP1)|4191 (MDH2)	HepG2:186
1	GO:0002128	tRNA nucleoside ribose methylation	GO|GO.BP	0.000557103	1	0.876949	1	tRNA nucleoside ribose methylation	24140 (FTSJ1)	HepG2:187
2	GO:0009020	tRNA (guanosine-2'-O-)-methyltransferase activity	GO|GO.MF	0.000557103	1	0.876949	1	tRNA (guanosine-2'-O-)-methyltransferase activity	24140 (FTSJ1)	HepG2:187
3	GO:0052666	tRNA (cytosine-2'-O-)-methyltransferase activity	GO|GO.MF	0.000557103	1	0.876949	1	tRNA (cytosine-2'-O-)-methyltransferase activity	24140 (FTSJ1)	HepG2:187
4	GO:0010609	mRNA localization resulting in posttranscriptional regulation of gene expression	GO|GO.BP	0.00111393	1	1	1	mRNA localization resulting in posttranscriptional regulation of gene expression	399664 (MEX3D)	HepG2:187
5	GO:0106050	tRNA 2'-O-methyltransferase activity	GO|GO.MF	0.00111393	1	1	1	tRNA 2'-O-methyltransferase activity	24140 (FTSJ1)	HepG2:187
6	GO:1904153	negative regulation of retrograde protein transport, ER to cytosol	GO|GO.BP	0.00444923	1	1	1	negative regulation of retrograde protein transport, ER to cytosol	27248 (ERLEC1)	HepG2:187
7	GO:0016427	tRNA (cytosine) methyltransferase activity	GO|GO.MF	0.00500416	1	1	1	tRNA (cytosine) methyltransferase activity	24140 (FTSJ1)	HepG2:187
8	GO:0070862	negative regulation of protein exit from endoplasmic reticulum	GO|GO.BP	0.00500416	1	1	1	negative regulation of protein exit from endoplasmic reticulum	27248 (ERLEC1)	HepG2:187
9	GO:0006554	lysine catabolic process	GO|GO.BP	0.00555882	1	1	1	lysine catabolic process	85007 (PHYKPL)	HepG2:187
10	GO:0006553	lysine metabolic process	GO|GO.BP	0.00611322	1	1	1	lysine metabolic process	85007 (PHYKPL)	HepG2:187
1	GO:0006055	CMP-N-acetylneuraminate biosynthetic process	GO|GO.BP	0.000557103	1	0.876949	1	CMP-N-acetylneuraminate biosynthetic process	54187 (NANS)	HepG2:188
2	GO:0046381	CMP-N-acetylneuraminate metabolic process	GO|GO.BP	0.000557103	1	0.876949	1	CMP-N-acetylneuraminate metabolic process	54187 (NANS)	HepG2:188
3	GO:0047444	N-acylneuraminate-9-phosphate synthase activity	GO|GO.MF	0.000557103	1	0.876949	1	N-acylneuraminate-9-phosphate synthase activity	54187 (NANS)	HepG2:188
4	GO:0050462	N-acetylneuraminate synthase activity	GO|GO.MF	0.000557103	1	0.876949	1	N-acetylneuraminate synthase activity	54187 (NANS)	HepG2:188
6	GO:0008781	N-acylneuraminate cytidylyltransferase activity	GO|GO.MF	0.00111393	1	1	1	N-acylneuraminate cytidylyltransferase activity	54187 (NANS)	HepG2:188
10	GO:0031584	activation of phospholipase D activity	GO|GO.BP	0.0027828	1	1	1	activation of phospholipase D activity	378 (ARF4)	HepG2:188
5	GO:0006890	retrograde vesicle-mediated transport, Golgi to ER	GO|GO.BP	0.000882046	1	1	2	retrograde vesicle-mediated transport, Golgi to ER	378 (ARF4)|10972 (TMED10)	HepG2:188
7	GO:0042470	melanosome	GO|GO.CC	0.00115704	1	1	2	melanosome	5479 (PPIB)|10972 (TMED10)	HepG2:188
8	GO:0048770	pigment granule	GO|GO.CC	0.00115704	1	1	2	pigment granule	5479 (PPIB)|10972 (TMED10)	HepG2:188
9	GO:0044432	endoplasmic reticulum part	GO|GO.CC	0.00189122	1	1	4	endoplasmic reticulum part	5479 (PPIB)|6747 (SSR3)|10972 (TMED10)|58505 (OSTC)	HepG2:188
1	GO:0016333	morphogenesis of follicular epithelium	GO|GO.BP	0.000557103	1	0.876949	1	morphogenesis of follicular epithelium	9948 (WDR1)	HepG2:189
2	GO:0016334	establishment or maintenance of polarity of follicular epithelium	GO|GO.BP	0.000557103	1	0.876949	1	establishment or maintenance of polarity of follicular epithelium	9948 (WDR1)	HepG2:189
3	GO:0042247	establishment of planar polarity of follicular epithelium	GO|GO.BP	0.000557103	1	0.876949	1	establishment of planar polarity of follicular epithelium	9948 (WDR1)	HepG2:189
4	GO:0070860	RNA polymerase I core factor complex	GO|GO.CC	0.000557103	1	0.876949	1	RNA polymerase I core factor complex	9014 (TAF1B)	HepG2:189
5	GO:0005668	RNA polymerase transcription factor SL1 complex	GO|GO.CC	0.00111393	1	1	1	RNA polymerase transcription factor SL1 complex	9014 (TAF1B)	HepG2:189
6	GO:0042643	actomyosin, actin portion	GO|GO.CC	0.00111393	1	1	1	actomyosin, actin portion	9948 (WDR1)	HepG2:189
8	GO:1903527	positive regulation of membrane tubulation	GO|GO.BP	0.00167049	1	1	1	positive regulation of membrane tubulation	23207 (PLEKHM2)	HepG2:189
9	GO:0000120	RNA polymerase I transcription factor complex	GO|GO.CC	0.00222678	1	1	1	RNA polymerase I transcription factor complex	9014 (TAF1B)	HepG2:189
10	GO:0030043	actin filament fragmentation	GO|GO.BP	0.00222678	1	1	1	actin filament fragmentation	9948 (WDR1)	HepG2:189
7	GO:0002576	platelet degranulation	GO|GO.BP	0.00155157	1	1	2	platelet degranulation	9948 (WDR1)|54863 (TOR4A)	HepG2:189
3	GO:0001652	granular component	GO|GO.CC	0.000103482	1	0.295847	2	granular component	6838 (SURF6)|23076 (RRP1B)	HepG2:19
4	GO:0003726	double-stranded RNA adenosine deaminase activity	GO|GO.MF	0.000103482	1	0.295847	2	double-stranded RNA adenosine deaminase activity	103 (ADAR)|104 (ADARB1)	HepG2:19
5	GO:1904978	regulation of endosome organization	GO|GO.BP	0.000103482	1	0.295847	2	regulation of endosome organization	950 (SCARB2)|7879 (RAB7A)	HepG2:19
7	GO:0019322	pentose biosynthetic process	GO|GO.BP	0.000206166	1	0.483394	2	pentose biosynthetic process	5226 (PGD)|7086 (TKT)	HepG2:19
1	GO:0019321	pentose metabolic process	GO|GO.BP	6.95058e-05	1	0.222557	3	pentose metabolic process	5226 (PGD)|7086 (TKT)|22934 (RPIA)	HepG2:19
2	GO:0006098	pentose-phosphate shunt	GO|GO.BP	8.6511e-05	1	0.26278	3	pentose-phosphate shunt	5226 (PGD)|7086 (TKT)|22934 (RPIA)	HepG2:19
8	GO:0019682	glyceraldehyde-3-phosphate metabolic process	GO|GO.BP	0.00024647	1	0.550924	3	glyceraldehyde-3-phosphate metabolic process	5226 (PGD)|7086 (TKT)|22934 (RPIA)	HepG2:19
9	GO:0051156	glucose 6-phosphate metabolic process	GO|GO.BP	0.00024647	1	0.550924	3	glucose 6-phosphate metabolic process	5226 (PGD)|7086 (TKT)|22934 (RPIA)	HepG2:19
10	GO:0016772	transferase activity, transferring phosphorus-containing groups	GO|GO.MF	0.000337291	1	0.678028	14	transferase activity, transferring phosphorus-containing groups	25 (ABL1)|1455 (CSNK1G2)|2534 (FYN)|4752 (NEK3)|5609 (MAP2K7)...	HepG2:19
6	GO:0005654	nucleoplasm	GO|GO.CC	0.000111803	1	0.312825	34	nucleoplasm	25 (ABL1)|103 (ADAR)|104 (ADARB1)|3182 (HNRNPAB)|3516 (RBPJ)...	HepG2:19
2	GO:0002194	hepatocyte cell migration	GO|GO.BP	0.000557103	1	0.876949	1	hepatocyte cell migration	5629 (PROX1)	HepG2:190
3	GO:0043049	otic placode formation	GO|GO.BP	0.000557103	1	0.876949	1	otic placode formation	5629 (PROX1)	HepG2:190
4	GO:0061114	branching involved in pancreas morphogenesis	GO|GO.BP	0.000557103	1	0.876949	1	branching involved in pancreas morphogenesis	5629 (PROX1)	HepG2:190
5	GO:0061986	negative regulation of transcription by glucose	GO|GO.BP	0.000557103	1	0.876949	1	negative regulation of transcription by glucose	3170 (FOXA2)	HepG2:190
6	GO:0061987	negative regulation of transcription from RNA polymerase II promoter by glucose	GO|GO.BP	0.000557103	1	0.876949	1	negative regulation of transcription from RNA polymerase II promoter by glucose	3170 (FOXA2)	HepG2:190
7	GO:0090425	acinar cell differentiation	GO|GO.BP	0.000557103	1	0.876949	1	acinar cell differentiation	5629 (PROX1)	HepG2:190
8	GO:2000970	regulation of detection of glucose	GO|GO.BP	0.000557103	1	0.876949	1	regulation of detection of glucose	3170 (FOXA2)	HepG2:190
9	GO:2000971	negative regulation of detection of glucose	GO|GO.BP	0.000557103	1	0.876949	1	negative regulation of detection of glucose	3170 (FOXA2)	HepG2:190
10	GO:2000979	positive regulation of forebrain neuron differentiation	GO|GO.BP	0.000557103	1	0.876949	1	positive regulation of forebrain neuron differentiation	5629 (PROX1)	HepG2:190
1	GO:0031016	pancreas development	GO|GO.BP	0.000488897	1	0.814096	2	pancreas development	3170 (FOXA2)|5629 (PROX1)	HepG2:190
1	GO:0008273	calcium, potassium:sodium antiporter activity	GO|GO.MF	0.000557103	1	0.876949	1	calcium, potassium:sodium antiporter activity	9187 (SLC24A1)	HepG2:191
2	GO:1905198	manchette assembly	GO|GO.BP	0.00111393	1	1	1	manchette assembly	51361 (HOOK1)	HepG2:191
3	GO:0015368	calcium:cation antiporter activity	GO|GO.MF	0.00222678	1	1	1	calcium:cation antiporter activity	9187 (SLC24A1)	HepG2:191
4	GO:0070695	FHF complex	GO|GO.CC	0.00222678	1	1	1	FHF complex	51361 (HOOK1)	HepG2:191
5	GO:0022821	potassium ion antiporter activity	GO|GO.MF	0.00333855	1	1	1	potassium ion antiporter activity	9187 (SLC24A1)	HepG2:191
6	GO:2001268	negative regulation of cysteine-type endopeptidase activity involved in apoptotic signaling pathway	GO|GO.BP	0.00333855	1	1	1	negative regulation of cysteine-type endopeptidase activity involved in apoptotic signaling pathway	79886 (CAAP1)	HepG2:191
7	GO:0009642	response to light intensity	GO|GO.BP	0.00389402	1	1	1	response to light intensity	9187 (SLC24A1)	HepG2:191
8	GO:0004706	JUN kinase kinase kinase activity	GO|GO.MF	0.00444923	1	1	1	JUN kinase kinase kinase activity	197259 (MLKL)	HepG2:191
9	GO:0007256	activation of JNKK activity	GO|GO.BP	0.00555882	1	1	1	activation of JNKK activity	197259 (MLKL)	HepG2:191
10	GO:0010646	regulation of cell communication	GO|GO.BP	0.00657065	1	1	5	regulation of cell communication	7957 (EPM2A)|9187 (SLC24A1)|9465 (AKAP7)|79886 (CAAP1)|197259 (MLKL)	HepG2:191
1	GO:0004479	methionyl-tRNA formyltransferase activity	GO|GO.MF	0.000557103	1	0.876949	1	methionyl-tRNA formyltransferase activity	123263 (MTFMT)	HepG2:192
2	GO:0019988	charged-tRNA amino acid modification	GO|GO.BP	0.000557103	1	0.876949	1	charged-tRNA amino acid modification	123263 (MTFMT)	HepG2:192
3	GO:0071951	conversion of methionyl-tRNA to N-formyl-methionyl-tRNA	GO|GO.BP	0.000557103	1	0.876949	1	conversion of methionyl-tRNA to N-formyl-methionyl-tRNA	123263 (MTFMT)	HepG2:192
5	GO:0033872	[heparan sulfate]-glucosamine 3-sulfotransferase 3 activity	GO|GO.MF	0.00111393	1	1	1	[heparan sulfate]-glucosamine 3-sulfotransferase 3 activity	9955 (HS3ST3A1)	HepG2:192
8	GO:0008467	[heparan sulfate]-glucosamine 3-sulfotransferase 1 activity	GO|GO.MF	0.0027828	1	1	1	[heparan sulfate]-glucosamine 3-sulfotransferase 1 activity	9955 (HS3ST3A1)	HepG2:192
9	GO:0044571	[2Fe-2S] cluster assembly	GO|GO.BP	0.0027828	1	1	1	[2Fe-2S] cluster assembly	150274 (HSCB)	HepG2:192
10	GO:1990481	mRNA pseudouridine synthesis	GO|GO.BP	0.0027828	1	1	1	mRNA pseudouridine synthesis	142940 (TRUB1)	HepG2:192
4	GO:0006400	tRNA modification	GO|GO.BP	0.000839753	1	1	2	tRNA modification	123263 (MTFMT)|142940 (TRUB1)	HepG2:192
6	GO:0008033	tRNA processing	GO|GO.BP	0.00181508	1	1	2	tRNA processing	123263 (MTFMT)|142940 (TRUB1)	HepG2:192
7	GO:0009451	RNA modification	GO|GO.BP	0.00261472	1	1	2	RNA modification	123263 (MTFMT)|142940 (TRUB1)	HepG2:192
1	GO:0015019	heparan-alpha-glucosaminide N-acetyltransferase activity	GO|GO.MF	0.000557103	1	0.876949	1	heparan-alpha-glucosaminide N-acetyltransferase activity	138050 (HGSNAT)	HepG2:193
2	GO:0043335	protein unfolding	GO|GO.BP	0.00111393	1	1	1	protein unfolding	10961 (ERP29)	HepG2:193
3	GO:2000815	regulation of mRNA stability involved in response to oxidative stress	GO|GO.BP	0.00111393	1	1	1	regulation of mRNA stability involved in response to oxidative stress	4670 (HNRNPM)	HepG2:193
5	GO:0005332	gamma-aminobutyric acid:sodium symporter activity	GO|GO.MF	0.00167049	1	1	1	gamma-aminobutyric acid:sodium symporter activity	6538 (SLC6A11)	HepG2:193
6	GO:0010610	regulation of mRNA stability involved in response to stress	GO|GO.BP	0.00167049	1	1	1	regulation of mRNA stability involved in response to stress	4670 (HNRNPM)	HepG2:193
7	GO:0015185	gamma-aminobutyric acid transmembrane transporter activity	GO|GO.MF	0.00167049	1	1	1	gamma-aminobutyric acid transmembrane transporter activity	6538 (SLC6A11)	HepG2:193
8	GO:0097742	de novo centriole assembly	GO|GO.BP	0.00222678	1	1	1	de novo centriole assembly	22995 (CEP152)	HepG2:193
9	GO:0098535	de novo centriole assembly involved in multi-ciliated epithelial cell differentiation	GO|GO.BP	0.00222678	1	1	1	de novo centriole assembly involved in multi-ciliated epithelial cell differentiation	22995 (CEP152)	HepG2:193
10	GO:0098536	deuterosome	GO|GO.CC	0.00222678	1	1	1	deuterosome	22995 (CEP152)	HepG2:193
4	GO:0022613	ribonucleoprotein complex biogenesis	GO|GO.BP	0.00117089	1	1	3	ribonucleoprotein complex biogenesis	10146 (G3BP1)|10528 (NOP56)|51154 (MRTO4)	HepG2:193
1	GO:0021934	hindbrain tangential cell migration	GO|GO.BP	0.00111393	1	1	1	hindbrain tangential cell migration	5362 (PLXNA2)	HepG2:194
2	GO:0021935	cerebellar granule cell precursor tangential migration	GO|GO.BP	0.00111393	1	1	1	cerebellar granule cell precursor tangential migration	5362 (PLXNA2)	HepG2:194
3	GO:0043585	nose morphogenesis	GO|GO.BP	0.00111393	1	1	1	nose morphogenesis	6497 (SKI)	HepG2:194
4	GO:0046811	histone deacetylase inhibitor activity	GO|GO.MF	0.00111393	1	1	1	histone deacetylase inhibitor activity	6497 (SKI)	HepG2:194
7	GO:0035033	histone deacetylase regulator activity	GO|GO.MF	0.00167049	1	1	1	histone deacetylase regulator activity	6497 (SKI)	HepG2:194
8	GO:0050211	procollagen galactosyltransferase activity	GO|GO.MF	0.00167049	1	1	1	procollagen galactosyltransferase activity	23127 (COLGALT2)	HepG2:194
5	GO:0035107	appendage morphogenesis	GO|GO.BP	0.00123145	1	1	2	appendage morphogenesis	5362 (PLXNA2)|6497 (SKI)	HepG2:194
6	GO:0035108	limb morphogenesis	GO|GO.BP	0.00123145	1	1	2	limb morphogenesis	5362 (PLXNA2)|6497 (SKI)	HepG2:194
9	GO:0048736	appendage development	GO|GO.BP	0.00190736	1	1	2	appendage development	5362 (PLXNA2)|6497 (SKI)	HepG2:194
10	GO:0060173	limb development	GO|GO.BP	0.00190736	1	1	2	limb development	5362 (PLXNA2)|6497 (SKI)	HepG2:194
1	GO:0000839	Hrd1p ubiquitin ligase ERAD-L complex	GO|GO.CC	0.00146178	1	1	1	Hrd1p ubiquitin ligase ERAD-L complex	550 (AUP1)	HepG2:195
2	GO:0000836	Hrd1p ubiquitin ligase complex	GO|GO.CC	0.00194864	1	1	1	Hrd1p ubiquitin ligase complex	550 (AUP1)	HepG2:195
3	GO:0061086	negative regulation of histone H3-K27 methylation	GO|GO.BP	0.00194864	1	1	1	negative regulation of histone H3-K27 methylation	5252 (PHF1)	HepG2:195
4	GO:0000835	ER ubiquitin ligase complex	GO|GO.CC	0.00243529	1	1	1	ER ubiquitin ligase complex	550 (AUP1)	HepG2:195
5	GO:0061087	positive regulation of histone H3-K27 methylation	GO|GO.BP	0.00292174	1	1	1	positive regulation of histone H3-K27 methylation	5252 (PHF1)	HepG2:195
6	GO:0035641	locomotory exploration behavior	GO|GO.BP	0.00340798	1	1	1	locomotory exploration behavior	60314 (C12orf10)	HepG2:195
7	GO:0097027	ubiquitin-protein transferase activator activity	GO|GO.MF	0.00340798	1	1	1	ubiquitin-protein transferase activator activity	550 (AUP1)	HepG2:195
9	GO:0061085	regulation of histone H3-K27 methylation	GO|GO.BP	0.00389402	1	1	1	regulation of histone H3-K27 methylation	5252 (PHF1)	HepG2:195
10	GO:0000153	cytoplasmic ubiquitin ligase complex	GO|GO.CC	0.00535093	1	1	1	cytoplasmic ubiquitin ligase complex	550 (AUP1)	HepG2:195
8	GO:1990234	transferase complex	GO|GO.CC	0.00381916	1	1	3	transferase complex	550 (AUP1)|5252 (PHF1)|79018 (GID4)	HepG2:195
5	GO:0097433	dense body	GO|GO.CC	2.03549e-06	1	0.0133212	2	dense body	60 (ACTB)|71 (ACTG1)	HepG2:196
4	GO:0070527	platelet aggregation	GO|GO.BP	1.21536e-06	1	0.00858744	3	platelet aggregation	60 (ACTB)|71 (ACTG1)|10398 (MYL9)	HepG2:196
6	GO:0034109	homotypic cell-cell adhesion	GO|GO.BP	2.64976e-06	1	0.0167718	3	homotypic cell-cell adhesion	60 (ACTB)|71 (ACTG1)|10398 (MYL9)	HepG2:196
7	GO:0005200	structural constituent of cytoskeleton	GO|GO.MF	5.31223e-06	1	0.0301123	3	structural constituent of cytoskeleton	58 (ACTA1)|60 (ACTB)|71 (ACTG1)	HepG2:196
8	GO:0072562	blood microparticle	GO|GO.CC	9.03284e-06	1	0.0463611	3	blood microparticle	58 (ACTA1)|60 (ACTB)|71 (ACTG1)	HepG2:196
9	GO:0030168	platelet activation	GO|GO.BP	1.84824e-05	1	0.0803979	3	platelet activation	60 (ACTB)|71 (ACTG1)|10398 (MYL9)	HepG2:196
10	GO:0030017	sarcomere	GO|GO.CC	2.82858e-05	1	0.111514	3	sarcomere	58 (ACTA1)|10398 (MYL9)|58498 (MYL7)	HepG2:196
2	GO:0030016	myofibril	GO|GO.CC	4.34241e-07	1	0.00359445	4	myofibril	58 (ACTA1)|71 (ACTG1)|10398 (MYL9)|58498 (MYL7)	HepG2:196
3	GO:0043292	contractile fiber	GO|GO.CC	5.32073e-07	1	0.0043012	4	contractile fiber	58 (ACTA1)|71 (ACTG1)|10398 (MYL9)|58498 (MYL7)	HepG2:196
1	GO:0015629	actin cytoskeleton	GO|GO.CC	3.40534e-07	1	0.00290842	5	actin cytoskeleton	58 (ACTA1)|60 (ACTB)|71 (ACTG1)|10398 (MYL9)|58498 (MYL7)	HepG2:196
5	GO:0086062	voltage-gated sodium channel activity involved in Purkinje myocyte action potential	GO|GO.MF	0.000487465	1	0.812743	1	voltage-gated sodium channel activity involved in Purkinje myocyte action potential	6324 (SCN1B)	HepG2:197
10	GO:0005988	lactose metabolic process	GO|GO.BP	0.000974727	1	1	1	lactose metabolic process	6513 (SLC2A1)	HepG2:197
1	GO:0060042	retina morphogenesis in camera-type eye	GO|GO.BP	9.40802e-05	1	0.279435	2	retina morphogenesis in camera-type eye	4041 (LRP5)|28996 (HIPK2)	HepG2:197
2	GO:0014704	intercalated disc	GO|GO.CC	0.000182189	1	0.440968	2	intercalated disc	6324 (SCN1B)|6513 (SLC2A1)	HepG2:197
3	GO:0044291	cell-cell contact zone	GO|GO.CC	0.000332348	1	0.673322	2	cell-cell contact zone	6324 (SCN1B)|6513 (SLC2A1)	HepG2:197
6	GO:0048593	camera-type eye morphogenesis	GO|GO.BP	0.00057062	1	0.892024	2	camera-type eye morphogenesis	4041 (LRP5)|28996 (HIPK2)	HepG2:197
7	GO:0042383	sarcolemma	GO|GO.CC	0.0007471	1	1	2	sarcolemma	6324 (SCN1B)|6513 (SLC2A1)	HepG2:197
9	GO:0060041	retina development in camera-type eye	GO|GO.BP	0.000946777	1	1	2	retina development in camera-type eye	4041 (LRP5)|28996 (HIPK2)	HepG2:197
4	GO:0034762	regulation of transmembrane transport	GO|GO.BP	0.000403598	1	0.750059	3	regulation of transmembrane transport	6324 (SCN1B)|6513 (SLC2A1)|57214 (CEMIP)	HepG2:197
8	GO:0048598	embryonic morphogenesis	GO|GO.BP	0.000853029	1	1	3	embryonic morphogenesis	4041 (LRP5)|28996 (HIPK2)|79074 (C2orf49)	HepG2:197
1	GO:0030272	5-formyltetrahydrofolate cyclo-ligase activity	GO|GO.MF	0.000487465	1	0.812743	1	5-formyltetrahydrofolate cyclo-ligase activity	10588 (MTHFS)	HepG2:198
2	GO:0046657	folic acid catabolic process	GO|GO.BP	0.000487465	1	0.812743	1	folic acid catabolic process	10588 (MTHFS)	HepG2:198
3	GO:1905787	regulation of detection of mechanical stimulus involved in sensory perception of touch	GO|GO.BP	0.000487465	1	0.812743	1	regulation of detection of mechanical stimulus involved in sensory perception of touch	784 (CACNB3)	HepG2:198
4	GO:1905788	negative regulation of detection of mechanical stimulus involved in sensory perception of touch	GO|GO.BP	0.000487465	1	0.812743	1	negative regulation of detection of mechanical stimulus involved in sensory perception of touch	784 (CACNB3)	HepG2:198
5	GO:0016882	cyclo-ligase activity	GO|GO.MF	0.000974727	1	1	1	cyclo-ligase activity	10588 (MTHFS)	HepG2:198
6	GO:0009397	folic acid-containing compound catabolic process	GO|GO.BP	0.00146178	1	1	1	folic acid-containing compound catabolic process	10588 (MTHFS)	HepG2:198
7	GO:0042365	water-soluble vitamin catabolic process	GO|GO.BP	0.00146178	1	1	1	water-soluble vitamin catabolic process	10588 (MTHFS)	HepG2:198
8	GO:0042560	pteridine-containing compound catabolic process	GO|GO.BP	0.00146178	1	1	1	pteridine-containing compound catabolic process	10588 (MTHFS)	HepG2:198
9	GO:0050976	detection of mechanical stimulus involved in sensory perception of touch	GO|GO.BP	0.00146178	1	1	1	detection of mechanical stimulus involved in sensory perception of touch	784 (CACNB3)	HepG2:198
10	GO:1901843	positive regulation of high voltage-gated calcium channel activity	GO|GO.BP	0.00146178	1	1	1	positive regulation of high voltage-gated calcium channel activity	784 (CACNB3)	HepG2:198
2	GO:0045925	positive regulation of female receptivity	GO|GO.BP	0.000487465	1	0.812743	1	positive regulation of female receptivity	7067 (THRA)	HepG2:199
3	GO:0008050	female courtship behavior	GO|GO.BP	0.000974727	1	1	1	female courtship behavior	7067 (THRA)	HepG2:199
4	GO:0017055	negative regulation of RNA polymerase II transcriptional preinitiation complex assembly	GO|GO.BP	0.000974727	1	1	1	negative regulation of RNA polymerase II transcriptional preinitiation complex assembly	7067 (THRA)	HepG2:199
6	GO:0002155	regulation of thyroid hormone mediated signaling pathway	GO|GO.BP	0.00146178	1	1	1	regulation of thyroid hormone mediated signaling pathway	7067 (THRA)	HepG2:199
7	GO:0007619	courtship behavior	GO|GO.BP	0.00146178	1	1	1	courtship behavior	7067 (THRA)	HepG2:199
8	GO:0045924	regulation of female receptivity	GO|GO.BP	0.00146178	1	1	1	regulation of female receptivity	7067 (THRA)	HepG2:199
9	GO:0002154	thyroid hormone mediated signaling pathway	GO|GO.BP	0.00194864	1	1	1	thyroid hormone mediated signaling pathway	7067 (THRA)	HepG2:199
10	GO:0060180	female mating behavior	GO|GO.BP	0.00194864	1	1	1	female mating behavior	7067 (THRA)	HepG2:199
1	GO:0050877	nervous system process	GO|GO.BP	0.0001529	1	0.38856	4	nervous system process	563 (AZGP1)|3983 (ABLIM1)|7067 (THRA)|23259 (DDHD2)	HepG2:199
5	GO:0003008	system process	GO|GO.BP	0.00127204	1	1	4	system process	563 (AZGP1)|3983 (ABLIM1)|7067 (THRA)|23259 (DDHD2)	HepG2:199
36	GO:0003723	RNA binding	GO|GO.MF	2.79544e-12	1.83495e-05	5.59437e-08	180	RNA binding	(More than 50 overlapping genes)	HepG2:2
44	GO:0006351	transcription, DNA-templated	GO|GO.BP	1.21386e-11	7.96788e-05	2.1921e-07	303	transcription, DNA-templated	(More than 50 overlapping genes)	HepG2:2
35	GO:0097659	nucleic acid-templated transcription	GO|GO.BP	2.65447e-12	1.74242e-05	5.3285e-08	309	nucleic acid-templated transcription	(More than 50 overlapping genes)	HepG2:2
41	GO:0032774	RNA biosynthetic process	GO|GO.BP	4.25911e-12	2.79572e-05	8.1508e-08	309	RNA biosynthetic process	(More than 50 overlapping genes)	HepG2:2
39	GO:0051252	regulation of RNA metabolic process	GO|GO.BP	3.47278e-12	2.27957e-05	6.82505e-08	315	regulation of RNA metabolic process	(More than 50 overlapping genes)	HepG2:2
20	GO:0005654	nucleoplasm	GO|GO.CC	2.20512e-14	1.44746e-07	5.93222e-10	333	nucleoplasm	(More than 50 overlapping genes)	HepG2:2
27	GO:2000112	regulation of cellular macromolecule biosynthetic process	GO|GO.BP	3.12034e-13	2.04822e-06	7.23754e-09	329	regulation of cellular macromolecule biosynthetic process	(More than 50 overlapping genes)	HepG2:2
29	GO:0010556	regulation of macromolecule biosynthetic process	GO|GO.BP	4.40392e-13	2.89078e-06	9.9682e-09	336	regulation of macromolecule biosynthetic process	(More than 50 overlapping genes)	HepG2:2
32	GO:0031326	regulation of cellular biosynthetic process	GO|GO.BP	1.53511e-12	1.00766e-05	3.15882e-08	342	regulation of cellular biosynthetic process	(More than 50 overlapping genes)	HepG2:2
43	GO:0034654	nucleobase-containing compound biosynthetic process	GO|GO.BP	8.82969e-12	5.7959e-05	1.6419e-07	342	nucleobase-containing compound biosynthetic process	(More than 50 overlapping genes)	HepG2:2
1	GO:0003676	nucleic acid binding	GO|GO.MF	2.7732e-20	1.82035e-13	1.3385e-15	378	nucleic acid binding	(More than 50 overlapping genes)	HepG2:2
40	GO:0018130	heterocycle biosynthetic process	GO|GO.BP	4.10123e-12	2.69209e-05	7.88395e-08	348	heterocycle biosynthetic process	(More than 50 overlapping genes)	HepG2:2
33	GO:0019438	aromatic compound biosynthetic process	GO|GO.BP	1.58658e-12	1.04145e-05	3.25453e-08	350	aromatic compound biosynthetic process	(More than 50 overlapping genes)	HepG2:2
37	GO:0010468	regulation of gene expression	GO|GO.BP	3.07052e-12	2.01552e-05	6.07083e-08	358	regulation of gene expression	(More than 50 overlapping genes)	HepG2:2
16	GO:0031981	nuclear lumen	GO|GO.CC	6.52283e-15	4.28165e-08	1.82976e-10	377	nuclear lumen	(More than 50 overlapping genes)	HepG2:2
5	GO:0016070	RNA metabolic process	GO|GO.BP	2.44499e-17	1.60491e-10	8.96599e-13	398	RNA metabolic process	(More than 50 overlapping genes)	HepG2:2
12	GO:0044428	nuclear part	GO|GO.CC	7.47713e-16	4.90806e-09	2.29349e-11	406	nuclear part	(More than 50 overlapping genes)	HepG2:2
25	GO:0034645	cellular macromolecule biosynthetic process	GO|GO.BP	1.99182e-13	1.30745e-06	4.80681e-09	396	cellular macromolecule biosynthetic process	(More than 50 overlapping genes)	HepG2:2
31	GO:0044271	cellular nitrogen compound biosynthetic process	GO|GO.BP	1.4372e-12	9.43392e-06	2.96664e-08	394	cellular nitrogen compound biosynthetic process	(More than 50 overlapping genes)	HepG2:2
28	GO:0009059	macromolecule biosynthetic process	GO|GO.BP	4.10373e-13	2.69373e-06	9.32087e-09	403	macromolecule biosynthetic process	(More than 50 overlapping genes)	HepG2:2
10	GO:0090304	nucleic acid metabolic process	GO|GO.BP	4.08081e-16	2.67868e-09	1.28167e-11	430	nucleic acid metabolic process	(More than 50 overlapping genes)	HepG2:2
2	GO:0010467	gene expression	GO|GO.BP	5.24421e-20	3.44235e-13	2.47651e-15	457	gene expression	(More than 50 overlapping genes)	HepG2:2
22	GO:0031974	membrane-enclosed lumen	GO|GO.CC	1.66809e-13	1.09495e-06	4.10093e-09	446	membrane-enclosed lumen	(More than 50 overlapping genes)	HepG2:2
23	GO:0043233	organelle lumen	GO|GO.CC	1.66809e-13	1.09495e-06	4.10093e-09	446	organelle lumen	(More than 50 overlapping genes)	HepG2:2
24	GO:0070013	intracellular organelle lumen	GO|GO.CC	1.66809e-13	1.09495e-06	4.10093e-09	446	intracellular organelle lumen	(More than 50 overlapping genes)	HepG2:2
21	GO:0006139	nucleobase-containing compound metabolic process	GO|GO.BP	1.14152e-13	7.49306e-07	2.89307e-09	460	nucleobase-containing compound metabolic process	(More than 50 overlapping genes)	HepG2:2
26	GO:0046483	heterocycle metabolic process	GO|GO.BP	2.71375e-13	1.78133e-06	6.38471e-09	468	heterocycle metabolic process	(More than 50 overlapping genes)	HepG2:2
30	GO:0006725	cellular aromatic compound metabolic process	GO|GO.BP	4.60407e-13	3.02216e-06	1.03854e-08	469	cellular aromatic compound metabolic process	(More than 50 overlapping genes)	HepG2:2
13	GO:1901363	heterocyclic compound binding	GO|GO.MF	1.38143e-15	9.06784e-09	4.17873e-11	483	heterocyclic compound binding	(More than 50 overlapping genes)	HepG2:2
14	GO:0097159	organic cyclic compound binding	GO|GO.MF	3.18405e-15	2.09004e-08	9.24796e-11	486	organic cyclic compound binding	(More than 50 overlapping genes)	HepG2:2
34	GO:1901360	organic cyclic compound metabolic process	GO|GO.BP	2.06933e-12	1.35833e-05	4.20534e-08	479	organic cyclic compound metabolic process	(More than 50 overlapping genes)	HepG2:2
19	GO:0034641	cellular nitrogen compound metabolic process	GO|GO.BP	2.19613e-14	1.44156e-07	5.93222e-10	507	cellular nitrogen compound metabolic process	(More than 50 overlapping genes)	HepG2:2
3	GO:0005634	nucleus	GO|GO.CC	6.97618e-20	4.57923e-13	3.20226e-15	588	nucleus	(More than 50 overlapping genes)	HepG2:2
15	GO:0044260	cellular macromolecule metabolic process	GO|GO.BP	4.14772e-15	2.7226e-08	1.18891e-10	606	cellular macromolecule metabolic process	(More than 50 overlapping genes)	HepG2:2
6	GO:0043170	macromolecule metabolic process	GO|GO.BP	4.65347e-17	3.05459e-10	1.64225e-12	673	macromolecule metabolic process	(More than 50 overlapping genes)	HepG2:2
17	GO:0006807	nitrogen compound metabolic process	GO|GO.BP	1.5771e-14	1.03522e-07	4.33147e-10	705	nitrogen compound metabolic process	(More than 50 overlapping genes)	HepG2:2
38	GO:0044237	cellular metabolic process	GO|GO.BP	3.45125e-12	2.26544e-05	6.80311e-08	729	cellular metabolic process	(More than 50 overlapping genes)	HepG2:2
42	GO:0071704	organic substance metabolic process	GO|GO.BP	7.73727e-12	5.07882e-05	1.44696e-07	737	organic substance metabolic process	(More than 50 overlapping genes)	HepG2:2
8	GO:0043231	intracellular membrane-bounded organelle	GO|GO.CC	1.52922e-16	1.00379e-09	4.94479e-12	777	intracellular membrane-bounded organelle	(More than 50 overlapping genes)	HepG2:2
11	GO:0043227	membrane-bounded organelle	GO|GO.CC	6.7596e-16	4.43707e-09	2.08313e-11	845	membrane-bounded organelle	(More than 50 overlapping genes)	HepG2:2
7	GO:0043229	intracellular organelle	GO|GO.CC	4.795e-17	3.14748e-10	1.67419e-12	861	intracellular organelle	(More than 50 overlapping genes)	HepG2:2
18	GO:0043226	organelle	GO|GO.CC	1.83315e-14	1.2033e-07	4.99294e-10	887	organelle	(More than 50 overlapping genes)	HepG2:2
4	GO:0044424	intracellular part	GO|GO.CC	2.24017e-18	1.47047e-11	8.96626e-14	943	intracellular part	(More than 50 overlapping genes)	HepG2:2
9	GO:0005622	intracellular	GO|GO.CC	1.94213e-16	1.27483e-09	6.2187e-12	948	intracellular	(More than 50 overlapping genes)	HepG2:2
3	GO:0006977	DNA damage response, signal transduction by p53 class mediator resulting in cell cycle arrest	GO|GO.BP	1.62465e-05	1	0.0729435	5	DNA damage response, signal transduction by p53 class mediator resulting in cell cycle arrest	5371 (PML)|7832 (BTG2)|51499 (TRIAP1)|55367 (PIDD1)|144455 (E2F7)	HepG2:20
6	GO:0072431	signal transduction involved in mitotic G1 DNA damage checkpoint	GO|GO.BP	1.77884e-05	1	0.0778594	5	signal transduction involved in mitotic G1 DNA damage checkpoint	5371 (PML)|7832 (BTG2)|51499 (TRIAP1)|55367 (PIDD1)|144455 (E2F7)	HepG2:20
7	GO:1902400	intracellular signal transduction involved in G1 DNA damage checkpoint	GO|GO.BP	1.77884e-05	1	0.0778594	5	intracellular signal transduction involved in G1 DNA damage checkpoint	5371 (PML)|7832 (BTG2)|51499 (TRIAP1)|55367 (PIDD1)|144455 (E2F7)	HepG2:20
8	GO:0072413	signal transduction involved in mitotic cell cycle checkpoint	GO|GO.BP	1.94421e-05	1	0.0831989	5	signal transduction involved in mitotic cell cycle checkpoint	5371 (PML)|7832 (BTG2)|51499 (TRIAP1)|55367 (PIDD1)|144455 (E2F7)	HepG2:20
9	GO:1902402	signal transduction involved in mitotic DNA damage checkpoint	GO|GO.BP	1.94421e-05	1	0.0831989	5	signal transduction involved in mitotic DNA damage checkpoint	5371 (PML)|7832 (BTG2)|51499 (TRIAP1)|55367 (PIDD1)|144455 (E2F7)	HepG2:20
10	GO:1902403	signal transduction involved in mitotic DNA integrity checkpoint	GO|GO.BP	1.94421e-05	1	0.0831989	5	signal transduction involved in mitotic DNA integrity checkpoint	5371 (PML)|7832 (BTG2)|51499 (TRIAP1)|55367 (PIDD1)|144455 (E2F7)	HepG2:20
1	GO:0034644	cellular response to UV	GO|GO.BP	5.22589e-06	1	0.0296741	6	cellular response to UV	1643 (DDB2)|5429 (POLH)|7508 (XPC)|8372 (HYAL3)|51499 (TRIAP1)...	HepG2:20
5	GO:0044773	mitotic DNA damage checkpoint	GO|GO.BP	1.70813e-05	1	0.0756569	6	mitotic DNA damage checkpoint	5371 (PML)|7508 (XPC)|7832 (BTG2)|51499 (TRIAP1)|55367 (PIDD1)...	HepG2:20
2	GO:0009411	response to UV	GO|GO.BP	1.05119e-05	1	0.0525921	7	response to UV	1643 (DDB2)|5371 (PML)|5429 (POLH)|7508 (XPC)|8372 (HYAL3)...	HepG2:20
4	GO:0000077	DNA damage checkpoint	GO|GO.BP	1.63874e-05	1	0.0734757	7	DNA damage checkpoint	5371 (PML)|7508 (XPC)|7832 (BTG2)|51499 (TRIAP1)|55367 (PIDD1)...	HepG2:20
1	GO:0021503	neural fold bending	GO|GO.BP	0.000487465	1	0.812743	1	neural fold bending	7798 (LUZP1)	HepG2:200
2	GO:0033633	negative regulation of cell-cell adhesion mediated by integrin	GO|GO.BP	0.000974727	1	1	1	negative regulation of cell-cell adhesion mediated by integrin	23075 (SWAP70)	HepG2:200
3	GO:1902309	negative regulation of peptidyl-serine dephosphorylation	GO|GO.BP	0.000974727	1	1	1	negative regulation of peptidyl-serine dephosphorylation	23075 (SWAP70)	HepG2:200
4	GO:1902308	regulation of peptidyl-serine dephosphorylation	GO|GO.BP	0.00146178	1	1	1	regulation of peptidyl-serine dephosphorylation	23075 (SWAP70)	HepG2:200
5	GO:0072385	minus-end-directed organelle transport along microtubule	GO|GO.BP	0.00194864	1	1	1	minus-end-directed organelle transport along microtubule	23299 (BICD2)	HepG2:200
6	GO:0005642	annulate lamellae	GO|GO.CC	0.00243529	1	1	1	annulate lamellae	23299 (BICD2)	HepG2:200
7	GO:0060754	positive regulation of mast cell chemotaxis	GO|GO.BP	0.00243529	1	1	1	positive regulation of mast cell chemotaxis	23075 (SWAP70)	HepG2:200
8	GO:0001842	neural fold formation	GO|GO.BP	0.00292174	1	1	1	neural fold formation	7798 (LUZP1)	HepG2:200
9	GO:0060753	regulation of mast cell chemotaxis	GO|GO.BP	0.00292174	1	1	1	regulation of mast cell chemotaxis	23075 (SWAP70)	HepG2:200
10	GO:0033632	regulation of cell-cell adhesion mediated by integrin	GO|GO.BP	0.00340798	1	1	1	regulation of cell-cell adhesion mediated by integrin	23075 (SWAP70)	HepG2:200
1	GO:1902748	positive regulation of lens fiber cell differentiation	GO|GO.BP	0.000487465	1	0.812743	1	positive regulation of lens fiber cell differentiation	9839 (ZEB2)	HepG2:201
2	GO:0021767	mammillary body development	GO|GO.BP	0.000974727	1	1	1	mammillary body development	9839 (ZEB2)	HepG2:201
3	GO:0048023	positive regulation of melanin biosynthetic process	GO|GO.BP	0.000974727	1	1	1	positive regulation of melanin biosynthetic process	9839 (ZEB2)	HepG2:201
4	GO:0061373	mammillary axonal complex development	GO|GO.BP	0.000974727	1	1	1	mammillary axonal complex development	9839 (ZEB2)	HepG2:201
5	GO:0097324	melanocyte migration	GO|GO.BP	0.000974727	1	1	1	melanocyte migration	9839 (ZEB2)	HepG2:201
6	GO:1902746	regulation of lens fiber cell differentiation	GO|GO.BP	0.000974727	1	1	1	regulation of lens fiber cell differentiation	9839 (ZEB2)	HepG2:201
7	GO:1903056	regulation of melanosome organization	GO|GO.BP	0.000974727	1	1	1	regulation of melanosome organization	9839 (ZEB2)	HepG2:201
8	GO:1900378	positive regulation of secondary metabolite biosynthetic process	GO|GO.BP	0.00146178	1	1	1	positive regulation of secondary metabolite biosynthetic process	9839 (ZEB2)	HepG2:201
9	GO:0021957	corticospinal tract morphogenesis	GO|GO.BP	0.00194864	1	1	1	corticospinal tract morphogenesis	9839 (ZEB2)	HepG2:201
10	GO:0045636	positive regulation of melanocyte differentiation	GO|GO.BP	0.00194864	1	1	1	positive regulation of melanocyte differentiation	9839 (ZEB2)	HepG2:201
2	GO:0004322	ferroxidase activity	GO|GO.MF	0.00243529	1	1	1	ferroxidase activity	1356 (CP)	HepG2:202
3	GO:0016724	oxidoreductase activity, oxidizing metal ions, oxygen as acceptor	GO|GO.MF	0.00243529	1	1	1	oxidoreductase activity, oxidizing metal ions, oxygen as acceptor	1356 (CP)	HepG2:202
4	GO:2000210	positive regulation of anoikis	GO|GO.BP	0.00243529	1	1	1	positive regulation of anoikis	25855 (BRMS1)	HepG2:202
6	GO:0001741	XY body	GO|GO.CC	0.00486549	1	1	1	XY body	6599 (SMARCC1)	HepG2:202
10	GO:0030914	STAGA complex	GO|GO.CC	0.00583615	1	1	1	STAGA complex	93624 (TADA2B)	HepG2:202
1	GO:0006338	chromatin remodeling	GO|GO.BP	0.0021704	1	1	2	chromatin remodeling	6599 (SMARCC1)|93624 (TADA2B)	HepG2:202
5	GO:0006325	chromatin organization	GO|GO.BP	0.00328765	1	1	3	chromatin organization	6599 (SMARCC1)|25855 (BRMS1)|93624 (TADA2B)	HepG2:202
7	GO:0006351	transcription, DNA-templated	GO|GO.BP	0.00499941	1	1	5	transcription, DNA-templated	4733 (DRG1)|6599 (SMARCC1)|25855 (BRMS1)|29068 (ZBTB44)|93624 (TADA2B)	HepG2:202
8	GO:0097659	nucleic acid-templated transcription	GO|GO.BP	0.00528943	1	1	5	nucleic acid-templated transcription	4733 (DRG1)|6599 (SMARCC1)|25855 (BRMS1)|29068 (ZBTB44)|93624 (TADA2B)	HepG2:202
9	GO:0032774	RNA biosynthetic process	GO|GO.BP	0.00538055	1	1	5	RNA biosynthetic process	4733 (DRG1)|6599 (SMARCC1)|25855 (BRMS1)|29068 (ZBTB44)|93624 (TADA2B)	HepG2:202
1	GO:0097635	extrinsic component of autophagosome membrane	GO|GO.CC	0.000974727	1	1	1	extrinsic component of autophagosome membrane	23001 (WDFY3)	HepG2:203
2	GO:0000322	storage vacuole	GO|GO.CC	0.00146178	1	1	1	storage vacuole	8874 (ARHGEF7)	HepG2:203
3	GO:0034274	Atg12-Atg5-Atg16 complex	GO|GO.CC	0.00146178	1	1	1	Atg12-Atg5-Atg16 complex	23001 (WDFY3)	HepG2:203
4	GO:0042766	nucleosome mobilization	GO|GO.BP	0.00146178	1	1	1	nucleosome mobilization	54617 (INO80)	HepG2:203
5	GO:0045196	establishment or maintenance of neuroblast polarity	GO|GO.BP	0.00146178	1	1	1	establishment or maintenance of neuroblast polarity	85440 (DOCK7)	HepG2:203
6	GO:0045200	establishment of neuroblast polarity	GO|GO.BP	0.00146178	1	1	1	establishment of neuroblast polarity	85440 (DOCK7)	HepG2:203
7	GO:0000306	extrinsic component of vacuolar membrane	GO|GO.CC	0.00194864	1	1	1	extrinsic component of vacuolar membrane	23001 (WDFY3)	HepG2:203
9	GO:0022027	interkinetic nuclear migration	GO|GO.BP	0.00243529	1	1	1	interkinetic nuclear migration	85440 (DOCK7)	HepG2:203
10	GO:0060124	positive regulation of growth hormone secretion	GO|GO.BP	0.00243529	1	1	1	positive regulation of growth hormone secretion	8874 (ARHGEF7)	HepG2:203
8	GO:0017048	Rho GTPase binding	GO|GO.MF	0.00219922	1	1	2	Rho GTPase binding	8874 (ARHGEF7)|85440 (DOCK7)	HepG2:203
5	GO:0051141	negative regulation of NK T cell proliferation	GO|GO.BP	0.000487465	1	0.812743	1	negative regulation of NK T cell proliferation	51043 (ZBTB7B)	HepG2:204
6	GO:2000640	positive regulation of SREBP signaling pathway	GO|GO.BP	0.000487465	1	0.812743	1	positive regulation of SREBP signaling pathway	51043 (ZBTB7B)	HepG2:204
7	GO:0043377	negative regulation of CD8-positive, alpha-beta T cell differentiation	GO|GO.BP	0.000974727	1	1	1	negative regulation of CD8-positive, alpha-beta T cell differentiation	51043 (ZBTB7B)	HepG2:204
8	GO:0051134	negative regulation of NK T cell activation	GO|GO.BP	0.000974727	1	1	1	negative regulation of NK T cell activation	51043 (ZBTB7B)	HepG2:204
10	GO:2000638	regulation of SREBP signaling pathway	GO|GO.BP	0.00146178	1	1	1	regulation of SREBP signaling pathway	51043 (ZBTB7B)	HepG2:204
9	GO:0045893	positive regulation of transcription, DNA-templated	GO|GO.BP	0.00137355	1	1	4	positive regulation of transcription, DNA-templated	6602 (SMARCD1)|6670 (SP3)|10138 (YAF2)|51043 (ZBTB7B)	HepG2:204
1	GO:0010557	positive regulation of macromolecule biosynthetic process	GO|GO.BP	0.00020299	1	0.478608	5	positive regulation of macromolecule biosynthetic process	6602 (SMARCD1)|6670 (SP3)|10138 (YAF2)|51043 (ZBTB7B)|51335 (NGRN)	HepG2:204
2	GO:0010628	positive regulation of gene expression	GO|GO.BP	0.000241225	1	0.542454	5	positive regulation of gene expression	6602 (SMARCD1)|6670 (SP3)|10138 (YAF2)|51043 (ZBTB7B)|51335 (NGRN)	HepG2:204
3	GO:0031328	positive regulation of cellular biosynthetic process	GO|GO.BP	0.00024811	1	0.552824	5	positive regulation of cellular biosynthetic process	6602 (SMARCD1)|6670 (SP3)|10138 (YAF2)|51043 (ZBTB7B)|51335 (NGRN)	HepG2:204
4	GO:0009891	positive regulation of biosynthetic process	GO|GO.BP	0.000264775	1	0.579409	5	positive regulation of biosynthetic process	6602 (SMARCD1)|6670 (SP3)|10138 (YAF2)|51043 (ZBTB7B)|51335 (NGRN)	HepG2:204
1	GO:0070424	regulation of nucleotide-binding oligomerization domain containing signaling pathway	GO|GO.BP	5.69539e-06	1	0.0317092	2	regulation of nucleotide-binding oligomerization domain containing signaling pathway	330 (BIRC3)|7128 (TNFAIP3)	HepG2:205
7	GO:0070423	nucleotide-binding oligomerization domain containing signaling pathway	GO|GO.BP	0.000106777	1	0.303155	2	nucleotide-binding oligomerization domain containing signaling pathway	330 (BIRC3)|7128 (TNFAIP3)	HepG2:205
8	GO:0035872	nucleotide-binding domain, leucine rich repeat containing receptor signaling pathway	GO|GO.BP	0.000113424	1	0.315879	2	nucleotide-binding domain, leucine rich repeat containing receptor signaling pathway	330 (BIRC3)|7128 (TNFAIP3)	HepG2:205
3	GO:0034612	response to tumor necrosis factor	GO|GO.BP	8.04035e-05	1	0.248716	3	response to tumor necrosis factor	330 (BIRC3)|7128 (TNFAIP3)|10537 (UBD)	HepG2:205
4	GO:0043122	regulation of I-kappaB kinase/NF-kappaB signaling	GO|GO.BP	8.54622e-05	1	0.260345	3	regulation of I-kappaB kinase/NF-kappaB signaling	330 (BIRC3)|7128 (TNFAIP3)|10537 (UBD)	HepG2:205
10	GO:0007249	I-kappaB kinase/NF-kappaB signaling	GO|GO.BP	0.00012682	1	0.340336	3	I-kappaB kinase/NF-kappaB signaling	330 (BIRC3)|7128 (TNFAIP3)|10537 (UBD)	HepG2:205
2	GO:0009967	positive regulation of signal transduction	GO|GO.BP	6.64061e-05	1	0.214833	5	positive regulation of signal transduction	18 (ABAT)|330 (BIRC3)|7128 (TNFAIP3)|10537 (UBD)|55620 (STAP2)	HepG2:205
5	GO:0010647	positive regulation of cell communication	GO|GO.BP	0.00010024	1	0.290501	5	positive regulation of cell communication	18 (ABAT)|330 (BIRC3)|7128 (TNFAIP3)|10537 (UBD)|55620 (STAP2)	HepG2:205
6	GO:0023056	positive regulation of signaling	GO|GO.BP	0.000102928	1	0.29555	5	positive regulation of signaling	18 (ABAT)|330 (BIRC3)|7128 (TNFAIP3)|10537 (UBD)|55620 (STAP2)	HepG2:205
9	GO:0010033	response to organic substance	GO|GO.BP	0.000124782	1	0.336239	6	response to organic substance	18 (ABAT)|330 (BIRC3)|1052 (CEBPD)|2627 (GATA6)|7128 (TNFAIP3)...	HepG2:205
2	GO:0070777	D-aspartate transport	GO|GO.BP	0.000487465	1	0.812743	1	D-aspartate transport	6506 (SLC1A2)	HepG2:206
3	GO:0070779	D-aspartate import across plasma membrane	GO|GO.BP	0.000487465	1	0.812743	1	D-aspartate import across plasma membrane	6506 (SLC1A2)	HepG2:206
4	GO:1900170	negative regulation of glucocorticoid mediated signaling pathway	GO|GO.BP	0.000487465	1	0.812743	1	negative regulation of glucocorticoid mediated signaling pathway	153222 (CREBRF)	HepG2:206
5	GO:1902211	regulation of prolactin signaling pathway	GO|GO.BP	0.000487465	1	0.812743	1	regulation of prolactin signaling pathway	153222 (CREBRF)	HepG2:206
6	GO:1902213	positive regulation of prolactin signaling pathway	GO|GO.BP	0.000487465	1	0.812743	1	positive regulation of prolactin signaling pathway	153222 (CREBRF)	HepG2:206
7	GO:0005314	high-affinity glutamate transmembrane transporter activity	GO|GO.MF	0.000974727	1	1	1	high-affinity glutamate transmembrane transporter activity	6506 (SLC1A2)	HepG2:206
8	GO:0015501	glutamate:sodium symporter activity	GO|GO.MF	0.000974727	1	1	1	glutamate:sodium symporter activity	6506 (SLC1A2)	HepG2:206
9	GO:0038161	prolactin signaling pathway	GO|GO.BP	0.000974727	1	1	1	prolactin signaling pathway	153222 (CREBRF)	HepG2:206
10	GO:1900169	regulation of glucocorticoid mediated signaling pathway	GO|GO.BP	0.000974727	1	1	1	regulation of glucocorticoid mediated signaling pathway	153222 (CREBRF)	HepG2:206
1	GO:0010259	multicellular organism aging	GO|GO.BP	5.59321e-05	1	0.188022	2	multicellular organism aging	4726 (NDUFS6)|6506 (SLC1A2)	HepG2:206
5	GO:0034685	integrin alphav-beta6 complex	GO|GO.CC	0.000487465	1	0.812743	1	integrin alphav-beta6 complex	3685 (ITGAV)	HepG2:207
6	GO:0051463	negative regulation of cortisol secretion	GO|GO.BP	0.000487465	1	0.812743	1	negative regulation of cortisol secretion	5781 (PTPN11)	HepG2:207
7	GO:0052066	entry of symbiont into host cell by promotion of host phagocytosis	GO|GO.BP	0.000487465	1	0.812743	1	entry of symbiont into host cell by promotion of host phagocytosis	3685 (ITGAV)	HepG2:207
8	GO:0052190	modulation by symbiont of host phagocytosis	GO|GO.BP	0.000487465	1	0.812743	1	modulation by symbiont of host phagocytosis	3685 (ITGAV)	HepG2:207
9	GO:0052191	positive regulation by symbiont of host phagocytosis	GO|GO.BP	0.000487465	1	0.812743	1	positive regulation by symbiont of host phagocytosis	3685 (ITGAV)	HepG2:207
10	GO:0052231	modulation of phagocytosis in other organism involved in symbiotic interaction	GO|GO.BP	0.000487465	1	0.812743	1	modulation of phagocytosis in other organism involved in symbiotic interaction	3685 (ITGAV)	HepG2:207
1	GO:0032369	negative regulation of lipid transport	GO|GO.BP	5.1283e-05	1	0.175509	2	negative regulation of lipid transport	3685 (ITGAV)|5781 (PTPN11)	HepG2:207
2	GO:1905953	negative regulation of lipid localization	GO|GO.BP	0.000113424	1	0.315879	2	negative regulation of lipid localization	3685 (ITGAV)|5781 (PTPN11)	HepG2:207
3	GO:0034113	heterotypic cell-cell adhesion	GO|GO.BP	0.00016552	1	0.4128	2	heterotypic cell-cell adhesion	3685 (ITGAV)|55742 (PARVA)	HepG2:207
4	GO:0033627	cell adhesion mediated by integrin	GO|GO.BP	0.000182189	1	0.440968	2	cell adhesion mediated by integrin	3685 (ITGAV)|5781 (PTPN11)	HepG2:207
1	GO:0022013	pallium cell proliferation in forebrain	GO|GO.BP	0.000487465	1	0.812743	1	pallium cell proliferation in forebrain	10642 (IGF2BP1)	HepG2:208
3	GO:0050220	prostaglandin-E synthase activity	GO|GO.MF	0.000974727	1	1	1	prostaglandin-E synthase activity	80142 (PTGES2)	HepG2:208
4	GO:0010610	regulation of mRNA stability involved in response to stress	GO|GO.BP	0.00146178	1	1	1	regulation of mRNA stability involved in response to stress	10642 (IGF2BP1)	HepG2:208
8	GO:0070934	CRD-mediated mRNA stabilization	GO|GO.BP	0.00243529	1	1	1	CRD-mediated mRNA stabilization	10642 (IGF2BP1)	HepG2:208
9	GO:0019371	cyclooxygenase pathway	GO|GO.BP	0.00292174	1	1	1	cyclooxygenase pathway	80142 (PTGES2)	HepG2:208
10	GO:0070937	CRD-mediated mRNA stability complex	GO|GO.CC	0.00292174	1	1	1	CRD-mediated mRNA stability complex	10642 (IGF2BP1)	HepG2:208
2	GO:0035578	azurophil granule lumen	GO|GO.CC	0.000526539	1	0.852975	2	azurophil granule lumen	55313 (CPPED1)|80142 (PTGES2)	HepG2:208
5	GO:0005766	primary lysosome	GO|GO.CC	0.00158304	1	1	2	primary lysosome	55313 (CPPED1)|80142 (PTGES2)	HepG2:208
6	GO:0042582	azurophil granule	GO|GO.CC	0.00158304	1	1	2	azurophil granule	55313 (CPPED1)|80142 (PTGES2)	HepG2:208
7	GO:0005775	vacuolar lumen	GO|GO.CC	0.00173435	1	1	2	vacuolar lumen	55313 (CPPED1)|80142 (PTGES2)	HepG2:208
1	GO:0004568	chitinase activity	GO|GO.MF	0.000974727	1	1	1	chitinase activity	1486 (CTBS)	HepG2:209
2	GO:0006030	chitin metabolic process	GO|GO.BP	0.000974727	1	1	1	chitin metabolic process	1486 (CTBS)	HepG2:209
3	GO:0006032	chitin catabolic process	GO|GO.BP	0.000974727	1	1	1	chitin catabolic process	1486 (CTBS)	HepG2:209
4	GO:0031584	activation of phospholipase D activity	GO|GO.BP	0.00243529	1	1	1	activation of phospholipase D activity	400 (ARL1)	HepG2:209
5	GO:1901072	glucosamine-containing compound catabolic process	GO|GO.BP	0.00243529	1	1	1	glucosamine-containing compound catabolic process	1486 (CTBS)	HepG2:209
6	GO:0008061	chitin binding	GO|GO.MF	0.00292174	1	1	1	chitin binding	1486 (CTBS)	HepG2:209
7	GO:0046348	amino sugar catabolic process	GO|GO.BP	0.00389402	1	1	1	amino sugar catabolic process	1486 (CTBS)	HepG2:209
8	GO:0009313	oligosaccharide catabolic process	GO|GO.BP	0.00632118	1	1	1	oligosaccharide catabolic process	1486 (CTBS)	HepG2:209
9	GO:1901071	glucosamine-containing compound metabolic process	GO|GO.BP	0.00874327	1	1	1	glucosamine-containing compound metabolic process	1486 (CTBS)	HepG2:209
10	GO:0051537	2 iron, 2 sulfur cluster binding	GO|GO.MF	0.00922708	1	1	1	2 iron, 2 sulfur cluster binding	4729 (NDUFV2)	HepG2:209
9	GO:0010604	positive regulation of macromolecule metabolic process	GO|GO.BP	2.70654e-08	0.17766	0.000299595	37	positive regulation of macromolecule metabolic process	90 (ACVR1)|2889 (RAPGEF1)|3607 (FOXK2)|3656 (IRAK2)|4209 (MEF2D)...	HepG2:21
4	GO:0010646	regulation of cell communication	GO|GO.BP	7.97484e-09	0.0523476	9.9327e-05	38	regulation of cell communication	90 (ACVR1)|2776 (GNAQ)|2889 (RAPGEF1)|2909 (ARHGAP35)|3656 (IRAK2)...	HepG2:21
6	GO:0023051	regulation of signaling	GO|GO.BP	1.07134e-08	0.0703235	0.000130713	38	regulation of signaling	90 (ACVR1)|2776 (GNAQ)|2889 (RAPGEF1)|2909 (ARHGAP35)|3656 (IRAK2)...	HepG2:21
7	GO:0009893	positive regulation of metabolic process	GO|GO.BP	1.50925e-08	0.0990689	0.000177543	39	positive regulation of metabolic process	90 (ACVR1)|2889 (RAPGEF1)|3607 (FOXK2)|3656 (IRAK2)|4209 (MEF2D)...	HepG2:21
1	GO:0051171	regulation of nitrogen compound metabolic process	GO|GO.BP	1.31547e-09	0.00863484	1.84505e-05	54	regulation of nitrogen compound metabolic process	(More than 50 overlapping genes)	HepG2:21
2	GO:0080090	regulation of primary metabolic process	GO|GO.BP	4.39084e-09	0.0288219	5.7073e-05	54	regulation of primary metabolic process	(More than 50 overlapping genes)	HepG2:21
3	GO:0060255	regulation of macromolecule metabolic process	GO|GO.BP	7.92719e-09	0.0520348	9.89255e-05	54	regulation of macromolecule metabolic process	(More than 50 overlapping genes)	HepG2:21
5	GO:0031323	regulation of cellular metabolic process	GO|GO.BP	9.57161e-09	0.0628289	0.0001181	54	regulation of cellular metabolic process	(More than 50 overlapping genes)	HepG2:21
10	GO:0019222	regulation of metabolic process	GO|GO.BP	5.46719e-08	0.358872	0.000575115	55	regulation of metabolic process	(More than 50 overlapping genes)	HepG2:21
8	GO:0050794	regulation of cellular process	GO|GO.BP	2.40403e-08	0.157803	0.000271606	70	regulation of cellular process	(More than 50 overlapping genes)	HepG2:21
3	GO:0017130	poly(C) RNA binding	GO|GO.MF	0.000487465	1	0.812743	1	poly(C) RNA binding	3192 (HNRNPU)	HepG2:210
4	GO:0043715	2,3-diketo-5-methylthiopentyl-1-phosphate enolase activity	GO|GO.MF	0.000487465	1	0.812743	1	2,3-diketo-5-methylthiopentyl-1-phosphate enolase activity	58478 (ENOPH1)	HepG2:210
5	GO:0043716	2-hydroxy-3-keto-5-methylthiopentenyl-1-phosphate phosphatase activity	GO|GO.MF	0.000487465	1	0.812743	1	2-hydroxy-3-keto-5-methylthiopentenyl-1-phosphate phosphatase activity	58478 (ENOPH1)	HepG2:210
6	GO:0043874	acireductone synthase activity	GO|GO.MF	0.000487465	1	0.812743	1	acireductone synthase activity	58478 (ENOPH1)	HepG2:210
7	GO:0098577	inactive sex chromosome	GO|GO.CC	0.000487465	1	0.812743	1	inactive sex chromosome	3192 (HNRNPU)	HepG2:210
8	GO:1902889	protein localization to spindle microtubule	GO|GO.BP	0.000487465	1	0.812743	1	protein localization to spindle microtubule	3192 (HNRNPU)	HepG2:210
9	GO:1990280	RNA localization to chromatin	GO|GO.BP	0.000487465	1	0.812743	1	RNA localization to chromatin	3192 (HNRNPU)	HepG2:210
1	GO:0006396	RNA processing	GO|GO.BP	0.000329148	1	0.669363	4	RNA processing	3192 (HNRNPU)|9343 (EFTUD2)|23264 (ZC3H7B)|56915 (EXOSC5)	HepG2:210
2	GO:0006139	nucleobase-containing compound metabolic process	GO|GO.BP	0.000424418	1	0.7589	7	nucleobase-containing compound metabolic process	3192 (HNRNPU)|9343 (EFTUD2)|9392 (TGFBRAP1)|11143 (KAT7)...	HepG2:210
10	GO:0046483	heterocycle metabolic process	GO|GO.BP	0.00050934	1	0.83563	7	heterocycle metabolic process	3192 (HNRNPU)|9343 (EFTUD2)|9392 (TGFBRAP1)|11143 (KAT7)...	HepG2:210
1	GO:0032241	positive regulation of nucleobase-containing compound transport	GO|GO.BP	0.00340798	1	1	1	positive regulation of nucleobase-containing compound transport	54439 (RBM27)	HepG2:211
2	GO:0046833	positive regulation of RNA export from nucleus	GO|GO.BP	0.00340798	1	1	1	positive regulation of RNA export from nucleus	54439 (RBM27)	HepG2:211
3	GO:0050847	progesterone receptor signaling pathway	GO|GO.BP	0.00340798	1	1	1	progesterone receptor signaling pathway	7337 (UBE3A)	HepG2:211
4	GO:0046831	regulation of RNA export from nucleus	GO|GO.BP	0.006806	1	1	1	regulation of RNA export from nucleus	54439 (RBM27)	HepG2:211
7	GO:0032239	regulation of nucleobase-containing compound transport	GO|GO.BP	0.00729062	1	1	1	regulation of nucleobase-containing compound transport	54439 (RBM27)	HepG2:211
8	GO:0070262	peptidyl-serine dephosphorylation	GO|GO.BP	0.00729062	1	1	1	peptidyl-serine dephosphorylation	5520 (PPP2R2A)	HepG2:211
9	GO:1904355	positive regulation of telomere capping	GO|GO.BP	0.00777504	1	1	1	positive regulation of telomere capping	140609 (NEK7)	HepG2:211
10	GO:0050855	regulation of B cell receptor signaling pathway	GO|GO.BP	0.00825925	1	1	1	regulation of B cell receptor signaling pathway	1997 (ELF1)	HepG2:211
5	GO:0140096	catalytic activity, acting on a protein	GO|GO.MF	0.00684372	1	1	4	catalytic activity, acting on a protein	5520 (PPP2R2A)|7337 (UBE3A)|10746 (MAP3K2)|140609 (NEK7)	HepG2:211
6	GO:0005654	nucleoplasm	GO|GO.CC	0.00692549	1	1	5	nucleoplasm	1997 (ELF1)|5520 (PPP2R2A)|10746 (MAP3K2)|54439 (RBM27)|140609 (NEK7)	HepG2:211
2	GO:0061798	GTP 3',8'-cyclase activity	GO|GO.MF	0.000487465	1	0.812743	1	GTP 3',8'-cyclase activity	4337 (MOCS1)	HepG2:212
3	GO:0061799	cyclic pyranopterin monophosphate synthase activity	GO|GO.MF	0.000487465	1	0.812743	1	cyclic pyranopterin monophosphate synthase activity	4337 (MOCS1)	HepG2:212
4	GO:0019008	molybdopterin synthase complex	GO|GO.CC	0.000974727	1	1	1	molybdopterin synthase complex	4337 (MOCS1)	HepG2:212
6	GO:0006406	mRNA export from nucleus	GO|GO.BP	0.0010251	1	1	2	mRNA export from nucleus	11269 (DDX19B)|29894 (CPSF1)	HepG2:212
7	GO:0071427	mRNA-containing ribonucleoprotein complex export from nucleus	GO|GO.BP	0.0010251	1	1	2	mRNA-containing ribonucleoprotein complex export from nucleus	11269 (DDX19B)|29894 (CPSF1)	HepG2:212
8	GO:0071426	ribonucleoprotein complex export from nucleus	GO|GO.BP	0.00143844	1	1	2	ribonucleoprotein complex export from nucleus	11269 (DDX19B)|29894 (CPSF1)	HepG2:212
9	GO:0071166	ribonucleoprotein complex localization	GO|GO.BP	0.00146207	1	1	2	ribonucleoprotein complex localization	11269 (DDX19B)|29894 (CPSF1)	HepG2:212
10	GO:0006405	RNA export from nucleus	GO|GO.BP	0.00163273	1	1	2	RNA export from nucleus	11269 (DDX19B)|29894 (CPSF1)	HepG2:212
5	GO:0006397	mRNA processing	GO|GO.BP	0.000992845	1	1	3	mRNA processing	984 (CDK11B)|8175 (SF3A2)|29894 (CPSF1)	HepG2:212
1	GO:0003723	RNA binding	GO|GO.MF	0.00020299	1	0.478608	5	RNA binding	984 (CDK11B)|3069 (HDLBP)|8175 (SF3A2)|11269 (DDX19B)|29894 (CPSF1)	HepG2:212
2	GO:0035800	deubiquitinase activator activity	GO|GO.MF	0.000974727	1	1	1	deubiquitinase activator activity	10010 (TANK)	HepG2:213
3	GO:0060437	lung growth	GO|GO.BP	0.000974727	1	1	1	lung growth	10253 (SPRY2)	HepG2:213
4	GO:2000158	positive regulation of ubiquitin-specific protease activity	GO|GO.BP	0.000974727	1	1	1	positive regulation of ubiquitin-specific protease activity	10010 (TANK)	HepG2:213
5	GO:0051387	negative regulation of neurotrophin TRK receptor signaling pathway	GO|GO.BP	0.00146178	1	1	1	negative regulation of neurotrophin TRK receptor signaling pathway	10253 (SPRY2)	HepG2:213
6	GO:0060715	syncytiotrophoblast cell differentiation involved in labyrinthine layer development	GO|GO.BP	0.00146178	1	1	1	syncytiotrophoblast cell differentiation involved in labyrinthine layer development	10049 (DNAJB6)	HepG2:213
7	GO:2000152	regulation of ubiquitin-specific protease activity	GO|GO.BP	0.00194864	1	1	1	regulation of ubiquitin-specific protease activity	10010 (TANK)	HepG2:213
8	GO:1900747	negative regulation of vascular endothelial growth factor signaling pathway	GO|GO.BP	0.00243529	1	1	1	negative regulation of vascular endothelial growth factor signaling pathway	10253 (SPRY2)	HepG2:213
9	GO:0060449	bud elongation involved in lung branching	GO|GO.BP	0.00292174	1	1	1	bud elongation involved in lung branching	10253 (SPRY2)	HepG2:213
10	GO:0060710	chorio-allantoic fusion	GO|GO.BP	0.00292174	1	1	1	chorio-allantoic fusion	10049 (DNAJB6)	HepG2:213
1	GO:0008047	enzyme activator activity	GO|GO.MF	0.000948841	1	1	3	enzyme activator activity	10010 (TANK)|10049 (DNAJB6)|10253 (SPRY2)	HepG2:213
6	GO:1902010	negative regulation of translation in response to endoplasmic reticulum stress	GO|GO.BP	0.000487465	1	0.812743	1	negative regulation of translation in response to endoplasmic reticulum stress	83667 (SESN2)	HepG2:214
10	GO:0032542	sulfiredoxin activity	GO|GO.MF	0.000974727	1	1	1	sulfiredoxin activity	83667 (SESN2)	HepG2:214
1	GO:1990316	Atg1/ULK1 kinase complex	GO|GO.CC	5.69539e-06	1	0.0317092	2	Atg1/ULK1 kinase complex	8408 (ULK1)|83667 (SESN2)	HepG2:214
4	GO:0070059	intrinsic apoptotic signaling pathway in response to endoplasmic reticulum stress	GO|GO.BP	0.000298779	1	0.627983	2	intrinsic apoptotic signaling pathway in response to endoplasmic reticulum stress	8795 (TNFRSF10B)|27113 (BBC3)	HepG2:214
5	GO:0016239	positive regulation of macroautophagy	GO|GO.BP	0.000320962	1	0.657972	2	positive regulation of macroautophagy	8408 (ULK1)|83667 (SESN2)	HepG2:214
7	GO:0006919	activation of cysteine-type endopeptidase activity involved in apoptotic process	GO|GO.BP	0.00057062	1	0.892024	2	activation of cysteine-type endopeptidase activity involved in apoptotic process	8795 (TNFRSF10B)|27113 (BBC3)	HepG2:214
8	GO:1902554	serine/threonine protein kinase complex	GO|GO.CC	0.000680232	1	0.978193	2	serine/threonine protein kinase complex	8408 (ULK1)|83667 (SESN2)	HepG2:214
9	GO:1902911	protein kinase complex	GO|GO.CC	0.000966073	1	1	2	protein kinase complex	8408 (ULK1)|83667 (SESN2)	HepG2:214
2	GO:0034976	response to endoplasmic reticulum stress	GO|GO.BP	0.0001672	1	0.415883	3	response to endoplasmic reticulum stress	8795 (TNFRSF10B)|27113 (BBC3)|83667 (SESN2)	HepG2:214
[truncated: 1,734 more rows]

## Sheet: 4.siRNA information
gene_symbol	well_id	rack_id	micronic_id	type	species	gene_id	accession_nr	gi_number	duplex_1	sequence_1	duplex_2	sequence_2	duplex_3	sequence_3	duplex_4	sequence_4
[truncated: 67 more rows]

## Sheet: 5.Correlation module-cell death
treatment	LCI_time	modules	correlation (Pearson)	Cell death categories	dili_rank	p.adj
[truncated: 64,736 more rows]

[truncated: 3 more sheets: 6.High expressed genes, 7.Target gene information, 8.zscore_KD]
